# Supplementary material for: Therapeutic targets for HIV-1 infection in the host proteome
Source: Retrovirology. 2005 Mar 21;2:20. doi: 10.1186/1742-4690-2-20 (PMC1087880; doi:10.1186/1742-4690-2-20)
Supplement: Additional File 4 — Gene lists filtered for all absent in pCep4 samples and at least 2 present calls in eTat samples (Excel worksheet, "2P"), 4 present calls in eTat samples (Excel worksheet, "4P"), and 8 present calls in eTat samples (Excel spreadsheet, "8P") [file 1742-4690-2-20-S4.xls]

## Sheet: 2P
Additional File 4
Fold Changes: All absent in pCep4 samples, at least 2 present calls in eTat samples
Probeset ID	FHH-etat-1a-vs-pcep4-1aAv2-s2_Signal Log Ratio	Fold Change	FHH-etat-1a-vs-pcep4-1aAv2-s2_Change	FHH-etat-1a-vs-pcep4-1aAv2-s2_Change p-value	FHH-etat-1aAv2-s2_Detection	FHH-pcep4-1aAv2-s2_Detection	FHH-etat-1a-vs-pcep4-1bAv2-s2_Signal Log Ratio	Fold Change	FHH-etat-1a-vs-pcep4-1bAv2-s2_Change	FHH-etat-1a-vs-pcep4-1bAv2-s2_Change p-value	FHH-etat-1aAv2-s2_Detection	FHH-pcep4-1bAv2-s2_Detection	FHH-etat-1b-vs-pcep4-1aAv2-s2_Signal Log Ratio	Fold Change	FHH-etat-1b-vs-pcep4-1aAv2-s2_Change	FHH-etat-1b-vs-pcep4-1aAv2-s2_Change p-value	FHH-etat-1bAv2-s2_Detection	FHH-pcep4-1aAv2-s2_Detection	FHH-etat-1b-vs-pcep4-1bAv2-s2_Signal Log Ratio	Fold Change	FHH-etat-1b-vs-pcep4-1bAv2-s2_Change	FHH-etat-1b-vs-pcep4-1bAv2-s2_Change p-value	FHH-etat-1bAv2-s2_Detection	FHH-pcep4-1bAv2-s2_Detection
37769_at	0.1	1.07177	NC	0.389553	A	A	0	1	NC	0.5	A	A	0	1	NC	0.28741	A	A	0	1	NC	0.5	A	A
37786_at	0.3	1.23114	NC	0.5	A	A	-1.3	-2.46229	D	0.999104	A	P	-0.1	-1.07177	NC	0.743593	A	A	-2	-4	D	0.999747	A	P
37077_at	0.8	1.7411	NC	0.036319	A	A	-0.7	-1.6245	D	0.999557	A	P	-2.2	-4.59479	NC	0.860937	A	A	-4.3	-19.6983	D	0.999914	A	P
37063_r_at	1.1	2.14355	NC	0.238679	A	A	3.6	12.1257	NC	0.232922	A	A	2.5	5.65685	NC	0.134962	A	A	3.5	11.3137	NC	0.086123	A	A
37429_g_at	0.2	1.1487	NC	0.055984	A	A	-0.3	-1.23114	NC	0.71893	A	A	-0.3	-1.23114	NC	0.5	A	A	-0.6	-1.51572	NC	0.986325	A	A
37203_at	2.4	5.27803	NC	0.004934	A	A	-2.5	-5.65685	NC	0.946094	A	P	2.3	4.92458	NC	0.112101	A	A	-2.4	-5.27803	NC	0.992469	A	P
38600_r_at	-0.9	-1.86607	NC	0.143248	P	A	-2.5	-5.65685	D	0.999921	P	P	-0.4	-1.31951	NC	0.996037	A	A	-2.4	-5.27803	D	0.999915	A	P
38836_at	-0.4	-1.31951	NC	0.969251	A	P	0.2	1.1487	NC	0.5	A	A	-0.2	-1.1487	NC	0.55207	P	P	0.5	1.41421	NC	0.44793	P	A
38790_at	1.1	2.14355	I	3.1e-05	M	A	1.6	3.03143	MI	0.002517	M	A	1	2	NC	0.014343	M	A	1.4	2.63902	NC	0.306825	M	A
38008_at	0	1	NC	0.529811	A	P	-0.8	-1.7411	D	0.999747	A	P	-0.6	-1.51572	NC	0.985657	A	P	-1.1	-2.14355	D	0.999969	A	P
38289_r_at	-1	-2	NC	0.559457	A	P	-0.3	-1.23114	NC	0.767078	A	M	-0.8	-1.7411	NC	0.935065	A	P	0.3	1.23114	NC	0.969251	A	M
35919_at	0.9	1.86607	NC	0.032071	A	A	-2.4	-5.27803	D	0.99776	A	A	1.1	2.14355	NC	0.130945	A	A	-1.8	-3.4822	D	0.998848	A	A
36239_at	0.2	1.1487	NC	0.368216	A	A	-2.7	-6.49802	D	0.999908	A	P	0.7	1.6245	NC	0.092151	A	A	-3.1	-8.57419	D	0.999689	A	P
36285_at	0.5	1.41421	NC	0.418517	A	A	-0.5	-1.41421	NC	0.986325	A	P	0	1	NC	0.843691	A	A	-1	-2	D	0.999765	A	P
35791_at	-0.8	-1.7411	D	0.999689	A	P	-0.2	-1.1487	NC	0.88556	A	M	-0.5	-1.41421	D	0.999795	A	P	0.2	1.1487	NC	0.864422	A	M
35689_at	-0.6	-1.51572	NC	0.5	A	A	0.3	1.23114	NC	0.965146	A	A	0.2	1.1487	NC	0.403969	A	A	1.3	2.46229	NC	0.957311	A	A
36753_at	-0.7	-1.6245	NC	0.33357	A	A	-2.4	-5.27803	D	0.999969	A	P	-0.3	-1.23114	NC	0.5	A	A	-2.5	-5.65685	D	0.999937	A	P
36707_s_at	-2.4	-5.27803	NC	0.789317	A	P	-2.7	-6.49802	NC	0.624713	A	A	-1.3	-2.46229	NC	0.944016	A	P	-1.1	-2.14355	NC	0.825092	A	A
36716_at	0.6	1.51572	NC	0.051889	M	A	-0.4	-1.31951	NC	0.98758	M	P	-0.2	-1.1487	NC	0.588772	A	A	-1.6	-3.03143	D	0.999981	A	P
36929_at	0.5	1.41421	NC	0.069809	A	A	-0.4	-1.31951	NC	0.967929	A	A	0.7	1.6245	NC	0.048036	A	A	-0.5	-1.41421	NC	0.989275	A	A
37004_at	0.1	1.07177	NC	0.5	A	A	-0.1	-1.07177	NC	0.810259	A	A	-0.2	-1.1487	NC	0.5	A	A	-1	-2	NC	0.969251	A	A
36558_at	0.8	1.7411	NC	0.044415	A	A	-0.6	-1.51572	NC	0.963681	A	A	-0.7	-1.6245	NC	0.5	A	A	-1.8	-3.4822	D	0.99971	A	A
36593_at	-0.7	-1.6245	NC	0.995066	A	P	-0.7	-1.6245	D	0.998696	A	P	-0.5	-1.41421	NC	0.993211	P	P	-0.4	-1.31951	NC	0.972947	P	P
41617_at	0.4	1.31951	NC	0.418517	A	A	-0.2	-1.1487	NC	0.985757	A	A	0.2	1.1487	NC	0.5	A	A	-0.3	-1.23114	NC	0.967179	A	A
40808_at	2.6	6.06287	NC	0.179768	A	A	-1.6	-3.03143	NC	0.992602	A	A	-0.1	-1.07177	NC	0.848129	A	A	-4.2	-18.3792	MD	0.99734	A	A
40937_at	-1.1	-2.14355	NC	0.706183	A	M	-2.2	-4.59479	NC	0.99122	A	A	-0.9	-1.86607	NC	0.941875	A	M	-1	-2	D	0.998124	A	A
40769_r_at	1	2	NC	0.367163	A	A	-1.9	-3.73213	NC	0.898881	A	P	0.3	1.23114	NC	0.601451	A	A	-2.3	-4.92458	D	0.999557	A	P
41026_f_at	0.7	1.6245	NC	0.044415	A	A	-1.1	-2.14355	NC	0.907689	A	P	0	1	NC	0.5	A	A	-1.2	-2.2974	D	0.999889	A	P
740_at	0.8	1.7411	NC	0.032071	A	A	-0.9	-1.86607	D	0.999846	A	P	-0.1	-1.07177	NC	0.5	A	A	-1.6	-3.03143	D	0.999867	A	P
856_at	0.6	1.51572	NC	0.33357	A	A	-1.1	-2.14355	D	0.99943	A	M	-0.1	-1.07177	NC	0.5	A	A	-1.3	-2.46229	D	0.999307	A	M
424_s_at	1.1	2.14355	NC	0.151871	M	A	1	2	NC	0.418808	M	A	0.5	1.41421	NC	0.039323	M	A	0.1	1.07177	NC	0.5	M	A
41735_at	0.8	1.7411	NC	0.00878	A	A	-0.1	-1.07177	NC	0.151871	A	A	2.1	4.28709	NC	0.007531	A	A	2.3	4.92458	NC	0.306825	A	A
41810_at	-0.4	-1.31951	D	0.999947	A	P	-1	-2	D	0.999519	A	A	-0.3	-1.23114	D	0.998708	A	P	-0.8	-1.7411	D	0.999357	A	A
615_s_at	-1.8	-3.4822	NC	0.5	A	A	-2.5	-5.65685	D	0.99978	A	M	-0.4	-1.31951	NC	0.5	A	A	-2	-4	D	0.999351	A	M
41777_at	-0.1	-1.07177	NC	0.375287	A	A	-2	-4	NC	0.937401	A	P	-3.2	-9.18959	D	0.998774	A	A	-4.9	-29.8571	D	0.999885	A	P
500_at	1.4	2.63902	NC	0.293817	A	A	-1.4	-2.63902	NC	0.972947	A	P	1	2	NC	0.767078	A	A	-1.5	-2.82843	D	0.999846	A	P
39752_at	-1.2	-2.2974	D	0.998848	A	P	-0.4	-1.31951	D	0.999437	A	M	-0.2	-1.1487	NC	0.955585	A	P	0.6	1.51572	NC	0.996679	A	M
39805_at	-0.9	-1.86607	D	0.999926	A	P	-0.2	-1.1487	NC	0.98758	A	A	-0.6	-1.51572	D	0.999689	A	P	0.1	1.07177	NC	0.610447	A	A
39075_at	-1	-2	D	0.999204	A	P	-0.3	-1.23114	D	0.998676	A	M	-1	-2	D	0.999821	P	P	0	1	NC	0.985594	P	M
39187_at	-1.3	-2.46229	NC	0.375287	A	M	-2.4	-5.27803	NC	0.974905	A	P	-3.3	-9.84916	NC	0.574166	A	M	-3.2	-9.18959	D	0.99822	A	P
39371_at	-1	-2	NC	0.027053	A	A	-3	-8	MD	0.997333	A	A	0.1	1.07177	NC	0.440543	A	A	-1.9	-3.73213	D	0.999618	A	A
39340_at	-1	-2	D	0.999963	A	P	-0.3	-1.23114	D	0.998124	A	A	-0.7	-1.6245	D	0.999996	M	P	-0.1	-1.07177	NC	0.969251	M	A
40373_at	0	1	NC	0.389553	A	A	-0.8	-1.7411	NC	0.971452	A	A	-0.3	-1.23114	NC	0.5	A	A	-1.3	-2.46229	D	0.997659	A	A
40445_at	0.6	1.51572	NC	0.134962	A	A	-1	-2	D	0.999897	A	P	0.4	1.31951	NC	0.5	A	A	-1	-2	D	0.999932	A	P
40495_at	3.1	8.57419	I	0.001017	M	A	3.5	11.3137	NC	0.069809	M	A	1.9	3.73213	I	0.000533	A	A	2.4	5.27803	NC	0.151871	A	A
40660_at	0.1	1.07177	NC	0.160832	A	A	1.6	3.03143	NC	0.66643	A	A	-0.2	-1.1487	NC	0.5	A	A	1	2	NC	0.693175	A	A
39934_at	0.3	1.23114	NC	0.5	A	A	0.1	1.07177	NC	0.814532	A	A	0.2	1.1487	NC	0.772757	A	A	0.1	1.07177	NC	0.932046	A	A
39979_at	-0.7	-1.6245	NC	0.046197	A	A	-2.4	-5.27803	NC	0.979234	A	A	0.2	1.1487	NC	0.139063	A	A	-1.2	-2.2974	NC	0.986965	A	A
40216_at	1.9	3.73213	I	0.002375	A	A	1.5	2.82843	NC	0.232922	A	A	2.2	4.59479	I	8.5e-05	P	A	1.8	3.4822	NC	0.009235	P	A
40251_at	0.4	1.31951	NC	0.5	A	A	1.8	3.4822	NC	0.006111	A	A	-0.1	-1.07177	NC	0.5	A	A	1.1	2.14355	NC	0.023735	A	A
40257_at	0.4	1.31951	NC	0.485084	A	A	-1.7	-3.24901	NC	0.937281	A	P	-0.3	-1.23114	NC	0.5	A	A	-2.7	-6.49802	MD	0.997166	A	P
31749_f_at	0.8	1.7411	I	0.000739	A	A	-0.6	-1.51572	NC	0.5	A	P	0	1	NC	0.194853	A	A	-1.6	-3.03143	NC	0.873178	A	P
31677_at	-0.9	-1.86607	NC	0.184713	A	A	-3.2	-9.18959	D	0.999908	A	P	-0.3	-1.23114	NC	0.5	A	A	-3.2	-9.18959	D	0.999946	A	P
31976_at	2.7	6.49802	NC	0.00878	A	A	-0.2	-1.1487	NC	0.839168	A	M	1.9	3.73213	NC	0.559457	A	A	-1.2	-2.2974	D	0.999975	A	M
31816_at	-0.8	-1.7411	D	0.999999	A	P	-1	-2	D	0.999937	A	M	-0.6	-1.51572	D	0.99999	A	P	-0.7	-1.6245	D	0.999045	A	M
31812_at	0.3	1.23114	NC	0.340398	M	P	-0.9	-1.86607	D	0.999401	M	P	-0.4	-1.31951	NC	0.5	A	P	-1.6	-3.03143	D	0.999773	A	P
31837_at	0.1	1.07177	NC	0.5	A	A	-0.4	-1.31951	NC	0.929305	A	P	0.1	1.07177	NC	0.5	A	A	-0.5	-1.41421	NC	0.985757	A	P
31551_at	2.5	5.65685	MI	0.002517	A	A	-0.6	-1.51572	NC	0.990741	A	A	0.2	1.1487	NC	0.205324	A	A	-2.7	-6.49802	D	0.997943	A	A
31659_at	0.6	1.51572	NC	0.028241	A	A	-0.3	-1.23114	NC	0.985657	A	P	0	1	NC	0.326797	P	A	-1.1	-2.14355	NC	0.995576	P	P
32490_at	0.1	1.07177	NC	0.09528	A	A	-0.5	-1.41421	D	0.999045	A	M	-0.5	-1.41421	NC	0.5	A	A	-0.5	-1.41421	D	0.999592	A	M
32640_at	-0.8	-1.7411	D	0.999104	A	P	-0.5	-1.41421	D	0.998613	A	M	-0.9	-1.86607	D	0.999997	M	P	-0.6	-1.51572	D	0.999045	M	M
32604_s_at	-0.4	-1.31951	NC	0.749578	A	A	-0.7	-1.6245	MD	0.997175	A	P	-0.1	-1.07177	NC	0.581483	M	A	-0.5	-1.41421	NC	0.982699	M	P
32568_at	0.3	1.23114	NC	0.009235	A	A	2.6	6.06287	NC	0.156309	A	A	1.1	2.14355	I	7e-06	P	A	3.8	13.9288	NC	0.00971	P	A
32312_at	4.7	25.9921	I	5.9e-05	P	A	3.9	14.9285	I	0.000408	P	A	3.3	9.84916	I	0.000177	A	A	2.7	6.49802	MI	0.002517	A	A
32362_r_at	2.2	4.59479	MI	0.002709	P	A	-0.5	-1.41421	D	0.998349	P	P	0.5	1.41421	NC	0.264815	A	A	-2.1	-4.28709	D	0.998349	A	P
32270_g_at	1.2	2.2974	NC	0.010207	A	A	-1.5	-2.82843	NC	0.995327	A	P	0.4	1.31951	NC	0.5	A	A	-2.3	-4.92458	D	0.999747	A	P
32242_at	2.7	6.49802	NC	0.112101	A	A	2.1	4.28709	NC	0.134962	A	A	3.6	12.1257	NC	0.227243	A	A	3.1	8.57419	NC	0.326797	A	A
1455_f_at	1.2	2.2974	NC	0.010207	A	A	0.1	1.07177	NC	0.754601	A	A	-0.1	-1.07177	NC	0.5	A	A	-1.3	-2.46229	NC	0.977541	A	A
1427_g_at	1.6	3.03143	NC	0.020766	M	A	-0.1	-1.07177	NC	0.994204	M	P	0.5	1.41421	NC	0.300289	A	A	-1.5	-2.82843	D	0.999982	A	P
1363_at	0	1	NC	0.5	A	A	-0.3	-1.23114	NC	0.90472	A	A	-0.9	-1.86607	NC	0.93967	A	A	-1.3	-2.46229	NC	0.988734	A	A
1649_at	0.3	1.23114	NC	0.755488	A	A	0.2	1.1487	NC	0.87684	A	A	-0.2	-1.1487	NC	0.603256	A	A	-0.2	-1.1487	NC	0.913877	A	A
1569_r_at	1.2	2.2974	NC	0.284967	A	A	-1.2	-2.2974	NC	0.996645	A	P	0	1	NC	0.5	A	A	-1.9	-3.73213	D	0.999308	A	P
1152_i_at	2.3	4.92458	NC	0.104713	A	A	-2.5	-5.65685	NC	0.992489	A	P	0.7	1.6245	NC	0.5	P	A	-5.3	-39.3966	NC	0.992489	P	P
1112_g_at	-1.2	-2.2974	NC	0.5	A	M	-1.8	-3.4822	NC	0.840755	A	P	-1.5	-2.82843	NC	0.825092	A	M	-2.6	-6.06287	NC	0.989087	A	P
1024_at	-0.6	-1.51572	NC	0.454965	A	A	-1.6	-3.03143	D	0.999692	A	A	0.4	1.31951	NC	0.5	A	A	-0.5	-1.41421	D	0.999755	A	A
1285_at	-0.7	-1.6245	NC	0.5	A	A	0.9	1.86607	NC	0.064935	A	A	0	1	NC	0.5	A	A	1.9	3.73213	NC	0.06033	A	A
1194_g_at	0	1	NC	0.5	A	A	1.2	2.2974	NC	0.61724	A	A	-0.5	-1.41421	NC	0.731404	A	A	0.8	1.7411	NC	0.797583	A	A
31377_r_at	1	2	I	0.000227	P	A	-1.9	-3.73213	MD	0.99734	P	P	0	1	NC	0.5	A	A	-3.6	-12.1257	D	0.999879	A	P
236_at	-0.4	-1.31951	NC	0.632837	A	A	-1.1	-2.14355	D	0.998793	A	P	-1	-2	NC	0.5	A	A	-1.6	-3.03143	NC	0.996983	A	P
31416_at	-0.2	-1.1487	NC	0.901514	A	P	-0.9	-1.86607	D	0.999806	A	P	-0.3	-1.23114	NC	0.995576	P	P	-0.8	-1.7411	D	0.999204	P	P
1805_g_at	1.2	2.2974	NC	0.389553	A	A	-1.3	-2.46229	D	0.999947	A	P	-0.6	-1.51572	NC	0.537245	A	A	-4	-16	D	0.999951	A	P
1736_at	2.8	6.9644	I	0.000165	A	A	1.9	3.73213	NC	0.034854	A	A	2.7	6.49802	I	6.3e-05	A	A	1.6	3.03143	NC	0.018966	A	A
1975_s_at	0.3	1.23114	NC	0.5	A	A	-1.2	-2.2974	D	0.999887	A	P	0.3	1.23114	NC	0.244512	A	A	-1	-2	D	0.999592	A	P
1914_at	1.2	2.2974	NC	0.174908	A	A	0.6	1.51572	NC	0.761321	A	A	0.8	1.7411	NC	0.5	A	A	0	1	NC	0.963681	A	A
160022_at	0.3	1.23114	NC	0.036319	A	A	-1	-2	NC	0.993889	A	P	0.1	1.07177	NC	0.5	A	A	-1.2	-2.2974	D	0.999809	A	P
34505_at	1.6	3.03143	NC	0.049933	A	A	-0.4	-1.31951	NC	0.962166	A	P	1.2	2.2974	NC	0.44793	A	A	-0.8	-1.7411	D	0.999104	A	P
34470_at	4.4	21.1121	NC	0.029473	A	A	-1	-2	NC	0.979234	A	A	2	4	NC	0.5	A	A	-2.7	-6.49802	D	0.997625	A	A
34546_at	0.2	1.1487	NC	0.174908	A	A	-0.5	-1.41421	D	0.999747	A	P	-0.1	-1.07177	NC	0.71893	A	A	-1.3	-2.46229	D	0.999729	A	P
34094_i_at	2.1	4.28709	I	0.000718	A	A	-1	-2	D	0.999068	A	M	1.7	3.24901	NC	0.250459	A	A	-1.1	-2.14355	D	0.999618	A	M
35250_at	0.2	1.1487	NC	0.092151	A	A	-1.1	-2.14355	D	0.999261	A	P	-0.1	-1.07177	NC	0.347279	A	A	-1.5	-2.82843	D	0.999689	A	P
34965_at	0.5	1.41421	NC	0.062599	A	A	-0.7	-1.6245	NC	0.972947	A	P	0.1	1.07177	NC	0.71893	A	A	-0.7	-1.6245	MD	0.997175	A	P
34898_at	0	1	NC	0.529811	A	A	-2.9	-7.46426	MD	0.997009	A	A	0.3	1.23114	NC	0.115705	A	A	-3	-8	NC	0.995812	A	A
35089_at	-0.8	-1.7411	NC	0.227243	A	A	-3.6	-12.1257	D	0.998434	A	P	-1.2	-2.2974	NC	0.5	A	A	-3.9	-14.9285	D	0.999941	A	P
33377_at	0.7	1.6245	NC	0.082513	A	A	1	2	NC	0.5	A	A	0.6	1.51572	NC	0.004108	A	A	0.8	1.7411	NC	0.633663	A	A
33469_r_at	0.3	1.23114	NC	0.170131	A	A	-1.8	-3.4822	D	0.999901	A	P	0.4	1.31951	NC	0.347279	P	A	-1.1	-2.14355	D	0.999915	P	P
33269_at	0.2	1.1487	NC	0.5	A	A	0.3	1.23114	NC	0.5	A	A	-0.8	-1.7411	NC	0.991655	A	A	-0.6	-1.51572	NC	0.916778	A	A
32862_at	0.6	1.51572	NC	0.232922	A	A	-0.5	-1.41421	NC	0.659602	A	M	0.2	1.1487	NC	0.5	A	A	-0.5	-1.41421	NC	0.996037	A	M
32813_s_at	3	8	I	9e-06	A	A	4	16	I	1.5e-05	A	A	2.7	6.49802	I	2.5e-05	A	A	3.5	11.3137	I	6.8e-05	A	A
33037_at	0.4	1.31951	NC	0.074959	A	A	-0.4	-1.31951	NC	0.5	A	P	-0.3	-1.23114	NC	0.5	A	A	-0.9	-1.86607	MD	0.997333	A	P
33026_at	0.3	1.23114	NC	0.064935	A	A	-4	-16	D	0.999809	A	P	-0.7	-1.6245	NC	0.89823	A	A	-4.6	-24.2515	D	0.999901	A	P
32990_at	0.4	1.31951	NC	0.006789	A	A	-1.1	-2.14355	NC	0.537245	A	P	0.5	1.41421	NC	0.5	A	A	-0.6	-1.51572	NC	0.984962	A	P
33922_at	0.5	1.41421	NC	0.108577	A	A	-0.2	-1.1487	NC	0.983483	A	M	0.2	1.1487	NC	0.216123	A	A	-0.5	-1.41421	D	0.998434	A	M
33736_at	-0.7	-1.6245	NC	0.968659	A	P	-0.9	-1.86607	NC	0.995587	A	P	-1	-2	D	0.998793	M	P	-1.6	-3.03143	NC	0.989273	M	P
33829_at	-0.9	-1.86607	D	0.999977	A	P	-0.6	-1.51572	D	0.999941	A	P	-0.6	-1.51572	D	0.999977	P	P	-0.2	-1.1487	NC	0.927651	P	P
33779_at	0.3	1.23114	NC	0.411228	A	M	2	4	NC	0.949771	A	M	-0.3	-1.23114	NC	0.5	P	M	1.6	3.03143	NC	0.990663	P	M
33492_at	2.4	5.27803	NC	0.389553	A	A	-0.5	-1.41421	NC	0.994506	A	P	2	4	NC	0.596031	A	A	-1	-2	D	0.998613	A	P
33697_at	0.6	1.51572	NC	0.16544	A	A	-0.2	-1.1487	NC	0.951964	A	P	0.1	1.07177	NC	0.403969	A	A	-1.3	-2.46229	NC	0.982699	A	P

## Sheet: 4P
Fold Changes: All absent in pCep4 samples, at least 4 present calls in eTat samples
Probeset ID	FHH-etat-1a-vs-pcep4-1aAv2-s2_Signal Log Ratio	Fold Change	FHH-etat-1a-vs-pcep4-1aAv2-s2_Change	FHH-etat-1a-vs-pcep4-1aAv2-s2_Change p-value	FHH-etat-1aAv2-s2_Detection	FHH-pcep4-1aAv2-s2_Detection	FHH-etat-1a-vs-pcep4-1bAv2-s2_Signal Log Ratio	Fold Change	FHH-etat-1a-vs-pcep4-1bAv2-s2_Change	FHH-etat-1a-vs-pcep4-1bAv2-s2_Change p-value	FHH-etat-1aAv2-s2_Detection	FHH-pcep4-1bAv2-s2_Detection	FHH-etat-1b-vs-pcep4-1aAv2-s2_Signal Log Ratio	Fold Change	FHH-etat-1b-vs-pcep4-1aAv2-s2_Change	FHH-etat-1b-vs-pcep4-1aAv2-s2_Change p-value	FHH-etat-1bAv2-s2_Detection	FHH-pcep4-1aAv2-s2_Detection	FHH-etat-1b-vs-pcep4-1bAv2-s2_Signal Log Ratio	Fold Change	FHH-etat-1b-vs-pcep4-1bAv2-s2_Change	FHH-etat-1b-vs-pcep4-1bAv2-s2_Change p-value	FHH-etat-1bAv2-s2_Detection	FHH-pcep4-1bAv2-s2_Detection
37769_at	0.1	1.07177	NC	0.389553	A	A	0	1	NC	0.5	A	A	0	1	NC	0.28741	A	A	0	1	NC	0.5	A	A
38836_at	-0.4	-1.31951	NC	0.969251	A	P	0.2	1.1487	NC	0.5	A	A	-0.2	-1.1487	NC	0.55207	P	P	0.5	1.41421	NC	0.44793	P	A
36593_at	-0.7	-1.6245	NC	0.995066	A	P	-0.7	-1.6245	D	0.998696	A	P	-0.5	-1.41421	NC	0.993211	P	P	-0.4	-1.31951	NC	0.972947	P	P
424_s_at	1.1	2.14355	NC	0.151871	M	A	1	2	NC	0.418808	M	A	0.5	1.41421	NC	0.039323	M	A	0.1	1.07177	NC	0.5	M	A
41735_at	0.8	1.7411	NC	0.00878	A	A	-0.1	-1.07177	NC	0.151871	A	A	2.1	4.28709	NC	0.007531	A	A	2.3	4.92458	NC	0.306825	A	A
39805_at	-0.9	-1.86607	D	0.999926	A	P	-0.2	-1.1487	NC	0.98758	A	A	-0.6	-1.51572	D	0.999689	A	P	0.1	1.07177	NC	0.610447	A	A
39075_at	-1	-2	D	0.999204	A	P	-0.3	-1.23114	D	0.998676	A	M	-1	-2	D	0.999821	P	P	0	1	NC	0.985594	P	M
39340_at	-1	-2	D	0.999963	A	P	-0.3	-1.23114	D	0.998124	A	A	-0.7	-1.6245	D	0.999996	M	P	-0.1	-1.07177	NC	0.969251	M	A
40495_at	3.1	8.57419	I	0.001017	M	A	3.5	11.3137	NC	0.069809	M	A	1.9	3.73213	I	0.000533	A	A	2.4	5.27803	NC	0.151871	A	A
31812_at	0.3	1.23114	NC	0.340398	M	P	-0.9	-1.86607	D	0.999401	M	P	-0.4	-1.31951	NC	0.5	A	P	-1.6	-3.03143	D	0.999773	A	P
31837_at	0.1	1.07177	NC	0.5	A	A	-0.4	-1.31951	NC	0.929305	A	P	0.1	1.07177	NC	0.5	A	A	-0.5	-1.41421	NC	0.985757	A	P
32640_at	-0.8	-1.7411	D	0.999104	A	P	-0.5	-1.41421	D	0.998613	A	M	-0.9	-1.86607	D	0.999997	M	P	-0.6	-1.51572	D	0.999045	M	M
32604_s_at	-0.4	-1.31951	NC	0.749578	A	A	-0.7	-1.6245	MD	0.997175	A	P	-0.1	-1.07177	NC	0.581483	M	A	-0.5	-1.41421	NC	0.982699	M	P
1285_at	-0.7	-1.6245	NC	0.5	A	A	0.9	1.86607	NC	0.064935	A	A	0	1	NC	0.5	A	A	1.9	3.73213	NC	0.06033	A	A
31416_at	-0.2	-1.1487	NC	0.901514	A	P	-0.9	-1.86607	D	0.999806	A	P	-0.3	-1.23114	NC	0.995576	P	P	-0.8	-1.7411	D	0.999204	P	P
35250_at	0.2	1.1487	NC	0.092151	A	A	-1.1	-2.14355	D	0.999261	A	P	-0.1	-1.07177	NC	0.347279	A	A	-1.5	-2.82843	D	0.999689	A	P
33469_r_at	0.3	1.23114	NC	0.170131	A	A	-1.8	-3.4822	D	0.999901	A	P	0.4	1.31951	NC	0.347279	P	A	-1.1	-2.14355	D	0.999915	P	P
33779_at	0.3	1.23114	NC	0.411228	A	M	2	4	NC	0.949771	A	M	-0.3	-1.23114	NC	0.5	P	M	1.6	3.03143	NC	0.990663	P	M

## Sheet: 8P
Fold Changes: All absent in pCep4 samples, at least 8 present calls in eTat samples
Probeset ID	FHH-etat-1a-vs-pcep4-1aAv2-s2_Signal Log Ratio	Fold Change	FHH-etat-1a-vs-pcep4-1aAv2-s2_Change	FHH-etat-1a-vs-pcep4-1aAv2-s2_Change p-value	FHH-etat-1aAv2-s2_Detection	FHH-pcep4-1aAv2-s2_Detection	FHH-etat-1a-vs-pcep4-1bAv2-s2_Signal Log Ratio	Fold Change	FHH-etat-1a-vs-pcep4-1bAv2-s2_Change	FHH-etat-1a-vs-pcep4-1bAv2-s2_Change p-value	FHH-etat-1aAv2-s2_Detection	FHH-pcep4-1bAv2-s2_Detection	FHH-etat-1b-vs-pcep4-1aAv2-s2_Signal Log Ratio	Fold Change	FHH-etat-1b-vs-pcep4-1aAv2-s2_Change	FHH-etat-1b-vs-pcep4-1aAv2-s2_Change p-value	FHH-etat-1bAv2-s2_Detection	FHH-pcep4-1aAv2-s2_Detection	FHH-etat-1b-vs-pcep4-1bAv2-s2_Signal Log Ratio	Fold Change	FHH-etat-1b-vs-pcep4-1bAv2-s2_Change	FHH-etat-1b-vs-pcep4-1bAv2-s2_Change p-value	FHH-etat-1bAv2-s2_Detection	FHH-pcep4-1bAv2-s2_Detection
38836_at	-0.4	-1.31951	NC	0.969251	A	P	0.2	1.1487	NC	0.5	A	A	-0.2	-1.1487	NC	0.55207	P	P	0.5	1.41421	NC	0.44793	P	A
36593_at	-0.7	-1.6245	NC	0.995066	A	P	-0.7	-1.6245	D	0.998696	A	P	-0.5	-1.41421	NC	0.993211	P	P	-0.4	-1.31951	NC	0.972947	P	P
39340_at	-1	-2	D	0.999963	A	P	-0.3	-1.23114	D	0.998124	A	A	-0.7	-1.6245	D	0.999996	M	P	-0.1	-1.07177	NC	0.969251	M	A
