# Supplementary material for: Therapeutic targets for HIV-1 infection in the host proteome
Source: Retrovirology. 2005 Mar 21;2:20. doi: 10.1186/1742-4690-2-20 (PMC1087880; doi:10.1186/1742-4690-2-20)
Supplement: Additional File 1 — GEO accession numbers for each sample [file 1742-4690-2-20-S1.xls]

## Sheet: GEO
Additional File 1
GEO Accession Numbers
Plasmid	Treatment	Time (hrs)	Replicate	GEO Accession
eTat	untreated	unsynchronized	a	GSM8692
eTat	untreated	unsynchronized	b	GSM8693
eTat	hydroxyurea	0	a	GSM8694
eTat	hydroxyurea	0	b	GSM8695
eTat	hydroxyurea	3	a	GSM8696
eTat	hydroxyurea	3	b	GSM8697
eTat	hydroxyurea	6	a	GSM8698
eTat	hydroxyurea	6	b	GSM8699
eTat	hydroxyurea	9	a	GSM8700
eTat	hydroxyurea	9	b	GSM8701
eTat	nocodazole	0	a	GSM8702
eTat	nocodazole	0	b	GSM8703
eTat	nocodazole	3	a	GSM8704
eTat	nocodazole	3	b	GSM8705
eTat	nocodazole	6	a	GSM8706
eTat	nocodazole	6	b	GSM8707
eTat	nocodazole	9	a	GSM8708
eTat	nocodazole	9	b	GSM8709
pCep4	untreated	unsynchronized	a	GSM8710
pCep5	untreated	unsynchronized	b	GSM8711
pCep6	hydroxyurea	0	a	GSM8712
pCep7	hydroxyurea	0	b	GSM8713
pCep8	hydroxyurea	3	a	GSM8714
pCep9	hydroxyurea	3	b	GSM8715
pCep10	hydroxyurea	6	a	GSM8716
pCep11	hydroxyurea	6	b	GSM8717
pCep12	hydroxyurea	9	a	GSM8718
pCep13	hydroxyurea	9	b	GSM8719
pCep14	nocodazole	0	a	GSM8720
pCep15	nocodazole	0	b	GSM8721
pCep16	nocodazole	3	a	GSM8722
pCep17	nocodazole	3	b	GSM8723
pCep18	nocodazole	6	a	GSM8724
pCep19	nocodazole	6	b	GSM8725
pCep20	nocodazole	9	a	GSM8726
pCep21	nocodazole	9	b	GSM8727
eTat/pCep4	untreated	unsynchronized	all	GSE570
eTat	both treatments	not applicable	all	GSE571
pCep4	both treatments	not applicable	all	GSE572
