# Supplementary material for: Therapeutic targets for HIV-1 infection in the host proteome
Source: Retrovirology. 2005 Mar 21;2:20. doi: 10.1186/1742-4690-2-20 (PMC1087880; doi:10.1186/1742-4690-2-20)
Supplement: Additional File 3 — K-means clustering gene lists (three Excel worksheets, "set1–5," "set6–10," "set11–15") [file 1742-4690-2-20-S3.xls]

## Sheet: set1-5
K-means Clustering (15 clusters)
Filtered for at least 2 present calls, p-value of 0.05, and greater than 2 fold change
SET 1
306 genes
Time	1							2							3							4							5							6							7
Plasmid	etat							etat							etat							etat							etat							etat							etat
Systematic	Normalized	Min Normalized	Max Normalized	StdErr Norm	StdDev Norm	t-test P-value	Flags	Normalized	Min Normalized	Max Normalized	StdErr Norm	StdDev Norm	t-test P-value	Flags	Normalized	Min Normalized	Max Normalized	StdErr Norm	StdDev Norm	t-test P-value	Flags	Normalized	Min Normalized	Max Normalized	StdErr Norm	StdDev Norm	t-test P-value	Flags	Normalized	Min Normalized	Max Normalized	StdErr Norm	StdDev Norm	t-test P-value	Flags	Normalized	Min Normalized	Max Normalized	StdErr Norm	StdDev Norm	t-test P-value	Flags	Normalized	Min Normalized	Max Normalized	StdErr Norm	StdDev Norm	t-test P-value	Flags
660_at	2.21842	1.46185	2.975	1.44268	2.04026	0.487279	A	1.24874	0.219697	2.27778	2.59935	3.67603	0.93249	A	0.776534	0.388889	1.16418	2.41699	3.41813	0.934763	A	0.821321	0.564516	1.07812	3.42331	4.8413	0.963118	A	0.253396	0.0842105	0.422581	0.480548	0.679597	0.260487	A	0.367186	0.357143	0.377229	0.394215	0.557505	0.249656	A	0.669644	0.0839695	1.25532	0.585675	0.828269	0.612172	A
35250_at	3.64686	2.60697	4.68675	1.03989	1.47063	0.085295	A	4.06677	1.13947	6.99406	2.9273	4.13982	0.395645	P,A	2.99144	1.16435	4.81853	1.82709	2.5839	0.393733	P,A	2.74919	0.677358	4.82103	2.07184	2.93002	0.50548	P,A	1.54527	1.05471	2.03582	0.490555	0.693749	0.358602	A	3.44477	2.35154	4.53801	1.09324	1.54607	0.181626	P,A	2.30433	1.93333	2.67532	1.92396	2.72089	0.567727	A
40305_r_at	1.42968	1.34615	1.5132	0.434383	0.61431	0.426844	P	2.12518	0.951807	3.29855	1.77494	2.51015	0.590962	P	2.65701	0.970874	4.34314	1.68613	2.38455	0.428291	P	2.01871	1.82709	2.21033	0.852507	1.20563	0.354588	P	1.73285	0.915698	2.55	0.817151	1.15563	0.450685	P	1.83977	1.25	2.42953	0.713603	1.00919	0.360366	P,A	1.09401	0.37018	1.81784	0.723832	1.02365	0.904939	P,A
35797_at	0.941302	0.286713	1.59589	0.654589	0.925728	0.936685	P,A	2.31795	1.49858	3.13732	2.14389	3.03192	0.601344	M,A	2.42314	0.669506	4.17677	1.75363	2.48001	0.479668	P,A	2.54989	2.11111	2.98866	1.02	1.4425	0.267989	A	1.99207	1.25728	2.72685	0.734785	1.03914	0.270123	M,A	1.48433	1.03837	1.93029	0.445963	0.630687	0.38143	P,A	1.08813	0.764925	1.41133	0.642014	0.907945	0.903391	P,A
40902_at	1.65687	1.22455	2.08919	0.432319	0.611392	0.263695	P,A	1.82025	1.1663	2.47419	1.36835	1.93514	0.609741	P,A	2.11814	2.07509	2.16119	1.5483	2.18963	0.545213	A	1.40226	1.14326	1.66126	0.919744	1.30071	0.704547	P	0.915626	0.857143	0.97411	0.387007	0.547311	0.84764	M,A	0.857265	0.811794	0.902736	0.43598	0.616569	0.774466	P,A	1.25284	0.57868	1.92701	0.991447	1.40212	0.822532	P,A
40880_r_at	1.2316	1.09102	1.37218	0.321791	0.455081	0.546435	P	3.91702	1.21964	6.6144	2.69738	3.81467	0.390348	P	1.55711	0.546875	2.56734	1.01023	1.42868	0.620078	P,A	3.33111	2.89048	3.77174	1.00933	1.42741	0.147181	P	1.6173	1.59286	1.64174	0.480565	0.679622	0.327648	P,A	3.05577	0.447537	5.664	2.60823	3.6886	0.559087	P,A	1.84814	1.44152	2.25475	0.6637	0.938613	0.329558	P,A
36160_s_at	0.657385	0.53352	0.78125	0.342038	0.483714	0.422	A	5.19347	1.24201	9.14493	3.95146	5.58821	0.403397	M,A	2.71651	1.74267	3.69035	1.00139	1.41618	0.228639	P	4.23327	2.17573	6.2908	2.05753	2.90979	0.24202	P,A	1.59056	0.490546	2.69058	1.10002	1.55566	0.659444	P,A	0.94439	0.656131	1.23265	0.381709	0.539817	0.897525	P	3.51603	1.89744	5.13462	1.61859	2.28903	0.287902	P
41056_at	1.68194	0.481216	2.88267	1.20073	1.69808	0.654348	P,A	3.64984	0.77666	6.52301	2.87318	4.06328	0.427768	A	1.98857	0.336842	3.64031	1.65173	2.3359	0.591888	P,A	2.49616	1.85613	3.1362	0.716561	1.01337	0.17204	P,M	1.98375	1.09537	2.87212	0.888377	1.25636	0.405489	P,A	2.20248	1.86473	2.54023	0.498227	0.7046	0.137207	M,A	1.6041	1.53237	1.67582	0.535839	0.757791	0.376648	A
33955_at	1.70419	1.53412	1.87427	0.402985	0.569907	0.222672	A	2.76271	1.99281	3.53261	2.20179	3.11381	0.507365	P,A	1.65238	1.62078	1.68397	1.18796	1.68003	0.63802	A	1.35452	1.09272	1.61632	0.802724	1.13522	0.701909	A	1.15406	0.916309	1.39181	0.429913	0.607989	0.754369	A	1.04235	0.515086	1.56962	0.527267	0.745668	0.941037	A	1.45826	1.34357	1.57295	0.440419	0.622847	0.407369	P,A
33098_at	2.89939	1.86545	3.93333	1.03394	1.46221	0.181421	A	1.20657	0.581818	1.83133	1.84269	2.60596	0.920979	A	2.17302	1.32883	3.0172	1.13169	1.60045	0.408848	P,M	1.14473	0.556008	1.73345	0.786494	1.11227	0.870969	A	1.40715	1.35635	1.45794	0.427143	0.604072	0.441096	P,A	1.07979	0.744536	1.41505	0.413759	0.585144	0.864887	A	1.75564	1.19028	2.32099	0.675198	0.954874	0.379452	A
265_s_at	1.15408	0.760994	1.54717	0.495775	0.701131	0.78536	P,A	2.84051	1.31447	4.36656	1.96576	2.78001	0.447966	A	2.63115	1.16068	4.10162	1.47047	2.07956	0.348247	M,A	2.12096	1.40471	2.83721	0.946349	1.33834	0.357899	P,A	0.954032	0.919205	0.988858	0.410796	0.580953	0.921121	P,A	1.14742	1.13761	1.15723	0.41687	0.589543	0.757406	P,M	1.16913	0.773504	1.56475	0.442129	0.625265	0.738896	M,A
34766_r_at	1.85749	1.09167	2.62332	0.765826	1.08304	0.390091	P	4.67338	0.728281	8.61848	3.9451	5.57922	0.489644	P,M	3.67877	1.93976	5.41779	1.73901	2.45934	0.275317	P	2.37979	1.43704	3.32255	0.942756	1.33326	0.279864	P	1.01112	0.639583	1.38265	0.407534	0.576341	0.980713	P,A	3.09918	1.09491	5.10345	2.00427	2.83446	0.463227	P	2.16596	1.69375	2.63818	0.589077	0.833081	0.186349	P,A
37266_at	1.2316	0.862847	1.60036	0.368757	0.521501	0.583408	P,A	3.07052	2.09888	4.04216	0.971642	1.37411	0.129791	A	4.29049	0.772308	7.80867	3.51818	4.97546	0.487659	A	3.98483	0.669449	7.30021	3.31538	4.68866	0.514299	A	0.853512	0.511416	1.19561	0.378973	0.535949	0.736347	A	0.939357	0.389744	1.48897	0.549613	0.777271	0.919202	A	3.92729	2.73661	5.11798	1.19069	1.68388	0.0926268	A
39284_at	1.51429	1.37282	1.65576	0.353123	0.499392	0.282579	P,M	4.62807	3.35333	5.90281	1.35321	1.91372	0.115505	A	4.22224	3.68927	4.75522	0.831157	1.17543	0.0605544	A	2.01488	1.61591	2.41385	0.505659	0.71511	0.182548	A	2.4281	1.48283	3.37337	0.94527	1.33681	0.308512	A	1.96063	0.742991	3.17827	1.21764	1.722	0.549176	A	3.71172	3.69011	3.73333	0.531439	0.751568	0.0363275	P,A
40375_at	1.16164	0.950966	1.37232	0.334967	0.473715	0.677056	A	2.01884	1.9413	2.09639	1.48726	2.10331	0.564053	P,A	1.6917	1.42276	1.96063	0.822285	1.16289	0.488788	A	3.73675	1.93156	5.54194	1.80519	2.55292	0.28189	A	1.81903	1.16264	2.47541	0.656385	0.928268	0.316545	A	1.17652	0.911087	1.44196	0.386539	0.546648	0.692709	A	1.24416	0.910053	1.57827	0.427873	0.605104	0.625813	A
31683_at	1.93936	1.84738	2.03135	0.448039	0.633623	0.170968	A	4.22956	1.00604	7.45308	3.22352	4.55875	0.436295	M,A	1.98394	0.581208	3.38667	1.40273	1.98376	0.563025	A	3.31323	2.05195	4.57451	1.26128	1.78372	0.187299	P,A	2.35069	1.17197	3.52941	1.17872	1.66696	0.405603	A	0.795456	0.662109	0.928803	0.401124	0.567276	0.660804	A	1.17634	1.16897	1.18371	0.423631	0.599104	0.717642	A
40599_at	2.26155	2.07327	2.44984	0.451987	0.639205	0.10797	A	2.0356	0.593614	3.47758	1.44198	2.03927	0.524972	M,A	2.49047	2.23094	2.75	0.858478	1.21407	0.224667	A	1.27853	0.664062	1.893	0.690078	0.975918	0.725555	A	1.14346	0.669136	1.61778	0.474321	0.670791	0.782778	A	1.02294	0.941476	1.1044	0.387124	0.547477	0.958143	A	1.99775	1.65339	2.34211	0.488384	0.690679	0.177782	P,A
40921_at	2.32573	1.89821	2.75325	0.427516	0.604599	0.0722017	P,A	3.67531	1.02532	6.3253	2.64999	3.74766	0.422616	P	2.48936	1.04038	3.93833	1.44897	2.04916	0.43298	P,A	3.84397	3.19726	4.49068	0.690345	0.976296	0.0541786	M,A	1.90263	1.69515	2.11011	0.396023	0.560062	0.150279	P,A	0.824051	0.666667	0.981436	0.381368	0.539336	0.689855	A	2.19637	1.04442	3.34831	1.15195	1.6291	0.417017	P,A
40934_at	2.14368	2.02609	2.26128	0.38054	0.538164	0.0951691	P	2.91988	0.856884	4.98288	2.063	2.91752	0.425655	A	1.98915	0.979695	2.9986	1.00945	1.42758	0.401074	A	3.20217	2.44317	3.96116	0.758998	1.07339	0.0658782	A	1.77505	1.04271	2.50739	0.73234	1.03568	0.375321	M,A	0.746402	0.514414	0.978389	0.395828	0.559785	0.587343	A	1.77928	1.131	2.42756	0.648279	0.916805	0.315575	P,A
41683_i_at	2.18499	1.34123	3.02875	0.843761	1.19326	0.334179	P	2.16471	1.1289	3.20052	1.59725	2.25885	0.541713	P	1.13047	0.925373	1.33557	0.719373	1.01735	0.872795	P	1.97336	0.702889	3.24383	1.27047	1.79671	0.529365	P	1.0437	0.965318	1.12207	0.370881	0.524505	0.916979	P	1.28372	1.16571	1.40172	0.393221	0.556099	0.545541	P	1.12278	0.961661	1.2839	0.452773	0.640318	0.811682	P,A
34794_r_at	1.27755	1.12253	1.43257	0.342141	0.48386	0.502435	P	2.20817	0.95303	3.46331	1.30223	1.84163	0.45147	P	2.2803	0.80708	3.75352	1.47322	2.08345	0.485172	P,A	2.72353	1.38088	4.06618	1.34265	1.89879	0.317378	P	0.835992	0.534426	1.13756	0.373745	0.528555	0.703644	P,A	1.38759	1.15979	1.61538	0.432501	0.611649	0.46474	P,A	1.35493	0.965458	1.74439	0.467444	0.661066	0.526967	P
31707_at	1.13745	1.10751	1.16739	0.332684	0.470486	0.719584	A	1.87604	1.09225	2.65984	0.885416	1.25217	0.426746	M,A	2.40698	2.31395	2.5	1.05134	1.48682	0.312664	A	2.53055	0.882641	4.17846	1.64791	2.3305	0.421763	A	0.886313	0.795217	0.97741	0.369421	0.52244	0.787369	A	0.810112	0.676267	0.943956	0.377927	0.534469	0.665218	A	2.2922	1.45026	3.13415	0.930446	1.31585	0.299333	A
32055_g_at	0.96407	0.882353	1.04579	0.297394	0.420578	0.914881	P,M	4.98717	1.86667	8.10767	3.1205	4.41305	0.3938	P,A	4.86247	2.06061	7.66433	2.80186	3.96243	0.373658	A	4.04274	1.16132	6.92416	2.88142	4.07494	0.469649	P,A	1.26809	0.918963	1.61722	0.380481	0.538081	0.554052	A	4.81668	3.165	6.46835	1.65168	2.33582	0.20072	M,A	3.66478	1.67073	5.65882	1.99405	2.82001	0.315557	A
36523_at	1.10611	0.903529	1.3087	0.320795	0.453673	0.77225	P,A	1.47712	0.630137	2.3241	1.03182	1.45922	0.689221	P,A	2.606	0.741026	4.47098	1.86498	2.63748	0.498587	P,A	3.00308	1.64719	4.35897	1.35589	1.91752	0.275727	P,A	2.23135	1.59799	2.86471	0.633358	0.895703	0.163614	A	1.16331	0.71411	1.6125	0.449195	0.635257	0.742054	A	1.38005	1.27916	1.48093	0.461539	0.652714	0.496825	A
39987_at	1.01847	0.966165	1.07078	0.352942	0.499135	0.963016	P	2.12112	1.70541	2.53683	0.765668	1.08282	0.280714	P	2.10226	1.27195	2.93257	0.83031	1.17424	0.301217	P,A	2.8419	1.02857	4.65523	1.81333	2.56444	0.443093	P	1.03858	0.771167	1.30599	0.386428	0.546492	0.929585	A	1.18363	1.11937	1.24788	0.409702	0.579406	0.697885	P,A	0.915657	0.564648	1.26667	0.45063	0.637286	0.868798	A
31529_at	1.66842	1.45884	1.87799	0.385339	0.544952	0.224944	A	4.03979	0.960894	7.11869	3.0789	4.35422	0.440199	P,A	2.22132	0.689266	3.75338	1.53206	2.16665	0.506142	P,A	1.83792	1.03851	2.63733	0.799413	1.13054	0.371613	P,A	1.28689	0.99061	1.58316	0.381104	0.538962	0.530126	A	1.49817	1.0776	1.91874	0.42057	0.594776	0.335208	A	1.20755	0.965296	1.44981	0.428723	0.606305	0.676129	A
40045_g_at	1.21197	0.888559	1.53539	0.344542	0.487256	0.601078	P,M	2.67583	0.988506	4.36315	1.68732	2.38623	0.438119	P,A	2.71263	1.11825	4.307	1.59437	2.25479	0.38805	P,A	1.83304	1.57047	2.09562	0.649354	0.918326	0.328122	P	1.331	0.830838	1.83117	0.500165	0.707341	0.556799	M,A	1.08318	0.642093	1.52427	0.44109	0.623795	0.864589	M,A	1.47578	1.16344	1.78811	0.408918	0.578297	0.364665	P,A
878_s_at	1.98007	1.71429	2.24586	0.390601	0.552394	0.128843	P,M	2.56482	1.40308	3.72656	1.59698	2.25847	0.430479	M,A	0.838692	0.753247	0.924138	0.92256	1.3047	0.877298	A	2.37446	2.06959	2.67934	0.777494	1.09954	0.219123	A	0.944349	0.625743	1.26296	0.389719	0.551146	0.899538	M,A	0.889803	0.592105	1.1875	0.387407	0.547876	0.802814	P,A	1.77922	0.83025	2.72819	0.948972	1.34205	0.518998	P,A
41533_at	1.40207	0.940828	1.86332	0.461247	0.652301	0.451578	P,A	2.13116	0.638009	3.62431	1.69062	2.3909	0.572337	A	2.50627	1.44813	3.56441	1.05814	1.49644	0.251517	P,A	1.60818	1.5	1.71636	0.646169	0.913821	0.445952	P,A	1.08438	0.691176	1.47759	0.393205	0.556076	0.846318	A	1.16044	0.618378	1.7025	0.542061	0.76659	0.788147	A	1.92103	1.31657	2.5255	0.604466	0.854843	0.22561	A
1232_s_at	1.1035	1.09091	1.11609	0.398804	0.563994	0.819505	P,A	2.59164	1.63934	3.54393	1.30288	1.84255	0.3463	P	1.77812	1.40099	2.15524	0.774563	1.0954	0.420887	M	1.47084	0.793363	2.14831	0.677475	0.958095	0.537806	P	1.33906	0.76267	1.91545	0.576391	0.81514	0.601418	P	0.950412	0.607323	1.2935	0.402191	0.568784	0.913147	P,A	1.37326	1.17483	1.5717	0.405279	0.573151	0.454277	P
33419_at	1.11161	0.691011	1.53222	0.420603	0.594822	0.808352	A	1.67603	1.52216	1.82991	0.900721	1.27381	0.531212	P,A	2.28982	0.963702	3.61594	1.32612	1.87542	0.407838	P,A	2.75379	1.31303	4.19456	1.44077	2.03755	0.331704	P,A	2.22255	1.41051	3.03459	0.812043	1.1484	0.288196	M,A	1.10295	0.950233	1.25566	0.388105	0.548863	0.815652	P	1.93566	0.871314	3	1.06434	1.50521	0.489818	P,A
40131_at	1.41596	1.03803	1.79389	0.394077	0.557309	0.401858	P	3.33387	2.39076	4.27698	0.943113	1.33376	0.099241	P	2.87719	1.24592	4.50845	1.63127	2.30696	0.405927	P,M	4.54733	4.52855	4.56612	0.743361	1.05127	0.0412173	P	1.09695	0.793103	1.40079	0.385565	0.545271	0.824947	P,M	1.04309	0.698484	1.38769	0.384572	0.543867	0.921022	P	1.39476	1.26832	1.5212	0.479519	0.678143	0.496913	P
31737_at	1.63061	1.46667	1.79455	0.343554	0.485859	0.207848	P,A	2.6719	1.47098	3.87282	1.20092	1.69836	0.270142	P,A	1.91135	1.48745	2.33525	0.676642	0.956917	0.310344	A	3.38833	0.874505	5.90215	2.51382	3.55508	0.474718	P	0.94861	0.869634	1.02759	0.376832	0.532921	0.904015	A	0.911851	0.682159	1.14154	0.391464	0.553614	0.842757	A	1.27834	1.0724	1.48427	0.415268	0.587278	0.571724	P,A
1222_at	1.4978	1.15206	1.84354	0.34574	0.48895	0.26318	P	2.8135	1.47572	4.15127	1.33778	1.89191	0.271584	P,A	2.05891	0.921371	3.19646	1.13754	1.60873	0.422945	P,A	1.82055	1.10956	2.53154	0.710993	1.0055	0.341373	P,A	1.13507	1.1284	1.14173	0.366815	0.518755	0.748036	P,A	1.2592	1.04984	1.46856	0.388853	0.549921	0.573641	P	2.05975	1.83282	2.28668	0.427992	0.605272	0.131651	P
34542_at	4.05635	2.31818	5.79452	1.73817	2.45814	0.250607	A	5.68847	1.50449	9.87245	4.18398	5.91704	0.424501	P,A	3.91917	1.53975	6.29858	2.37941	3.365	0.403887	A	2.52406	2.16347	2.88465	0.506115	0.715755	0.0948495	P,A	3.35888	0.933817	5.78395	2.42507	3.42956	0.493428	A	2.39819	1.87702	2.91936	0.521168	0.737043	0.0775186	P,M	0.892275	0.681309	1.10324	0.341126	0.482426	0.782068	M,A
32936_at	1.21076	1.10926	1.31226	0.316158	0.447116	0.57362	P,M	0.92069	0.848348	0.993031	0.775465	1.09667	0.92787	P,A	2.11717	1.85952	2.37482	0.811559	1.14772	0.302493	P,A	1.18741	0.906587	1.46822	0.633548	0.895971	0.795267	A	1.20384	1.09631	1.31137	0.374523	0.529655	0.64083	A	0.839025	0.618238	1.05981	0.398059	0.562941	0.725067	A	1.41819	1.21397	1.62242	0.397935	0.562765	0.403548	M,A
1474_s_at	1.48097	1.2432	1.71875	0.373712	0.528509	0.326936	A	1.58889	1.05968	2.1181	1.18988	1.68274	0.669685	A	2.55517	1.25319	3.85714	1.43681	2.03195	0.392225	A	1.12728	0.869421	1.38515	0.793174	1.12172	0.887251	A	0.977514	0.898338	1.05669	0.352978	0.499187	0.955	P,A	1.21262	1.2066	1.21865	0.376507	0.532462	0.629151	P,A	1.89478	1.62061	2.16896	0.395419	0.559207	0.151988	P
34840_at	1.50321	1.27152	1.73489	0.316273	0.447278	0.252578	P	1.39598	0.538337	2.25361	0.857638	1.21288	0.689058	P	1.72725	1.01163	2.44288	0.715624	1.01204	0.415787	P	2.66908	1.50189	3.83628	1.1672	1.65067	0.248436	P	1.23318	1.03235	1.434	0.391428	0.553563	0.611803	P	1.34947	1.10991	1.58902	0.407598	0.57643	0.481574	P,A	1.27687	1.00278	1.55095	0.398683	0.563823	0.559224	P,A
32386_at	0.805887	0.605027	1.00675	0.324263	0.458578	0.610191	A	2.30502	1.26601	3.34403	1.03901	1.46938	0.305989	P,A	2.85903	1.64323	4.07482	1.21579	1.71939	0.246041	A	3.07356	2.98387	3.16324	0.617926	0.873879	0.0784923	A	1.02425	0.736156	1.31234	0.355657	0.502975	0.951847	P,A	0.788529	0.753796	0.823261	0.377614	0.534027	0.631823	A	1.65023	1.44898	1.85149	0.923337	1.3058	0.554249	A
40833_r_at	1.29829	0.819061	1.77752	0.479231	0.677735	0.578361	P,M	2.98266	2.0099	3.95542	0.972761	1.37569	0.173294	P	1.33482	0.752056	1.91759	0.595319	0.841908	0.630457	P	1.99003	0.609524	3.37054	1.38051	1.95233	0.555621	P	1.42118	1.02222	1.82014	0.398961	0.564216	0.375277	P	1.32992	0.656685	2.00316	0.67324	0.952105	0.672868	P	1.48419	1.48054	1.48783	0.406108	0.574323	0.355438	P
34952_at	1.05148	0.824353	1.27861	0.304703	0.430916	0.881377	M,A	4.36793	1.22636	7.50951	3.14157	4.44285	0.367511	A	3.26736	1.26097	5.27374	2.00639	2.83746	0.34911	M,A	1.85737	0.906486	2.80825	0.950883	1.34475	0.451234	A	1.02979	0.776078	1.28351	0.357491	0.505569	0.941175	A	0.924716	0.789106	1.06032	0.383175	0.541891	0.862393	M,A	1.28409	1.27257	1.29562	0.388953	0.550063	0.541115	A
38555_at	1.96459	1.50877	2.4204	0.455813	0.644617	0.141259	P,A	2.10579	1.7733	2.43827	0.847517	1.19857	0.321914	P,M	1.46441	1.43141	1.49742	0.619341	0.87588	0.531551	P,A	2.08273	1.5615	2.60397	0.549892	0.777664	0.187789	P	0.713268	0.603926	0.82261	0.352267	0.498181	0.501166	P,A	1.17552	1.07731	1.27374	0.383851	0.542848	0.692342	P	0.825664	0.71766	0.933667	0.368486	0.521118	0.68274	M,A
32862_at	0.742568	0.446548	1.03859	0.301961	0.427038	0.483722	A	2.76201	2.07379	3.45023	0.98277	1.38985	0.214855	P,A	2.29204	1.47423	3.10985	0.817811	1.15656	0.217591	M,A	1.96403	1.45321	2.47485	0.51082	0.722408	0.178345	P,A	2.03746	1.19906	2.87586	0.838399	1.18568	0.363423	A	2.29021	0.527397	4.05303	1.76282	2.493	0.587361	A	1.56207	1.09904	2.02511	0.463037	0.654833	0.3129	A
35372_r_at	1.24057	0.398329	2.0828	0.842237	1.1911	0.803751	A	4.24382	1.50704	6.9806	2.73678	3.87039	0.398706	P	4.24421	2.60229	5.88613	1.64192	2.32203	0.213655	P	3.29076	1.82181	4.75971	1.46895	2.07741	0.290769	P	0.856266	0.587744	1.12479	0.415952	0.588245	0.76264	P,A	1.0788	1.04174	1.11587	0.367716	0.520029	0.850174	P	2.49038	2.1141	2.86667	0.376282	0.532143	0.0559104	P
32346_at	1.03685	0.723964	1.34973	0.313252	0.443005	0.917107	P,A	3.40724	1.33539	5.47908	2.07184	2.93003	0.401437	P	3.18941	0.809524	5.5693	2.37989	3.36567	0.50786	P	4.19083	1.97496	6.4067	2.21587	3.13371	0.348893	P	1.0817	1.04806	1.11533	0.367823	0.520181	0.844845	P	1.25077	1.10155	1.4	0.392643	0.555282	0.58841	P,M	1.05377	0.649168	1.45838	0.404607	0.5722	0.90369	P,M
36431_at	1.25951	1.11902	1.4	0.322138	0.455573	0.50504	P,A	3.5292	2.62177	4.43662	0.907424	1.28329	0.0822663	P,A	1.76466	1.01232	2.51701	0.752342	1.06397	0.386054	A	1.72542	1.10087	2.34996	0.624544	0.883238	0.331582	P,A	0.990505	0.8527	1.12831	0.387176	0.54755	0.982662	A	2.27961	0.961433	3.59779	1.31818	1.86418	0.478231	A	1.86686	1.64036	2.09335	0.370726	0.524286	0.144329	P,A
871_s_at	3.82355	2.84421	4.8029	0.979344	1.385	0.142448	P	3.38056	1.65888	5.10223	1.72167	2.43481	0.27709	P	1.74171	1.10746	2.37596	0.634252	0.896968	0.361801	P	1.89836	1.39254	2.40418	0.587873	0.831377	0.266062	M,A	3.15122	2.83732	3.46512	0.408306	0.577431	0.0341881	P	1.21303	1.09854	1.32751	0.375314	0.530774	0.627528	P	2.00124	1.94662	2.05585	0.379884	0.537238	0.118836	P,A
41572_r_at	2.23123	2.11395	2.34851	0.330568	0.467493	0.0651224	P	1.93065	0.928866	2.93243	1.20432	1.70316	0.520492	P	1.57141	1.33825	1.80456	0.521465	0.737463	0.387513	P	2.21099	1.12551	3.29647	1.08548	1.5351	0.358357	P	1.22651	1.04126	1.41176	0.378215	0.534877	0.610043	P	1.05535	0.858686	1.25201	0.380254	0.53776	0.897617	P	1.19245	1.06888	1.31602	0.377256	0.533521	0.660683	P
32405_at	1.10803	1.09178	1.12428	0.305749	0.432395	0.757606	P,A	2.67265	0.625	4.72029	2.04765	2.89581	0.502944	M,A	2.45065	1.46447	3.43684	0.986187	1.39468	0.286005	P,A	1.63147	0.873031	2.38991	0.75844	1.0726	0.48529	M,A	1.70478	0.933635	2.47592	0.771143	1.09056	0.468916	P,A	1.72991	0.899321	2.56049	0.830586	1.17463	0.487157	P,A	2.03594	1.70192	2.36996	0.458855	0.648918	0.152538	P,A
1613_s_at	1.47162	1.33641	1.60684	0.362795	0.513069	0.323254	M,A	1.81388	1.3	2.32777	1.29814	1.83584	0.594713	A	1.80704	1.31813	2.29595	0.746405	1.05558	0.39263	P,A	1.28349	1.03253	1.53445	0.545627	0.771633	0.65515	M,A	0.874126	0.745602	1.00265	0.363146	0.513566	0.761947	P,A	0.985283	0.70258	1.26799	0.373971	0.528875	0.972185	P	1.86743	1.21944	2.51542	0.647991	0.916398	0.282975	P
39626_s_at	1.4749	1.31972	1.63008	0.318895	0.450985	0.274871	P	3.18045	0.892779	5.46812	2.28767	3.23525	0.470126	P	1.62315	0.958286	2.28801	0.66486	0.940254	0.41808	A	2.07432	1.02552	3.12312	1.0488	1.48322	0.403438	P	1.91671	1.22321	2.61022	0.6935	0.980757	0.316494	P,A	1.79663	1.49326	2.1	0.394359	0.557707	0.1808	P,A	1.24564	1.01337	1.47792	0.368336	0.520906	0.573475	A
33715_r_at	2.16314	1.86949	2.45679	0.363174	0.513605	0.0852145	P	3.92408	1.05947	6.78868	2.8646	4.05116	0.44984	P	1.87669	1.25087	2.50251	0.625821	0.885044	0.260926	P	1.96289	0.803698	3.12208	1.15919	1.63934	0.519953	P	1.7935	1.0128	2.57419	0.780696	1.10407	0.42798	P	1.69991	1.69554	1.70429	0.430183	0.608371	0.245261	P	1.2533	0.7411	1.76549	0.512197	0.724356	0.654913	P,A
31324_at	1.07612	1.06891	1.08333	0.307221	0.434477	0.827426	A	2.36923	0.866853	3.87161	1.51685	2.14516	0.46197	M,A	1.82446	1.31964	2.32928	0.531129	0.751129	0.260783	A	1.26886	0.710214	1.82752	0.558651	0.790051	0.672568	P,A	2.36803	2.27009	2.46597	0.414041	0.585542	0.0806712	A	0.823089	0.579208	1.06697	0.37589	0.531588	0.68423	A	2.12508	1.15375	3.09641	0.971332	1.37367	0.391934	A
41218_at	1.32292	1.31295	1.33288	0.311021	0.43985	0.408207	P	5.48679	0.781336	10.1922	4.70545	6.65452	0.503213	P	3.48327	1.02867	5.93788	2.45461	3.47134	0.479946	P,M	3.6877	0.700088	6.67531	2.98761	4.22512	0.522117	P	1.51814	1.44103	1.59524	0.380393	0.537958	0.306287	P	1.06349	1.00654	1.12044	0.37904	0.536043	0.882386	P	2.02913	1.91928	2.13898	0.410957	0.581181	0.129256	P
35040_at	1.33629	1.30781	1.36477	0.329109	0.46543	0.41434	A	2.23922	1.38857	3.08987	1.19548	1.69066	0.408822	A	1.69844	1.38981	2.00708	0.780027	1.10313	0.465059	A	1.63939	1.38232	1.89646	0.490895	0.694231	0.322543	A	0.890911	0.436865	1.34496	0.454046	0.642118	0.825929	A	1.80472	1.74043	1.869	0.395884	0.559864	0.179124	M,A	1.16544	0.947668	1.3832	0.37763	0.53405	0.704098	A
34955_at	2.30644	2.23462	2.37826	0.284533	0.40239	0.0443051	P	4.38323	3.5356	5.23085	0.847622	1.19872	0.0283067	P	4.58742	1.80186	7.37297	2.78556	3.93937	0.383784	P	3.29353	2.36268	4.22438	0.93085	1.31642	0.126681	P	3.43306	1.69714	5.16898	1.73592	2.45496	0.375927	P	3.63907	3	4.27815	0.639073	0.903786	0.0408652	P	2.71471	2.57961	2.84982	0.431299	0.609949	0.0578327	P
40648_at	2.14479	1.16019	3.12939	0.984596	1.39243	0.412498	A	2.08406	1.23585	2.93228	1.39749	1.97635	0.519078	A	3.40222	0.996936	5.8075	2.40528	3.40159	0.466727	P,A	1.87274	0.868516	2.87697	1.00422	1.42019	0.489259	P,A	1.28927	0.872667	1.70588	0.416607	0.589172	0.539763	A	0.716456	0.591105	0.841808	0.375476	0.531003	0.52897	A	1.26382	1.01933	1.50831	0.357169	0.505113	0.537046	A
1143_s_at	0.850635	0.563238	1.13803	0.336909	0.476461	0.700866	A	4.34842	0.599567	8.09726	3.74885	5.30167	0.520027	A	2.457	0.683055	4.23094	1.77394	2.50874	0.533667	A	4.96886	3.10526	6.83246	1.8636	2.63553	0.146419	A	1.07669	0.933725	1.21965	0.34737	0.491255	0.84576	P	1.32044	1.04811	1.59277	0.373077	0.527611	0.480897	P,M	2.60273	1.87611	3.32935	0.726623	1.0276	0.156802	P,A
746_at	1.58104	1.40793	1.75415	0.306323	0.433206	0.198298	P	1.66836	1.09388	2.24283	0.632625	0.894667	0.401516	P	3.13171	1.53095	4.73246	1.60076	2.26381	0.322278	P,M	1.80819	1.09209	2.5243	0.716105	1.01273	0.348634	P	1.67786	1.53496	1.82077	0.376058	0.531826	0.213241	P	1.36984	1.34691	1.39276	0.381837	0.539999	0.434939	P	1.82606	1.44699	2.20513	0.41854	0.591905	0.187135	P,M
41346_at	1.67486	1.11842	2.23131	0.556444	0.78693	0.328214	A	1.53658	0.815287	2.25788	0.753266	1.06528	0.550142	A	3.52504	1.73238	5.31771	1.79267	2.53521	0.311109	A	2.81436	1.56468	4.06404	1.24968	1.76731	0.322975	A	1.62756	1.59069	1.66444	0.366757	0.518672	0.229189	A	0.877383	0.680929	1.07384	0.383675	0.542599	0.779577	A	0.994596	0.798793	1.1904	0.371643	0.525583	0.989719	A
32583_at	2.5411	2.15424	2.92795	0.433363	0.612867	0.0707825	A	1.73831	0.95079	2.52583	0.787522	1.11372	0.419904	P	2.1094	1.86043	2.35837	0.561346	0.793863	0.186764	P	1.99751	1.37296	2.62207	0.624554	0.883253	0.23095	P,M	1.12933	0.816993	1.44167	0.545943	0.77208	0.834793	A	0.705969	0.512281	0.899658	0.375359	0.530838	0.515465	P,M	1.0913	1.06389	1.11871	0.386317	0.546334	0.835166	A
40592_at	1.172	1.00887	1.33514	0.302211	0.427391	0.62665	P	2.31774	1.89072	2.74476	0.860764	1.2173	0.265454	P	2.26143	2.037	2.48586	0.618383	0.874526	0.178182	P	1.25608	0.730519	1.78163	0.571978	0.808899	0.698188	P	1.63732	1.44444	1.83019	0.382452	0.540869	0.237559	P,M	1.80343	0.873385	2.73347	0.930043	1.31528	0.50537	P	1.22495	0.98004	1.46986	0.360844	0.51031	0.596637	P
39362_r_at	1.84104	1.63405	2.04804	0.310164	0.438638	0.113343	P	5.15329	1.09391	9.21268	4.05939	5.74084	0.466821	P	2.8924	2.86099	2.92381	0.511041	0.722721	0.0658095	P	3.65217	1.87416	5.43017	1.77801	2.51448	0.34389	P	3.41746	2.04116	4.79375	1.37629	1.94637	0.302445	P	1.78087	1.01991	2.54182	0.760956	1.07615	0.430435	P	2.15094	1.63522	2.66667	0.515723	0.729343	0.118613	P
1871_g_at	1.28425	1.25049	1.31802	0.294065	0.415871	0.435707	P	3.08982	2.44202	3.73762	0.6478	0.916128	0.0574005	P	2.50749	1.74202	3.27295	0.765464	1.08253	0.164125	P,A	2.08373	1.8125	2.35497	0.477159	0.674805	0.151113	P	1.37187	0.873727	1.87002	0.498145	0.704484	0.510567	P,A	1.06534	0.671743	1.45893	0.393595	0.556627	0.88188	P,A	1.73502	0.928121	2.54192	0.806899	1.14113	0.480104	P,A
33057_g_at	1.06983	0.885222	1.25445	0.319857	0.452346	0.847425	P,A	4.58716	1.63066	7.54366	2.9565	4.18112	0.401478	P	1.78619	0.986486	2.5859	0.799706	1.13096	0.416713	P,A	2.67183	0.802703	4.54095	1.86912	2.64334	0.514251	M,A	1.55912	1.52851	1.58974	0.372674	0.527041	0.272324	P	1.53338	0.477257	2.58949	1.05612	1.49358	0.684339	P,A	1.02998	0.68639	1.37358	0.346371	0.489842	0.938902	P
33507_g_at	1.36574	0.77014	1.96135	0.595604	0.842311	0.610224	P,A	2.2056	1.48144	2.92975	0.891269	1.26044	0.308792	A	1.67157	1.62983	1.7133	0.768197	1.08639	0.474191	A	3.17604	2.60331	3.74878	0.929112	1.31396	0.143958	P,A	0.742027	0.718974	0.765079	0.342812	0.48481	0.530251	P	1.27116	0.854204	1.68811	0.416954	0.589662	0.565996	P	1.65708	1.21555	2.09862	0.441534	0.624424	0.248023	P
40686_at	1.34222	1.3187	1.36574	0.308101	0.43572	0.382328	A	3.96061	1.68738	6.23383	2.27323	3.21483	0.351927	A	1.98631	0.86095	3.11168	1.12536	1.59151	0.505405	A	3.09761	1.53776	4.65747	1.55985	2.20596	0.357311	A	1.83875	1.0746	2.60289	0.764145	1.08066	0.407143	P	0.673227	0.289004	1.05745	0.384222	0.543372	0.476247	A	1.51095	1.23921	1.78269	0.355327	0.502508	0.28703	P
32636_f_at	1.79749	1.3363	2.25868	0.461191	0.652222	0.209499	P	2.0111	1.69105	2.33115	0.735036	1.0395	0.302753	P	2.25623	1.87108	2.64137	0.694416	0.982053	0.212167	P	1.69797	0.992007	2.40393	0.705962	0.99838	0.404094	P	1.6358	1.48392	1.78767	0.375729	0.531361	0.232687	P	1.45902	1.31572	1.60232	0.385945	0.545808	0.356363	P	0.883263	0.382567	1.38396	0.500696	0.708091	0.830961	P,A
40345_at	1.30664	1.08681	1.52647	0.288602	0.408145	0.399332	P	1.30614	1.15505	1.45724	0.595271	0.841841	0.658238	P	1.79398	1.6037	1.98426	0.587002	0.830146	0.30881	P	2.53397	1.75498	3.31296	0.778988	1.10166	0.1449	P	1.27967	0.871658	1.68768	0.408013	0.577017	0.544148	P	1.2327	0.945625	1.51978	0.390891	0.552804	0.612021	P	2.00385	1.9396	2.06811	0.462399	0.653931	0.1621	P,A
1354_at	2.60403	1.14849	4.05956	1.45553	2.05844	0.444106	P	2.09346	0.820248	3.36667	1.27321	1.80059	0.470563	A	2.23994	1.63312	2.84676	0.652208	0.922361	0.197647	P,A	2.25364	1.49882	3.00847	0.754822	1.06748	0.202277	P,M	1.25721	0.890148	1.62427	0.36706	0.519102	0.551686	P,A	1.24725	0.605606	1.88889	0.641642	0.907418	0.735592	A	1.25235	1.12008	1.38462	0.359475	0.508375	0.555381	P
41263_at	1.25653	0.297478	2.21559	0.959056	1.35631	0.825925	A	5.63291	1.68826	9.57756	3.94465	5.57858	0.428059	P,A	2.02681	1.08786	2.96576	0.938948	1.32787	0.404838	P	2.14992	0.855172	3.44467	1.29475	1.83105	0.511081	P,M	3.83835	3.7967	3.88	0.460774	0.651633	0.0253558	M,A	1.37329	0.620996	2.12559	0.752296	1.06391	0.675576	A	1.16015	0.819684	1.50062	0.365071	0.516289	0.703732	P,A
41843_r_at	1.35091	0.848518	1.8533	0.50239	0.710486	0.550242	P	1.78074	1.00705	2.55443	0.773687	1.09416	0.393386	P	2.67477	1.75194	3.59761	0.922836	1.30509	0.167212	P	1.66118	1.30742	2.01493	0.481049	0.680306	0.303048	P	1.37632	1.35378	1.39886	0.360289	0.509525	0.4059	P	1.48962	0.819788	2.15944	0.669827	0.947279	0.541292	P	1.80931	1.70888	1.90975	0.377353	0.533657	0.165158	P
36556_at	2.89058	1.88202	3.89914	1.00856	1.42632	0.270425	P	2.30605	1.37048	3.24162	0.93557	1.3231	0.257117	P,A	2.3378	1.78306	2.89254	0.55474	0.78452	0.136315	P,M	2.21705	2.18239	2.25171	0.494351	0.699118	0.132882	P,M	0.811763	0.781195	0.842331	0.348276	0.492537	0.643004	P,A	2.36684	1.02692	3.70677	1.33992	1.89494	0.462209	P,M	2.86883	1.56582	4.17184	1.30301	1.84274	0.350068	P,M
41810_at	2.00624	1.64981	2.36268	0.356434	0.504073	0.0670736	P,M	3.16649	2.3027	4.03027	0.863782	1.22157	0.0953937	P,A	3.8328	1.39698	6.26862	2.43582	3.44477	0.388243	A	2.74178	1.77493	3.70863	0.966848	1.36733	0.182277	M,A	2.19254	2.06	2.32507	0.350864	0.496196	0.0767324	A	1.97659	1.51284	2.44034	0.46375	0.655841	0.125906	A	1.66245	1.20513	2.11977	0.45732	0.646748	0.243893	A
41761_at	1.56237	1.23154	1.89319	0.330827	0.46786	0.200207	P	3.03624	1.53517	4.53731	1.50107	2.12284	0.269336	P	2.1451	0.979149	3.31105	1.16595	1.6489	0.411112	P	1.76261	1.56228	1.96293	0.483046	0.683129	0.255146	P	1.1379	1.10207	1.17374	0.357765	0.505957	0.737035	P	1.30602	1.10859	1.50345	0.377475	0.533831	0.50267	P	1.24426	1.11718	1.37134	0.358305	0.50672	0.565778	P
31773_at	5.20771	4.90583	5.50959	0.467181	0.660694	0.0121042	P,M	4.87835	0.750159	9.00654	4.12819	5.83814	0.509302	A	3.52221	1.53239	5.51202	1.98981	2.81402	0.404488	P	5.03579	1.39683	8.67476	3.63897	5.14628	0.457979	A	1.30394	0.575055	2.03282	0.728882	1.03079	0.725705	P,A	1.27269	0.950787	1.59459	0.38358	0.542465	0.550866	M,A	1.47481	0.902494	2.04712	0.572313	0.809373	0.483992	A
32054_at	1.9972	1.58132	2.41308	0.415878	0.58814	0.0968238	A	2.68747	2.61134	2.76359	0.726409	1.0273	0.145834	M,A	2.29997	1.46575	3.13418	0.834212	1.17975	0.218057	M,A	2.2251	2.15941	2.29079	0.478299	0.676417	0.124574	P,M	0.987833	0.807571	1.16809	0.35353	0.499967	0.975671	P,A	0.793067	0.532942	1.05319	0.373821	0.528662	0.635501	P,A	1.34907	1.19584	1.50231	0.390206	0.551834	0.465408	M,A
1600_at	1.38393	1.03651	1.73134	0.347416	0.49132	0.362948	A	1.56414	0.896349	2.23193	0.963205	1.36218	0.617371	P,A	1.38993	0.683516	2.09635	0.706414	0.999021	0.622889	A	3.31618	2.33535	4.29701	0.980832	1.38711	0.0998015	P,A	0.692092	0.589244	0.794941	0.346501	0.490026	0.467963	A	1.43633	1.24346	1.6292	0.372202	0.526373	0.361815	P	1.68629	1.30895	2.06364	0.377343	0.533643	0.205156	P
1841_s_at	1.17396	1.12977	1.21814	0.311234	0.440151	0.632444	A	2.71571	0.932143	4.49927	1.78356	2.52234	0.448147	A	2.56447	1.77221	3.35674	0.792266	1.12043	0.14288	M,A	1.15619	0.846435	1.46595	0.478989	0.677393	0.775319	A	1.49704	1.04963	1.94444	0.447407	0.632729	0.347666	P,A	0.743938	0.727603	0.760274	0.376572	0.532553	0.566669	M,A	1.37873	0.909692	1.84776	0.469035	0.663315	0.480243	P,M
1481_at	1.76288	0.901345	2.62442	0.861538	1.2184	0.5051	P,M	2.63564	1.13825	4.13303	1.49739	2.11763	0.372695	P	2.03285	1.16569	2.9	0.867153	1.22634	0.319271	P	1.84562	1.19186	2.49938	0.65376	0.924556	0.302073	P	2.43443	1.9476	2.92126	0.486831	0.688483	0.0610896	P	1.35519	1.20782	1.50256	0.371839	0.52586	0.440278	P	0.993286	0.836703	1.14987	0.342441	0.484285	0.986137	P
768_at	1.91715	1.80801	2.02628	0.311264	0.440194	0.0984629	P	1.98081	1.40022	2.5614	0.673328	0.95223	0.282517	P	2.48834	2.03423	2.94245	0.679197	0.960529	0.159783	P	1.65541	1.29526	2.01556	0.453315	0.641084	0.285123	P	0.886582	0.775711	0.997452	0.358327	0.506752	0.781589	P	0.978357	0.777778	1.17894	0.373824	0.528666	0.959096	P	1.40825	0.951118	1.86538	0.457133	0.646484	0.437663	P
37170_at	2.40332	1.57254	3.23409	0.830773	1.17489	0.286942	P	4.10356	1.32743	6.87968	2.77613	3.92603	0.411034	P	3.36622	1.85407	4.87838	1.51216	2.13851	0.281964	P	2.77991	1.90823	3.65158	0.871675	1.23273	0.178685	P	1.9949	0.952381	3.03742	1.04252	1.47434	0.484074	P	0.858383	0.761388	0.955377	0.374534	0.52967	0.741704	P	0.979572	0.830113	1.12903	0.344523	0.487229	0.958111	P
31876_r_at	1.0616	0.786333	1.33686	0.314321	0.444518	0.862738	P	2.45641	1.13268	3.78013	1.32373	1.87203	0.388575	P	1.73297	1.67442	1.79151	0.472707	0.668509	0.261153	P	1.73956	1.28043	2.19868	0.459126	0.649302	0.213645	P	1.45204	0.873957	2.03012	0.578082	0.817531	0.511153	P	1.2286	0.750636	1.70656	0.477962	0.67594	0.665332	P	1.64401	1.59038	1.69764	0.397242	0.561785	0.246426	P
38092_at	2.09727	1.96399	2.23054	0.329041	0.465335	0.0793663	P	2.79195	0.858805	4.72509	1.93314	2.73387	0.455282	P,M	2.54046	2.10519	2.97573	0.586046	0.828794	0.119366	P,M	1.68113	0.950111	2.41215	0.731021	1.03382	0.44677	P,M	1.42953	0.892927	1.96613	0.536601	0.758868	0.492948	P,A	0.969445	0.622222	1.31667	0.373307	0.527936	0.942219	P	1.26241	1.13153	1.39328	0.354011	0.500647	0.535767	P
38677_at	1.59024	1.43194	1.74853	0.283829	0.401394	0.173094	P	2.76885	2.17834	3.35935	0.612181	0.865755	0.101813	P	2.61515	2.119	3.1113	0.520249	0.735743	0.0899701	P	3.77899	3.12518	4.4328	0.65381	0.924627	0.0287944	P	2.08071	1.69465	2.46677	0.386062	0.545975	0.085529	P	2.28308	1.50651	3.05964	0.776564	1.09823	0.263846	P	2.87522	2.75342	2.99702	0.400973	0.567061	0.0428075	P
120_at	1.39465	1.11769	1.67161	0.293417	0.414954	0.310843	P	1.37885	0.866722	1.89099	0.612044	0.865561	0.599029	P	2.25983	1.27125	3.24841	0.988581	1.39806	0.30026	P	1.8646	1.09276	2.63645	0.771842	1.09155	0.364461	P	1.14515	0.92823	1.36207	0.359067	0.507797	0.725166	P,A	1.2417	0.819398	1.664	0.422301	0.597224	0.614628	A	1.13559	0.868819	1.40237	0.360306	0.509549	0.742845	P,M
32179_s_at	1.04972	0.756536	1.34291	0.293185	0.414626	0.880592	P	1.96585	1.46215	2.46956	0.564238	0.797953	0.229067	P	2.56297	1.38217	3.74378	1.18081	1.66991	0.333182	P	1.62103	1.02536	2.21671	0.595678	0.842416	0.374578	P	1.06814	0.849794	1.28648	0.353444	0.499846	0.864932	P	1.16392	1.12551	1.20233	0.384687	0.54403	0.711508	P	1.27832	0.888377	1.66825	0.397712	0.56245	0.556499	P
472_at	2.22578	1.90214	2.54942	0.323638	0.457693	0.0432835	P	3.40667	1.74854	5.0648	1.65813	2.34494	0.330486	P,A	3.41806	1.49759	5.33853	1.92047	2.71595	0.396802	P,A	4.71573	4.04105	5.39041	0.674683	0.954145	0.0118208	A	1.49801	0.759901	2.23611	0.738105	1.04384	0.583996	P,A	1.09847	0.896739	1.3002	0.373767	0.528587	0.816858	P	1.18569	0.830544	1.54084	0.356421	0.504055	0.654316	P
36303_f_at	2.26146	2.1201	2.40282	0.316869	0.448121	0.0576913	P	1.59775	1.49186	1.70365	0.558563	0.789927	0.396575	P,A	1.70944	1.23187	2.18702	0.498198	0.704559	0.290455	P,A	2.17789	1.02681	3.32897	1.15108	1.62787	0.455208	P,A	0.875558	0.674734	1.07638	0.349402	0.494129	0.755785	M	0.886891	0.72799	1.04579	0.376754	0.53281	0.79234	P	2.81724	1.00512	4.62937	1.81213	2.56273	0.472023	P,A
1112_g_at	1.51229	0.882239	2.14235	0.630055	0.891032	0.516903	A	5.16477	2.12725	8.20229	3.03752	4.2957	0.380452	P,A	2.77802	0.907614	4.64842	1.8704	2.64515	0.483313	A	3.0089	2.56699	3.45081	0.486122	0.68748	0.0538685	M,A	0.842055	0.655848	1.02826	0.345522	0.488642	0.692436	A	1.49379	0.301772	2.68581	1.19202	1.68577	0.738928	A	4.61957	3.95858	5.28056	0.660988	0.934778	0.0128079	P,A
34809_at	1.19118	1.10219	1.28017	0.287347	0.40637	0.5743	P	1.79989	1.2801	2.31967	0.563346	0.796691	0.29148	P	1.75217	1.67294	1.8314	0.576183	0.814846	0.321719	P	2.17629	1.57985	2.77273	0.596437	0.84349	0.180959	P	1.15658	0.746711	1.56644	0.409865	0.579637	0.728341	P	0.90381	0.550575	1.25705	0.377864	0.534381	0.822845	P	1.43714	1.32174	1.55254	0.374005	0.528923	0.362943	P
32429_f_at	1.20573	0.933284	1.47818	0.28921	0.409004	0.550635	P	3.48188	2.06883	4.89494	1.41306	1.99836	0.271924	P	3.28642	2.44612	4.12673	0.840304	1.18837	0.0996218	P	3.81393	2.83224	4.79563	0.981696	1.38833	0.10251	P	1.21988	1.20605	1.23371	0.346052	0.489392	0.590177	P	2.27826	1.64713	2.9094	0.631134	0.892558	0.168585	P	1.28419	1.19613	1.37225	0.357954	0.506223	0.510478	P
38156_at	1.46861	1.11864	1.81858	0.34997	0.494932	0.310601	P,A	2.78293	1.49766	4.0682	1.28527	1.81765	0.319731	P,M	2.64646	1.07024	4.22268	1.57622	2.22911	0.447303	A	2.23346	0.701908	3.765	1.53155	2.16594	0.550311	P,M	1.7105	1.07905	2.34195	0.631451	0.893007	0.383125	P	1.68209	1.60719	1.75699	0.382204	0.540518	0.216249	P,A	1.57974	1.44593	1.71355	0.353693	0.500197	0.242864	P
40201_at	1.84107	1.66242	2.01972	0.31215	0.441446	0.114552	P	2.80484	1.24457	4.36511	1.56027	2.20655	0.337999	P,A	3.2598	2.57729	3.94231	0.682509	0.965213	0.0575229	P,A	1.68774	1.25411	2.12136	0.521325	0.737264	0.317882	A	1.62951	1.23333	2.02569	0.396179	0.560282	0.215068	P,M	1.06322	1.04572	1.08072	0.369107	0.521996	0.87976	P	1.97117	1.63583	2.30652	0.352034	0.497852	0.110113	P,M
34018_at	1.1661	0.791192	1.54102	0.374912	0.530205	0.688637	P,A	1.25662	1.10256	1.41067	0.868572	1.22835	0.795504	A	2.66798	2.06688	3.26908	0.601097	0.85008	0.0750573	A	3.34553	1.76018	4.93088	1.58535	2.24203	0.315506	A	1.62293	1.11329	2.13258	0.509649	0.720753	0.320751	P,M	1.10038	0.53068	1.67008	0.569698	0.805675	0.873756	M,A	0.830043	0.645976	1.01411	0.342096	0.483796	0.668558	A
40699_at	2.24934	1.42584	3.07285	0.823505	1.16461	0.321646	P,M	1.49711	0.987452	2.00677	0.607082	0.858544	0.498918	P,M	1.64362	1.47296	1.81427	0.516369	0.730256	0.338799	P,M	1.3744	0.862909	1.88589	0.511492	0.723359	0.534007	M,A	0.987284	0.959474	1.01509	0.352938	0.499129	0.974533	M,A	0.786309	0.659794	0.912825	0.370834	0.524439	0.622657	M,A	1.10084	0.973356	1.22832	0.358164	0.50652	0.804752	M,A
34354_at	1.01379	0.93401	1.09356	0.29374	0.41541	0.966832	A	3.91769	1.55276	6.28261	2.36492	3.34451	0.409521	P,A	2.99129	0.773632	5.20896	2.21766	3.13625	0.464004	A	1.87173	1.62534	2.11811	0.665496	0.941153	0.320471	M,A	1.45717	1.2212	1.69314	0.343195	0.485351	0.314344	P,M	1.4927	1.12436	1.86105	0.368341	0.520913	0.31135	P	1.49157	0.958904	2.02423	0.532663	0.7533	0.443221	P,A
39636_at	1.58547	1.12389	2.04705	0.461576	0.652767	0.314355	P,M	1.84636	1.26129	2.43143	0.66277	0.937298	0.329814	A	2.62209	2.12174	3.12245	0.660511	0.934104	0.133417	A	1.15092	1.07718	1.22466	0.443675	0.627451	0.766138	A	0.847793	0.802181	0.893406	0.347255	0.491092	0.703958	M,A	1.09265	0.693146	1.49216	0.399505	0.564986	0.834116	P	1.28723	0.850365	1.72409	0.436864	0.617819	0.558246	P,A
33880_at	1.82002	1.62274	2.0173	0.28473	0.40267	0.102382	P	2.84957	1.57516	4.12397	1.2744	1.80228	0.303965	P	1.27475	1.15686	1.39263	0.420216	0.594276	0.580353	P	2.12094	1.25885	2.98303	0.862087	1.21918	0.341806	P	1.77042	1.40113	2.13971	0.371632	0.525567	0.173913	P	2.21587	1.91975	2.51199	0.393882	0.557033	0.0908671	P	1.52276	1.17669	1.86883	0.390021	0.551573	0.312107	P
1440_s_at	1.24159	1.00073	1.48244	0.288777	0.408393	0.490859	P	3.01774	2.89684	3.13865	0.894268	1.26469	0.152681	P	2.04262	1.64045	2.44479	0.598269	0.84608	0.223505	P	1.55716	1.49608	1.61824	0.396347	0.560519	0.295023	P	1.86343	1.83742	1.88943	0.349553	0.494342	0.132171	P	1.27122	0.821293	1.72115	0.449931	0.636298	0.58934	P	1.73658	1.43713	2.03602	0.367329	0.519482	0.182794	P
36227_at	1.46051	1.42342	1.49759	0.345333	0.488374	0.313955	M,A	2.12393	1.33824	2.90963	0.785699	1.11115	0.250888	P,A	3.1547	2.09426	4.21514	1.06044	1.49969	0.148564	P,A	2.5332	1.53422	3.53219	0.998984	1.41278	0.270604	P,A	1.58411	1.51995	1.64826	0.358198	0.506569	0.244531	P	1.18446	1.12727	1.24165	0.367404	0.519587	0.665443	P	1.5717	1.18456	1.95883	0.387134	0.547491	0.237799	P
39962_at	1.43427	1.28411	1.58443	0.288236	0.407627	0.270883	P	2.527	1.00556	4.04844	1.52144	2.15164	0.46264	P	3.51221	2.8798	4.14462	0.632408	0.89436	0.0479158	P	2.84749	1.59441	4.10057	1.25308	1.77213	0.323705	P	1.7991	1.19902	2.39919	0.600086	0.84865	0.310274	P	1.74586	1.50916	1.98257	0.378447	0.535205	0.187529	P	0.853295	0.658972	1.04762	0.361359	0.511038	0.724073	P,A
39766_r_at	1.35843	1.32951	1.38735	0.30486	0.431137	0.360713	P	2.16842	0.830769	3.50607	1.33765	1.89173	0.485813	P	2.22272	1.66306	2.78238	0.559659	0.791478	0.153955	P	1.65752	1.16332	2.15172	0.494198	0.698901	0.27995	P	0.898546	0.755245	1.04185	0.34751	0.491453	0.797826	P,M	1.44372	1.18987	1.69756	0.375392	0.530884	0.358696	P	1.12939	0.992254	1.26652	0.346994	0.490723	0.745047	P
1360_at	1.16253	0.863204	1.46186	0.29933	0.423317	0.636581	P,A	2.71783	0.852258	4.5834	1.86557	2.63832	0.500188	P	3.02606	2.31884	3.73329	0.707225	1.00017	0.0802969	P	2.63687	1.49189	3.78186	1.14498	1.61925	0.348422	P,M	1.17956	1.1242	1.23492	0.353546	0.49999	0.662004	P	0.850295	0.462179	1.23841	0.388116	0.548879	0.732125	M,A	1.63165	1.233	2.0303	0.407937	0.57691	0.261623	P,A
37960_at	0.786562	0.326578	1.24655	0.459984	0.650516	0.682037	A	2.16094	1.46734	2.85455	0.724381	1.02443	0.250184	M,A	1.43358	1.2275	1.63965	0.477665	0.67552	0.459848	A	1.67927	0.922581	2.43596	0.756691	1.07012	0.453066	P,A	1.14193	1.03812	1.24573	0.343092	0.485206	0.719254	P,A	1.59693	1.40798	1.78588	0.37749	0.533851	0.254609	P,M	1.95159	1.34043	2.56275	0.611164	0.864316	0.227554	A
33469_r_at	2.26347	1.71061	2.81633	0.552859	0.781861	0.151922	P,M	3.83578	1.35793	6.31364	2.47785	3.50421	0.430222	P,M	3.08805	1.3112	4.86489	1.77684	2.51284	0.418848	M,A	3.54644	1.3992	5.69369	2.14724	3.03666	0.430735	P,M	1.67978	1.42648	1.93309	0.355056	0.502125	0.19564	A	1.1198	0.665948	1.57366	0.453854	0.641846	0.808902	M,A	2.53156	1.39594	3.66718	1.13562	1.60601	0.368726	A
1593_at	1.74786	1.64498	1.85075	0.356855	0.50467	0.17108	P	2.23254	1.04979	3.41529	1.18275	1.67266	0.373987	P	1.71269	1.69893	1.72645	0.519716	0.73499	0.303868	P	2.31564	1.86795	2.76333	0.560121	0.79213	0.143297	P	1.14945	0.95438	1.34453	0.34986	0.494777	0.710839	P	1.0194	0.990342	1.04846	0.368206	0.520722	0.962773	P	0.981928	0.723623	1.24023	0.328048	0.46393	0.961076	P
31659_at	2.05099	1.83202	2.26996	0.295139	0.41739	0.0706094	M,A	3.67666	1.43818	5.91514	2.23848	3.16569	0.408927	P,A	2.32023	1.21189	3.42857	1.10834	1.56743	0.394299	P,A	1.82673	1.09791	2.55556	0.728824	1.03071	0.371177	P,A	1.80976	1.80612	1.81339	0.349489	0.494252	0.146438	M,A	1.46092	1.34473	1.5771	0.37372	0.52852	0.342739	A	1.74621	1.40812	2.08429	0.355744	0.503098	0.170847	M,A
40113_at	1.04141	0.843986	1.23883	0.295386	0.417739	0.901353	A	5.1514	2.54924	7.75357	2.60217	3.68002	0.324053	P,A	2.64848	0.734707	4.56226	1.91378	2.70649	0.535016	P,A	2.22276	0.442377	4.00315	1.78039	2.51785	0.607813	P,A	4.96795	1.80991	8.12598	3.15804	4.46614	0.416548	A	1.1625	0.830554	1.49444	0.37469	0.529892	0.706812	M,A	1.58738	1.18065	1.99412	0.406736	0.575212	0.270503	A
33599_at	0.839924	0.811395	0.868453	0.30076	0.425339	0.647769	A	2.17961	1.76899	2.59022	0.498678	0.705237	0.141697	P,A	2.26854	2.04307	2.49401	0.453952	0.641986	0.107754	P,A	1.8512	1.37302	2.32937	0.478172	0.676238	0.195465	A	0.795095	0.495322	1.09487	0.347545	0.491503	0.615206	M,A	1.26409	0.778409	1.74978	0.485685	0.686862	0.625498	P	2.57729	2.39448	2.7601	0.36946	0.522496	0.0507284	P
39096_at	1.58425	1.21886	1.94963	0.365383	0.51673	0.208755	P	2.12053	1.76756	2.4735	0.619029	0.87544	0.211984	P,M	2.37643	2.16098	2.59189	0.586226	0.829048	0.143384	P,A	1.44137	1.23496	1.64779	0.425493	0.601738	0.40855	P	0.989382	0.731549	1.24722	0.345104	0.488051	0.97825	P	1.60694	1.44846	1.76541	0.374517	0.529647	0.246549	P	1.87192	1.67023	2.07361	0.35806	0.506373	0.135253	P
37317_at	1.31556	0.735294	1.89583	0.58027	0.820625	0.648452	P	1.87842	1.28036	2.47649	0.627701	0.887704	0.29662	P	2.19143	1.68028	2.70258	0.511149	0.722874	0.136336	P,M	2.23654	1.72983	2.74325	0.506712	0.716599	0.120923	P	1.03799	0.929461	1.14652	0.350707	0.495974	0.923623	P,A	1.27012	0.836804	1.70344	0.433319	0.612806	0.57799	P	1.28526	0.929954	1.64056	0.355303	0.502474	0.495234	P
34876_at	2.10082	1.60154	2.6001	0.499278	0.706086	0.163517	P	2.72043	2.22539	3.21547	0.598353	0.846199	0.102667	P	2.16918	2.09493	2.24343	0.446488	0.63143	0.120118	P	2.6077	2.08042	3.13498	0.527281	0.745688	0.0558081	P	2.12779	1.68485	2.57072	0.442934	0.626404	0.0850527	P	2.12094	1.53261	2.70928	0.588334	0.832029	0.179847	P	2.77453	1.81836	3.7307	0.956169	1.35223	0.257411	P
38403_at	1.92405	1.74629	2.10181	0.284072	0.401738	0.082922	P	2.95249	1.88602	4.01895	1.06647	1.50821	0.177166	P	2.30767	1.39892	3.21642	0.908747	1.28516	0.287533	P	2.04151	0.997305	3.08571	1.04421	1.47673	0.453428	P	2.86374	1.91003	3.81746	0.953717	1.34876	0.250863	P	1.42483	0.948019	1.90165	0.476816	0.674319	0.439991	P	2.55523	1.50738	3.60307	1.04784	1.48187	0.335878	P
32638_s_at	1.79084	1.66667	1.91502	0.280592	0.396817	0.106204	P	2.64733	1.77526	3.5194	0.87207	1.23329	0.173572	P	1.6608	1.3206	2.001	0.445065	0.629417	0.275908	P	2.28186	1.14981	3.4139	1.13204	1.60095	0.424804	P	1.75903	1.16318	2.35488	0.595855	0.842666	0.324293	P	1.68471	1.14141	2.22801	0.543295	0.768336	0.308756	P	1.14831	0.660346	1.63628	0.487965	0.690086	0.783217	P
41272_s_at	1.67393	1.60489	1.74297	0.290874	0.411358	0.146443	P	2.4097	1.3615	3.45789	1.0482	1.48238	0.286802	P,A	1.96788	1.63136	2.30441	0.464614	0.657063	0.172638	P	1.97571	1.43938	2.51205	0.536335	0.758492	0.16648	P,A	1.41394	1.30318	1.5247	0.347201	0.491016	0.355452	P	1.03276	0.897716	1.16781	0.367284	0.519419	0.937048	A	2.17522	1.81365	2.53678	0.361565	0.51133	0.0754542	P
34847_s_at	1.5113	1.49571	1.52688	0.29811	0.421592	0.228458	P	3.40779	1.26608	5.54949	2.1417	3.02883	0.44405	A	2.6961	1.83088	3.56132	0.865218	1.2236	0.197029	M,A	2.10693	0.96071	3.25315	1.14622	1.621	0.474706	P,A	1.81183	1.10327	2.5204	0.708563	1.00206	0.389461	P,A	1.04037	0.940588	1.14014	0.368293	0.520845	0.922732	M,A	1.12936	0.874404	1.38433	0.339216	0.479724	0.739636	P,A
36252_at	1.2268	0.886228	1.56738	0.340574	0.481644	0.560177	A	1.6556	1.04665	2.26454	0.608943	0.861175	0.365181	M,A	2.39018	1.10526	3.67509	1.28491	1.81714	0.42573	A	1.46889	1.30089	1.63688	0.423287	0.598619	0.383364	A	1.2727	0.968988	1.57641	0.344363	0.487003	0.511429	P,A	1.16509	0.912054	1.41813	0.36863	0.521322	0.698096	P	1.1773	1.11021	1.24438	0.338801	0.479137	0.652966	M,A
39885_at	1.2606	1.09338	1.42781	0.290952	0.411468	0.464946	P	2.81541	2.32231	3.3085	0.663861	0.938841	0.11175	P	1.56191	1.32646	1.79737	0.439594	0.62168	0.329456	P	1.43682	0.908356	1.96529	0.528468	0.747367	0.469618	P	0.862138	0.756614	0.967662	0.341869	0.483475	0.725782	P	1.17286	0.968998	1.37672	0.369336	0.52232	0.685817	P	2.0132	1.08522	2.94118	0.927977	1.31236	0.426663	P
37053_at	1.44191	1.24787	1.63594	0.2952	0.417476	0.273086	P	1.9868	1.29703	2.67656	0.698248	0.987471	0.293135	P	2.19814	2.04437	2.35191	0.523344	0.74012	0.149231	P	1.54363	1.32016	1.76709	0.425449	0.601676	0.329594	P,A	0.88247	0.776005	0.988935	0.343455	0.485719	0.764816	P	1.06577	0.403911	1.72763	0.661858	0.936008	0.930049	P	1.57368	0.817547	2.32982	0.756137	1.06934	0.544772	P
41495_at	1.53229	1.32926	1.73533	0.296179	0.41886	0.214134	P	2.05515	1.13181	2.97848	0.923338	1.3058	0.338964	P	2.43244	2.28736	2.57751	0.485655	0.68682	0.0982932	P	1.87467	1.58735	2.162	0.43405	0.613839	0.181458	P	1.19549	0.798867	1.59211	0.396619	0.560904	0.657473	P	1.40732	1.16073	1.65392	0.368551	0.52121	0.384235	P	0.884329	0.848678	0.91998	0.326349	0.461527	0.756892	P
31812_at	2.00341	1.16733	2.83949	0.83608	1.1824	0.405782	A	2.3401	1.28763	3.39257	1.05247	1.48842	0.366786	M,A	2.41721	2.01678	2.81764	0.41421	0.585782	0.0758335	M,A	3.04922	2.82224	3.2762	0.474371	0.670861	0.0496313	P	2.7049	1.1317	4.27811	1.5732	2.22485	0.459585	P	1.50331	1.11993	1.8867	0.383381	0.542182	0.306009	P,M	2.34945	0.881822	3.81707	1.46763	2.07554	0.511522	M,A
35572_f_at	1.06278	0.935847	1.18972	0.281988	0.398791	0.844483	P	2.42794	2.20629	2.64959	0.643839	0.910526	0.15683	P	1.02477	0.91102	1.13852	0.408514	0.577727	0.957165	P	1.35193	0.795785	1.90808	0.556149	0.786513	0.576283	P	1.39229	1.1679	1.61668	0.35135	0.496884	0.380342	P	1.50967	1.32549	1.69384	0.37452	0.529651	0.306617	P	1.19758	0.838823	1.55634	0.358758	0.50736	0.629236	P
32355_at	1.80729	1.74372	1.87085	0.283786	0.401334	0.104551	P	2.54537	1.94142	3.14931	0.603946	0.854108	0.111381	P	2.64445	2.2946	2.9943	0.513999	0.726905	0.0853726	P	2.48428	2.30671	2.66184	0.484758	0.685551	0.0921572	P	1.55206	1.50814	1.59598	0.346083	0.489435	0.251727	P	1.40517	1.26715	1.5432	0.369672	0.522795	0.38742	P	2.0524	1.6	2.50479	0.452396	0.639785	0.10321	P,A
38383_at	2.23595	1.6788	2.7931	0.55715	0.787929	0.171299	P,A	2.28593	2.08969	2.48216	0.57737	0.816525	0.155806	A	1.19509	1.03566	1.35453	0.406746	0.575226	0.678813	P,A	1.79223	1.79075	1.79371	0.438492	0.620121	0.21255	A	1.21885	1.053	1.38469	0.345617	0.488776	0.591348	P	2.04069	1.37877	2.70262	0.661926	0.936105	0.261015	P,M	1.11212	1.03283	1.19142	0.34693	0.490633	0.777213	P,A
272_at	1.84756	0.980212	2.71491	0.86735	1.22662	0.477073	P,M	1.98564	0.834925	3.13636	1.15072	1.62736	0.503508	P,A	2.0372	1.34009	2.73431	0.697107	0.985858	0.248113	P	2.26295	1.21064	3.31525	1.05231	1.48818	0.398515	P,A	1.32759	1.27226	1.38293	0.350265	0.495349	0.448381	P,A	0.854142	0.832829	0.875455	0.369763	0.522924	0.731328	A	1.29576	1.10427	1.48726	0.337927	0.477901	0.473752	P
34628_at	2.27817	1.70208	2.85426	0.576087	0.81471	0.17876	P	2.67145	1.49494	3.84797	1.17651	1.66384	0.340208	P	2.0308	2.02536	2.03625	0.44901	0.634996	0.148584	P	1.71424	1.43359	1.9949	0.404744	0.572394	0.219664	P	1.84274	1.20784	2.47765	0.634905	0.897892	0.306946	P	1.34738	0.995088	1.69968	0.374254	0.529275	0.451293	P	1.63988	1.33463	1.94513	0.3349	0.47362	0.196223	P
40024_at	0.951634	0.784973	1.11829	0.285161	0.403278	0.88092	P,M	1.65782	1.16484	2.15081	0.536352	0.758516	0.344818	P,A	2.6873	1.01651	4.3581	1.6708	2.36286	0.454308	P,A	2.17016	1.803	2.53731	0.465172	0.657852	0.128309	P,A	1.38224	1.35119	1.41328	0.34457	0.487296	0.382817	P	2.05142	1.06636	3.03647	0.985058	1.39308	0.438548	P	1.52777	1.47123	1.58431	0.339555	0.480203	0.260345	P
33148_at	1.51886	1.39124	1.64648	0.28664	0.40537	0.211983	P	2.66852	2.55725	2.77979	0.448181	0.633824	0.0651766	P	2.59012	1.56057	3.61966	1.02955	1.456	0.290701	P	2.09903	1.8031	2.39496	0.397203	0.56173	0.109567	P	1.43174	1.23023	1.63326	0.350014	0.494995	0.342685	P	1.09951	0.932898	1.26613	0.370623	0.524139	0.813471	P	1.2783	1.17551	1.3811	0.339867	0.480645	0.498917	P
34725_at	1.47525	1.44878	1.50171	0.286572	0.405274	0.239101	P,M	1.78669	1.13329	2.44009	0.653397	0.924043	0.31501	P,M	2.32333	1.64146	3.0052	0.681871	0.964311	0.148791	P	1.76684	1.38647	2.1472	0.415497	0.587601	0.206241	P,M	1.28798	1.11228	1.46369	0.346554	0.490102	0.493387	A	1.14104	1.10714	1.17493	0.373341	0.527984	0.741928	A	1.33393	1.18176	1.48609	0.332143	0.469721	0.420586	P,A
38262_at	1.14991	1.12492	1.1749	0.282803	0.399944	0.649016	P	2.67098	1.49278	3.84917	1.17819	1.66622	0.251149	P,A	1.55944	1.41335	1.70552	0.468162	0.662082	0.354588	P,A	1.44597	1.43673	1.4552	0.419616	0.593426	0.399226	P,A	0.93873	0.659993	1.21747	0.340234	0.481163	0.873683	P	0.88621	0.744088	1.02833	0.369129	0.522027	0.787024	P	1.40625	0.892747	1.91975	0.513503	0.726203	0.496146	P
37894_at	1.52966	1.2512	1.80813	0.293515	0.415094	0.212911	P	2.59382	2.14085	3.04679	0.582108	0.823225	0.111518	P	1.86153	1.03569	2.68736	0.825834	1.16791	0.406356	P	1.50965	0.759529	2.25977	0.750119	1.06083	0.566538	P	1.08913	0.979823	1.19845	0.34303	0.485118	0.819287	P	1.23013	1.21581	1.24444	0.370371	0.523783	0.597756	P	1.18317	0.976103	1.39024	0.337578	0.477407	0.641779	P
555_at	1.00891	0.918831	1.09899	0.291108	0.411689	0.978357	P	3.36028	2.3857	4.33486	0.974581	1.37827	0.095083	P	1.61449	1.35449	1.8745	0.507755	0.718074	0.349818	P	1.11194	0.572926	1.65096	0.539019	0.762288	0.849506	P	1.09344	0.849069	1.33781	0.339182	0.479675	0.808799	P	1.19003	0.939276	1.44078	0.369302	0.522272	0.65808	P	1.10364	0.928977	1.27831	0.348487	0.492835	0.7942	P
36609_at	1.53113	1.39223	1.67002	0.27874	0.394198	0.197001	P	3.18498	3.00919	3.36076	0.516881	0.73098	0.0516628	P	2.33245	1.24936	3.41555	1.08309	1.53173	0.376252	P	2.24483	1.66397	2.82569	0.58086	0.82146	0.137099	P	2.39257	2.15547	2.62966	0.350127	0.495154	0.0577894	P	2.2855	2.0596	2.51141	0.374008	0.528927	0.0752215	P	2.7957	2.69502	2.89639	0.365983	0.517578	0.0391175	P
40924_at	1.50809	1.49201	1.52417	0.283512	0.400947	0.214986	P	1.67555	1.01396	2.33715	0.661595	0.935637	0.383047	P,M	1.6428	1.56325	1.72236	0.435251	0.615538	0.277741	P	2.06205	1.89103	2.23308	0.42702	0.603898	0.130705	P	1.824	1.74263	1.90537	0.350065	0.495067	0.142813	P	1.491	0.819483	2.16252	0.67152	0.949673	0.544475	P	1.16672	0.920055	1.41339	0.349498	0.494265	0.680383	P,M
34519_at	2.26157	1.89567	2.62748	0.365902	0.517464	0.0410752	P,A	2.93045	1.32173	4.53918	1.60872	2.27508	0.411547	P	2.83328	1.35226	4.31431	1.48103	2.09449	0.398289	P	2.37631	1.81771	2.9349	0.558597	0.789976	0.0914186	P	1.11836	1.11781	1.11891	0.34178	0.48335	0.762149	P	1.77408	1.32722	2.22094	0.446865	0.631962	0.182582	P	2.00523	1.3657	2.64477	0.639538	0.904443	0.265991	P
35752_s_at	1.08902	1.00753	1.17052	0.27989	0.395825	0.780574	P	2.03886	1.2249	2.85282	0.813963	1.15112	0.292528	P,A	1.37072	1.09745	1.644	0.409373	0.57894	0.46074	P,M	1.35872	1.2601	1.45735	0.418172	0.591385	0.481371	P,A	1.33252	1.06414	1.6009	0.343809	0.48622	0.435497	P	1.18942	0.649345	1.7295	0.540077	0.763785	0.752401	P	1.235	1.00697	1.46303	0.342382	0.484201	0.563372	P,A
41695_at	1.36938	1.22072	1.51805	0.282944	0.400144	0.321702	P	2.2835	1.5359	3.03109	0.747598	1.05726	0.201246	P,A	1.71129	1.63722	1.78535	0.500207	0.7074	0.290959	P,A	0.932674	0.777999	1.08735	0.388469	0.549378	0.87836	P,A	0.886647	0.79331	0.979984	0.344358	0.486996	0.7733	P,A	1.55913	1.54232	1.57593	0.370626	0.524145	0.270439	P	1.33884	0.862366	1.81531	0.47647	0.673831	0.531397	P,A
551_at	1.31242	1.22383	1.40101	0.278833	0.394329	0.379004	P	4.0464	2.61761	5.47519	1.42879	2.02062	0.184037	P	1.20297	1.12269	1.28325	0.365681	0.517151	0.634652	P	1.45825	1.09014	1.82636	0.393937	0.557111	0.364746	P	2.0023	1.72	2.28459	0.352762	0.498881	0.104764	P	1.47067	0.939854	2.00149	0.53082	0.750693	0.449426	P	2.35254	1.97005	2.73504	0.382498	0.540934	0.0494956	P
40191_s_at	1.25039	0.749533	1.75125	0.500859	0.708322	0.668806	P,M	1.51481	1.09163	1.93799	0.514239	0.727244	0.422222	P,M	3.25978	1.99401	4.52555	1.26577	1.79007	0.20234	M,A	1.11711	0.828414	1.4058	0.400309	0.566122	0.797426	A	1.50405	0.684477	2.32362	0.819572	1.15905	0.621264	P	1.89991	1.27286	2.52695	0.627045	0.886775	0.282613	P,A	1.44927	1.38767	1.51088	0.352872	0.499037	0.33092	A
40943_at	1.0666	0.965638	1.16756	0.283279	0.400617	0.836013	P	2.42616	1.54415	3.30818	0.882013	1.24736	0.249847	P	1.85462	1.6614	2.04784	0.391533	0.553711	0.160754	P	1.5831	1.08252	2.08368	0.500578	0.707924	0.329024	P	1.20629	0.824627	1.58796	0.381666	0.539758	0.629555	P	1.92467	1.12646	2.72288	0.798209	1.12884	0.391734	P	1.51293	1.20575	1.82012	0.34195	0.48359	0.272388	P
41296_s_at	1.31567	1.22178	1.40957	0.285309	0.403488	0.383813	P	1.98895	1.44886	2.52904	0.573921	0.811646	0.227004	P	2.00318	1.62167	2.38469	0.391006	0.552966	0.124233	P	2.48636	1.75483	3.21788	0.731523	1.03453	0.183338	P	1.12788	0.923381	1.33238	0.34535	0.488399	0.746707	P	1.13246	1.05817	1.20675	0.370839	0.524446	0.755116	P	0.998361	0.682521	1.3142	0.332842	0.470709	0.996519	P,A
40740_at	1.23405	0.941579	1.52653	0.292476	0.413623	0.502841	P,A	3.2395	1.17346	5.30553	2.06603	2.92181	0.445437	P	1.96914	1.04711	2.89117	0.922029	1.30395	0.431332	P	1.60763	0.991132	2.22412	0.616494	0.871855	0.417851	P	1.2836	1.1784	1.38879	0.346946	0.490656	0.499583	P,A	1.00065	0.654554	1.34676	0.368529	0.521178	0.998744	P	1.66899	1.13389	2.20408	0.535095	0.756739	0.321687	P
41586_at	1.39977	1.15975	1.63979	0.285223	0.403366	0.296068	A	3.61731	0.941318	6.29331	2.676	3.78443	0.49229	P,A	3.1827	1.68029	4.68512	1.50242	2.12474	0.350227	P,A	2.368	1.30454	3.43146	1.06346	1.50396	0.376229	P,A	1.63722	1.26127	2.01316	0.375943	0.531663	0.200754	P	0.77365	0.693174	0.854127	0.3683	0.520855	0.601436	A	1.68426	1.21239	2.15614	0.471874	0.66733	0.252383	M,A
37415_at	2.17963	2.07729	2.28197	0.304474	0.430591	0.0606249	M,A	2.69163	0.991126	4.39213	1.7005	2.40488	0.448757	P,A	1.90312	1.13826	2.66798	0.76486	1.08168	0.366781	P	1.86159	1.03535	2.68783	0.82624	1.16848	0.430497	P,M	1.325	1.10455	1.54545	0.343101	0.485218	0.443495	P,M	0.918035	0.688949	1.14712	0.366664	0.518541	0.84387	P	1.34884	0.913044	1.78463	0.435792	0.616304	0.482712	A
38566_at	1.21336	1.00747	1.41925	0.287261	0.406248	0.53503	P,A	4.441	2.57515	6.30686	1.86585	2.63872	0.28478	P,M	1.41657	1.23731	1.59582	0.424419	0.600219	0.429839	M	2.07305	1.38335	2.76275	0.689697	0.975379	0.243166	M,A	0.920513	0.545055	1.29597	0.375458	0.530978	0.847479	P,M	1.2909	0.765363	1.81644	0.525539	0.743224	0.623226	M,A	1.20689	0.837593	1.57619	0.369299	0.522267	0.621481	A
36371_at	1.22015	1.01133	1.42897	0.285824	0.404216	0.521697	P	2.66975	1.80763	3.53188	0.862125	1.21923	0.196755	P	1.67952	1.11714	2.2419	0.56238	0.795325	0.324102	P	2.62518	2.2787	2.97167	0.396901	0.561303	0.0547875	P	1.24325	1.10498	1.38153	0.347636	0.491632	0.556528	P	1.04683	0.750779	1.34288	0.370058	0.523341	0.910874	P,A	1.17355	0.723258	1.62384	0.450289	0.636805	0.72636	P
37699_at	1.85762	1.0171	2.69813	0.840513	1.18867	0.462677	P	1.83966	1.02236	2.65696	0.817303	1.15584	0.398078	P	2.04835	1.7906	2.30611	0.461901	0.653227	0.151277	P	1.85862	1.26269	2.45455	0.595928	0.842769	0.262089	P	1.77924	1.65375	1.90473	0.346752	0.490381	0.153645	P	1.88827	1.51102	2.26551	0.377241	0.533499	0.132968	P	1.47184	1.12483	1.81884	0.347008	0.490743	0.291382	P
38393_at	1.08114	1.06296	1.09933	0.281706	0.398392	0.800417	P	1.22867	1.22169	1.23564	0.460065	0.650631	0.668429	A	1.08949	0.881116	1.29786	0.402591	0.56935	0.84473	M,A	2.1056	2.06217	2.14904	0.43455	0.614546	0.125951	P,A	1.03666	0.997857	1.07546	0.344225	0.486807	0.92491	A	1.3141	1.21393	1.41428	0.369269	0.522225	0.484578	P	1.14103	1.0392	1.24286	0.340379	0.481369	0.718839	M,A
34924_at	1.74742	1.67446	1.82037	0.28586	0.404268	0.120421	P	2.32875	1.95133	2.70617	0.593309	0.839065	0.154469	P,A	1.66994	1.27618	2.06371	0.426965	0.60382	0.257186	A	1.91073	1.47073	2.35072	0.446315	0.631185	0.178096	M,A	1.30707	1.18845	1.42568	0.344884	0.48774	0.467224	P	1.37171	0.833333	1.91009	0.538379	0.761383	0.547034	P,A	1.12721	0.944686	1.30973	0.332483	0.470201	0.738844	A
34006_s_at	0.977532	0.744429	1.21064	0.280873	0.397214	0.943527	P,A	2.51801	2.10032	2.9357	0.417687	0.590698	0.0661009	P,A	2.01669	0.871335	3.16204	1.14535	1.61978	0.510573	P	2.19354	0.390651	3.99644	1.80289	2.54968	0.617127	P,A	1.42786	1.3863	1.46942	0.34756	0.491524	0.343431	M,A	1.11707	1.04592	1.18823	0.370317	0.523708	0.781838	A	2.52342	1.86328	3.18355	0.660136	0.933574	0.145596	A
41061_at	1.31426	1.18463	1.44389	0.281454	0.398036	0.380329	P	2.08893	1.63636	2.54149	0.540287	0.764081	0.181416	P	2.46625	2.17064	2.76186	0.558054	0.789207	0.11945	P	2.23911	1.96148	2.51675	0.452156	0.639445	0.111351	P	1.40799	1.24502	1.57097	0.340052	0.480906	0.353066	P	1.84058	1.63906	2.0421	0.367304	0.519446	0.149322	P	1.45691	1.25324	1.66058	0.336486	0.475863	0.307404	P
33864_at	1.16448	1.01195	1.317	0.279591	0.395402	0.615927	P	2.33335	1.99769	2.66901	0.462866	0.654591	0.102343	P	1.65178	1.19001	2.11355	0.461769	0.653039	0.253147	P	1.75526	0.848317	2.6622	0.906943	1.28261	0.518095	P,A	1.4099	1.0841	1.7357	0.350792	0.496094	0.363044	P	1.11624	0.724097	1.50838	0.392141	0.554572	0.790689	P	1.26775	1.0355	1.5	0.343405	0.485648	0.517192	P
38948_at	1.25493	1.21202	1.29783	0.284906	0.402918	0.465329	P	1.79237	1.10031	2.48443	0.692061	0.978722	0.336029	P,A	2.2084	1.65347	2.76333	0.55493	0.78479	0.134949	P,A	1.15494	0.985448	1.32443	0.380045	0.537465	0.722999	P,A	1.11637	1.05308	1.17965	0.34104	0.482303	0.765457	P	1.23743	1.13281	1.34204	0.369867	0.523071	0.58668	P	1.36635	1.33935	1.39334	0.33388	0.472178	0.387	P
940_g_at	2.0191	1.8043	2.23389	0.28726	0.406246	0.0710864	P	2.38103	2.20379	2.55827	0.492596	0.696637	0.107162	P,A	2.12417	1.68318	2.56517	0.440993	0.623659	0.109216	P,A	2.13487	1.70053	2.5692	0.434338	0.614246	0.114501	P,A	1.19254	0.783105	1.60198	0.409439	0.579035	0.670364	P	1.75656	1.5148	1.99831	0.369448	0.522479	0.177152	P	0.979561	0.950729	1.00839	0.329853	0.466482	0.956227	P
32940_at	1.56038	1.49319	1.62758	0.284484	0.40232	0.187672	P	2.31566	1.43246	3.19885	0.883195	1.24903	0.293173	P	1.65994	1.21216	2.10771	0.447779	0.633255	0.239673	P	1.48268	0.887995	2.07736	0.594681	0.841007	0.491224	P	1.16215	1.07801	1.24628	0.342987	0.485057	0.682962	P	1.28018	1.23547	1.32489	0.37071	0.524263	0.528663	P	1.09593	1.05993	1.13193	0.333547	0.471707	0.80072	P
AFFX-HUMTFRR/M11507_M_at	1.36083	1.23247	1.48919	0.276984	0.391715	0.322482	P	2.27984	1.94325	2.61644	0.374691	0.529893	0.0760602	P	2.44449	1.72629	3.16269	0.718201	1.01569	0.181256	P	2.26258	2.1487	2.37647	0.382935	0.541553	0.0809727	P	1.86479	1.45192	2.27765	0.412862	0.583875	0.128664	P	2.16933	1.07849	3.26017	1.09084	1.54268	0.444282	P	2.07772	2.01873	2.13672	0.374905	0.530196	0.102705	P
39929_at	1.72024	1.63166	1.80882	0.280686	0.396951	0.124206	P	2.42008	1.93566	2.90451	0.520233	0.735721	0.112088	P	1.71676	1.5378	1.89572	0.410692	0.580806	0.223059	P,A	1.50916	1.31174	1.70658	0.392789	0.555488	0.324305	P	1.77453	1.58443	1.96462	0.347441	0.491356	0.155587	P	1.15974	0.699629	1.61986	0.460116	0.650702	0.751436	P	1.33285	1.25337	1.41233	0.338784	0.479113	0.429452	P
1896_s_at	1.46358	1.18855	1.73862	0.28375	0.401284	0.243918	P,A	2.312	1.35693	3.26706	0.955068	1.35067	0.288251	M,A	1.35832	1.27894	1.4377	0.411599	0.582089	0.475783	P,A	1.63707	1.48129	1.79285	0.393973	0.557162	0.247262	A	0.865553	0.658562	1.07254	0.344235	0.486822	0.733792	P	1.09522	0.811814	1.37862	0.367248	0.519367	0.81967	A	1.37819	1.24664	1.50974	0.340784	0.481941	0.382664	A
37232_at	1.2064	1.18634	1.22646	0.28001	0.395995	0.537797	P	2.76914	1.22701	4.31128	1.54214	2.18091	0.428098	P	2.02767	1.24709	2.80825	0.78058	1.10391	0.318365	P,M	1.86144	1.80077	1.9221	0.388775	0.549811	0.157059	P	1.27464	0.812844	1.73644	0.461798	0.653081	0.596077	P,A	0.801035	0.752762	0.849307	0.367686	0.519987	0.642633	P,A	1.10486	0.818849	1.39087	0.333232	0.471262	0.782807	P
36136_at	1.27796	1.09383	1.4621	0.283163	0.400452	0.429781	P	1.52736	1.12025	1.93448	0.493754	0.698274	0.397327	P	2.00387	1.80305	2.20468	0.412886	0.583909	0.135592	P	2.31114	2.00869	2.6136	0.394849	0.558401	0.0799638	P	1.15329	0.902139	1.40445	0.342687	0.484632	0.698418	P	0.77389	0.511782	1.036	0.366107	0.517754	0.599786	P,A	1.44857	0.847269	2.04987	0.601302	0.85037	0.535123	P
34467_g_at	1.2843	1.12512	1.44349	0.281856	0.398605	0.419322	A	4.6426	1.49605	7.78916	3.14655	4.4499	0.442379	P,A	3.40405	0.724437	6.08367	2.67962	3.78955	0.528532	P,A	3.30238	1.87681	4.72796	1.42558	2.01607	0.327706	P,M	1.48799	1.44684	1.52913	0.345431	0.488513	0.293274	A	1.04951	0.895788	1.20323	0.36637	0.518125	0.904875	A	1.46959	1.07765	1.86154	0.391944	0.554293	0.319136	P,M
41755_at	2.02971	1.42019	2.63924	0.609526	0.861999	0.261647	P	2.31151	1.73723	2.88579	0.647317	0.915445	0.180001	P	1.62298	1.55748	1.68849	0.400503	0.566397	0.260088	P,M	1.25044	0.880811	1.62006	0.397033	0.56149	0.592658	P,A	1.32901	1.1498	1.50823	0.341052	0.48232	0.436476	P	1.23931	1.10015	1.37846	0.368218	0.520739	0.582433	P	1.11264	0.853906	1.37138	0.330241	0.467031	0.765532	P,A
37808_at	1.30748	1.17107	1.44389	0.286729	0.405497	0.395786	P	1.66259	1.36641	1.95876	0.578452	0.818055	0.3706	P	2.08575	1.61982	2.55168	0.519642	0.734884	0.17186	P,A	2.256	1.54496	2.96705	0.711049	1.00558	0.202641	P,A	1.19706	0.857813	1.5363	0.339243	0.479762	0.619709	P	0.958727	0.736598	1.18086	0.36486	0.51599	0.920266	P	1.77193	1.7193	1.82456	0.340392	0.481387	0.151474	P
31755_at	1.30076	1.11998	1.48154	0.282399	0.399373	0.398427	P	2.36731	1.21155	3.52307	1.15576	1.63449	0.391114	P	1.9242	0.644254	3.20415	1.27995	1.81012	0.581323	P	1.79405	1.21095	2.37714	0.583094	0.824619	0.28389	P	1.28876	1.25893	1.31858	0.340901	0.482107	0.486168	P	1.19784	0.834665	1.56101	0.367765	0.520099	0.644471	P	1.25082	0.9942	1.50743	0.333587	0.471763	0.530565	P
32484_at	1.25636	0.989825	1.5229	0.285431	0.403661	0.463889	P,M	2.24973	1.02787	3.4716	1.22186	1.72798	0.452276	P	2.06266	1.0581	3.06722	1.00456	1.42066	0.446582	P	2.512	1.17341	3.85059	1.33859	1.89305	0.438176	P,A	1.69163	1.05326	2.33001	0.638375	0.902799	0.399288	M,A	0.991905	0.668667	1.31514	0.367668	0.51996	0.984434	P,A	1.52481	0.659358	2.39026	0.865451	1.22393	0.630069	P,A
34568_at	1.68716	1.50526	1.86905	0.294314	0.416223	0.144673	P	2.65282	1.42394	3.8817	1.22888	1.7379	0.348655	P	2.05937	1.44982	2.66893	0.609552	0.862037	0.20159	P,A	2.10228	1.12041	3.08414	0.981862	1.38856	0.417688	P,M	1.20966	0.889439	1.52989	0.343591	0.485911	0.603822	P	1.23966	0.961091	1.51823	0.366787	0.518715	0.580578	P	1.13182	0.985447	1.27819	0.327571	0.463255	0.726314	P
38008_at	1.7846	1.12571	2.44349	0.658889	0.93181	0.388861	A	2.85731	1.27178	4.44284	1.58553	2.24228	0.404089	P,A	1.2013	0.817593	1.585	0.388529	0.549463	0.656003	P,A	1.35964	0.988668	1.73061	0.370972	0.524634	0.425162	A	1.45475	1.2846	1.62491	0.343656	0.486004	0.316758	M,A	1.08732	0.683915	1.49073	0.403407	0.570504	0.843973	A	1.96797	1.54287	2.39306	0.425092	0.601171	0.10724	A
33635_at	1.86385	1.83445	1.89325	0.282729	0.399839	0.0924966	P	1.68334	1.09779	2.26889	0.585552	0.828096	0.345848	P	2.2867	2.26896	2.30444	0.379012	0.536004	0.0768924	P	1.89871	1.51563	2.28178	0.383074	0.541749	0.128446	P	1.38404	1.35125	1.41683	0.343797	0.486202	0.38016	P	1.59904	1.11816	2.07992	0.480879	0.680066	0.303655	P	1.98378	1.65705	2.3105	0.336339	0.475656	0.0997094	P
33223_at	1.68016	1.58651	1.77381	0.28338	0.40076	0.138435	P	2.07961	1.16483	2.99439	0.914782	1.2937	0.367105	P,A	1.47289	0.786933	2.15884	0.685955	0.970087	0.563562	P,A	2.01568	1.60313	2.42822	0.412543	0.583424	0.109291	P	1.5464	1.21531	1.87749	0.340128	0.481013	0.249411	P	1.7516	1.50399	1.9992	0.369717	0.522859	0.1791	P	2.0948	1.65764	2.53197	0.437163	0.618242	0.0887225	P
41075_at	1.73744	1.36813	2.10675	0.36931	0.522283	0.139918	P,A	2.57083	1.02682	4.11483	1.54401	2.18355	0.468429	P,A	1.54033	0.833731	2.24693	0.7066	0.999283	0.53658	M,A	2.55347	1.14706	3.95988	1.40641	1.98896	0.446636	P,A	1.57352	1.3299	1.81714	0.346455	0.489962	0.239678	P	1.0523	0.902178	1.20242	0.366639	0.518505	0.899642	P,A	1.0123	0.89758	1.12701	0.324459	0.458854	0.97321	M
34328_s_at	1.28105	1.19097	1.37112	0.276746	0.391378	0.416715	P	3.08885	0.997932	5.17976	2.09091	2.957	0.490723	P	1.51356	1.29868	1.72845	0.3939	0.557058	0.322178	P	1.99443	1.81672	2.17214	0.419268	0.592935	0.141092	P	1.19965	1.03947	1.35983	0.340681	0.481796	0.617174	P	1.53277	1.29886	1.76667	0.368312	0.520872	0.284957	P	2.36133	1.91497	2.80769	0.446361	0.63125	0.0579747	P
39846_at	1.23613	1.0385	1.43377	0.279651	0.395486	0.487352	A	1.24692	0.662222	1.83161	0.584696	0.826886	0.701248	A	1.06888	0.935574	1.20219	0.357212	0.505173	0.864893	A	3.73292	1.21178	6.25407	2.52115	3.56544	0.465833	A	1.98495	1.75324	2.21665	0.344339	0.486969	0.103578	P,A	1.41225	1.24237	1.58212	0.367181	0.519272	0.378224	A	1.09988	0.854701	1.34505	0.334055	0.472425	0.793161	A
32742_s_at	1.27146	1.11329	1.42963	0.280428	0.396585	0.435155	P	2.42227	2.18157	2.66298	0.397337	0.561919	0.0699555	P	2.08595	1.41049	2.76141	0.67546	0.955244	0.246192	P	1.55588	0.820859	2.2909	0.735022	1.03948	0.542212	P	1.58421	1.39924	1.76918	0.343063	0.485164	0.230693	P	1.1405	0.767677	1.51332	0.372824	0.527253	0.740907	P	1.71962	1.26568	2.17355	0.453938	0.641965	0.216966	P
40814_at	2.06342	1.77994	2.34689	0.298844	0.422629	0.0707008	P	1.72901	1.31042	2.1476	0.535655	0.75753	0.306587	P	2.0581	2.0082	2.10799	0.418063	0.591231	0.127036	P	1.15213	1.14741	1.15684	0.362322	0.512401	0.715387	P	1.64687	0.988742	2.305	0.658131	0.930737	0.441321	P	0.712992	0.6406	0.785383	0.36513	0.516371	0.514182	P	1.13349	0.976956	1.29003	0.326742	0.462083	0.722452	P
37884_f_at	2.1467	1.94832	2.34509	0.281589	0.398228	0.0553434	P	2.58551	1.72226	3.44876	0.863248	1.22082	0.237885	P	3.98439	3.61775	4.35104	0.396034	0.560076	0.0171578	P	2.83585	2.27512	3.39658	0.560731	0.792993	0.0595439	P	2.29839	2.14286	2.45392	0.343606	0.485933	0.0634429	P	2.55544	2.3994	2.71149	0.370405	0.523832	0.0522993	P	2.75953	2.01333	3.50574	0.746201	1.05529	0.178584	P
41622_r_at	1.39782	1.29789	1.49774	0.280761	0.397055	0.292216	P	1.79775	1.55467	2.04084	0.389368	0.55065	0.177016	P	1.93325	1.44813	2.41838	0.485125	0.68607	0.151227	P	2.80606	1.81765	3.79447	0.98841	1.39782	0.234589	P	1.17103	0.976581	1.36549	0.340976	0.482212	0.665718	P	0.953845	0.884889	1.0228	0.366294	0.518018	0.911253	P	2.11017	0.832246	3.3881	1.27792	1.80726	0.528489	P
33736_at	1.31131	1.17301	1.44961	0.282007	0.398819	0.384684	A	2.20974	1.29769	3.12178	0.912041	1.28982	0.311918	A	1.75269	1.34664	2.15874	0.406051	0.574242	0.178611	P,A	1.65294	1.25368	2.05221	0.399268	0.56465	0.221706	A	1.6217	1.51227	1.73113	0.342601	0.484511	0.211243	M,A	1.19943	0.808081	1.59078	0.391352	0.553455	0.6518	A	1.24372	1.11988	1.36756	0.329539	0.466038	0.536588	A
32243_g_at	1.76045	0.873418	2.64749	0.887035	1.25446	0.524301	P	3.23802	1.99468	4.48136	1.24334	1.75835	0.209365	P,A	2.31509	1.43137	3.19881	0.883717	1.24976	0.269727	P,A	1.72755	1.69699	1.75811	0.378944	0.535908	0.194848	P,A	1.7771	1.70863	1.84556	0.339637	0.480319	0.149373	P	2.25281	1.58926	2.91635	0.663542	0.93839	0.207492	P	1.66811	1.20718	2.12903	0.460927	0.651849	0.254533	P
461_at	2.34497	1.86753	2.82242	0.477446	0.67521	0.103766	P	1.70491	1.42877	1.98104	0.444243	0.628254	0.25347	P	2.17406	1.85802	2.49009	0.458578	0.648528	0.124666	P	2.35713	2.2443	2.46996	0.404267	0.57172	0.0784369	P	2.06482	1.86775	2.26189	0.345576	0.488718	0.0911541	P	1.09755	0.934193	1.26091	0.365729	0.517219	0.814661	P	1.79511	1.04627	2.54394	0.748836	1.05901	0.427957	P
31695_g_at	1.26209	1.17953	1.34464	0.280542	0.396747	0.448817	P	2.2242	1.87907	2.56933	0.429101	0.60684	0.104038	P,A	2.07226	1.40588	2.73865	0.666387	0.942413	0.240105	P	2.20982	1.91659	2.50306	0.383184	0.541904	0.0873692	P,A	1.62907	1.15365	2.10449	0.475422	0.672348	0.283106	P	1.63928	1.41589	1.86266	0.367952	0.520362	0.224451	P	1.207	1.02321	1.39079	0.324145	0.458411	0.588445	P
35494_at	1.12785	0.985592	1.2701	0.276095	0.390457	0.688829	P	2.42824	2.31308	2.54341	0.396815	0.561181	0.0692677	P	3.11203	2.59181	3.63225	0.520223	0.735706	0.0269391	P	2.26582	1.95163	2.58	0.399498	0.564975	0.0868295	P	0.871311	0.827788	0.914834	0.341953	0.483594	0.742839	P,A	0.934087	0.622738	1.24544	0.367789	0.520132	0.874282	P	1.7541	1.66561	1.84259	0.333279	0.471328	0.15201	P
37406_at	1.33333	1.24066	1.42599	0.283364	0.400737	0.360517	P	2.53728	2.05735	3.0172	0.493834	0.698386	0.0895498	P	1.9696	1.55944	2.37976	0.410163	0.580058	0.10923	P	1.97202	1.23125	2.71278	0.740763	1.0476	0.334327	P	1.33875	1.32828	1.34923	0.340074	0.480938	0.424147	P	1.52305	1.42752	1.61858	0.366789	0.518719	0.289961	P	1.86296	1.37779	2.34814	0.485174	0.68614	0.190225	P
35090_g_at	1.19258	1.05553	1.32963	0.285566	0.403851	0.569577	A	3.29839	0.520803	6.07597	2.77758	3.9281	0.553236	P,A	2.78984	1.30286	4.27681	1.48698	2.1029	0.415735	A	3.18156	1.41313	4.95	1.76844	2.50095	0.415441	A	1.10237	0.756048	1.44869	0.346322	0.489773	0.79364	P,A	1.02401	0.943996	1.10402	0.365543	0.516956	0.953609	M,A	1.29949	1.2412	1.35778	0.324522	0.458944	0.453498	A
1316_at	1.39191	1.37979	1.40403	0.280267	0.396357	0.296894	P	2.45529	1.05354	3.85705	1.40176	1.98238	0.452639	P	2.09904	1.03603	3.16205	1.06301	1.50332	0.447647	P	1.42918	1.21717	1.6412	0.364515	0.515503	0.360169	P	1.47361	1.27451	1.67272	0.342725	0.484686	0.301111	P	0.91747	0.765687	1.06925	0.365645	0.517101	0.842392	P,M	1.30716	0.906495	1.70783	0.400669	0.566632	0.49932	P,M
37409_at	1.25267	1.06696	1.43837	0.278712	0.394158	0.460334	P	2.18035	1.46927	2.89143	0.711076	1.00561	0.209038	P	1.59202	1.13646	2.04758	0.455562	0.644262	0.285283	P	1.87996	1.44717	2.31275	0.432791	0.612058	0.136478	P	1.61985	1.30118	1.93852	0.341512	0.482971	0.211181	P	1.74946	1.62402	1.87491	0.367528	0.519763	0.178273	P	2.36009	1.47349	3.2467	0.886603	1.25385	0.317658	P
37794_at	1.30512	1.23087	1.37937	0.28191	0.398681	0.392238	P	2.11035	1.19334	3.02736	0.917011	1.29685	0.354667	P	2.08087	1.93616	2.22558	0.380848	0.538601	0.104967	P	2.05185	0.935986	3.16771	1.11586	1.57807	0.486653	P	1.01095	0.997272	1.02463	0.340017	0.480856	0.977234	P	1.14043	0.784541	1.49632	0.368268	0.52081	0.739656	P	1.23069	1.0927	1.36867	0.32761	0.463311	0.554287	P
40954_at	1.0928	0.865116	1.32048	0.283828	0.401394	0.774751	A	1.88479	0.611894	3.15769	1.2729	1.80015	0.59472	P,A	2.243	1.0313	3.45469	1.21169	1.71359	0.462399	P,A	1.52618	0.636324	2.41603	0.889855	1.25844	0.63463	P,A	1.59476	1.06519	2.12432	0.529569	0.748923	0.361808	M,A	0.84128	0.699298	0.983262	0.365073	0.516291	0.706149	A	2.10679	1.45493	2.75865	0.651857	0.921865	0.247846	A
33823_at	1.31945	1.20861	1.43028	0.277417	0.392328	0.368599	P	3.68132	1.8871	5.47555	1.79423	2.53742	0.346861	P,A	2.29644	1.64962	2.94326	0.646818	0.914739	0.158037	P	2.01328	1.82415	2.20242	0.357165	0.505107	0.105031	P	2.30162	2.27424	2.329	0.343923	0.486381	0.0632629	P	1.27145	0.996429	1.54646	0.36617	0.517842	0.535731	P	1.90944	1.71905	2.09982	0.331441	0.468728	0.111117	P
38078_at	0.806552	0.756721	0.856383	0.27717	0.391978	0.557443	P	1.88974	0.802234	2.97724	1.0875	1.53796	0.535276	P	1.77025	0.934884	2.60561	0.835365	1.18138	0.482766	P	2.54123	2.02614	3.05632	0.515092	0.72845	0.068366	P	1.4731	1.15662	1.78959	0.346089	0.489444	0.304998	P	1.81271	1.72059	1.90483	0.370069	0.523357	0.159246	P	1.33284	1.31912	1.34656	0.33513	0.473946	0.425286	P
38885_at	1.55234	1.43175	1.67293	0.280008	0.395991	0.187287	P	1.484	1.30439	1.66361	0.448484	0.634252	0.393356	P,A	2.3435	1.67213	3.01486	0.671367	0.949456	0.156201	P	1.66488	1.30422	2.02554	0.378649	0.53549	0.221186	P,M	1.26486	0.990869	1.53884	0.339104	0.479566	0.516549	P	1.39554	1.31859	1.4725	0.366237	0.517937	0.39306	P	1.99862	1.52786	2.46939	0.470765	0.665762	0.136411	P,A
32541_at	1.41905	1.25011	1.58799	0.280954	0.397329	0.274336	P	2.53701	1.84991	3.22411	0.687099	0.971704	0.139969	P	2.33919	1.67888	2.9995	0.660311	0.933821	0.1734	P	2.01432	1.40031	2.62832	0.614007	0.868337	0.23225	P	1.82201	1.05216	2.59186	0.769847	1.08873	0.42649	P	1.08248	1.01701	1.14795	0.365252	0.516544	0.842325	P	1.33536	0.889151	1.78157	0.446208	0.631034	0.510298	P
604_at	1.30897	1.16167	1.45627	0.278799	0.394281	0.383194	P	1.87351	1.61009	2.13693	0.473954	0.670272	0.206648	P	1.52061	1.0789	1.96232	0.443476	0.62717	0.361286	P,M	1.70081	1.43027	1.97135	0.408479	0.577677	0.228362	P	1.20824	1.09051	1.32596	0.338328	0.478468	0.600938	P	1.46835	1.13477	1.80193	0.365089	0.516313	0.328134	P	2.06272	1.56345	2.56198	0.499261	0.706062	0.143432	P
41469_at	0.932156	0.923077	0.941235	0.282419	0.399401	0.832534	A	2.99023	1.36736	4.61311	1.62287	2.29509	0.378778	A	1.33892	0.66194	2.0159	0.67698	0.957395	0.668369	A	1.30073	0.731727	1.86973	0.569001	0.804689	0.642122	A	1.31281	1.30638	1.31925	0.341004	0.482252	0.45581	P,M	1.27122	0.877292	1.66516	0.393932	0.557104	0.548828	P,M	1.13208	0.904924	1.35924	0.323951	0.458137	0.722981	P,A
39328_at	1.93709	1.85508	2.0191	0.277964	0.3931	0.07785	P	2.5838	1.81321	3.35439	0.770593	1.08978	0.201554	P	2.34097	1.91266	2.76929	0.428314	0.605727	0.0523087	P	2.19147	1.40099	2.98196	0.790487	1.11792	0.301009	P	2.32638	2.00879	2.64397	0.349355	0.494062	0.0628996	P	1.5971	1.21986	1.97434	0.377242	0.5335	0.243018	P	1.09988	0.897502	1.30225	0.332633	0.470414	0.79231	P
40289_at	1.2554	1.13657	1.37422	0.279805	0.395705	0.457719	P	2.51268	1.90431	3.12104	0.608369	0.860364	0.0950695	P	2.0924	1.35526	2.82953	0.737135	1.04247	0.288439	P	1.6727	1.50802	1.83739	0.366639	0.518506	0.207969	P	1.28406	1.14757	1.42055	0.340241	0.481174	0.491626	P	1.45853	1.41225	1.50481	0.36675	0.518662	0.337662	P	1.28111	1.05028	1.51193	0.324091	0.458334	0.477179	P
1339_s_at	1.02905	1.01445	1.04365	0.277939	0.393065	0.926286	P	1.42433	1.07595	1.7727	0.443037	0.626549	0.439249	P,A	2.37358	2.03555	2.7116	0.44759	0.632988	0.0917969	P,A	1.72998	1.53405	1.92591	0.380868	0.538629	0.195338	M,A	1.42469	1.17502	1.67436	0.340308	0.481269	0.338341	P	1.33343	0.648294	2.01856	0.685133	0.968924	0.678863	P	1.8036	1.34826	2.25893	0.455338	0.643945	0.183861	P
35864_at	1.32493	0.849077	1.80079	0.475855	0.672961	0.562681	A	2.25938	0.899213	3.61954	1.36016	1.92356	0.488441	M,A	2.48769	1.84717	3.12821	0.640516	0.905826	0.127504	P,A	1.79509	1.61063	1.97955	0.377436	0.533776	0.169745	A	0.813258	0.758124	0.868391	0.338913	0.479295	0.636963	P,A	0.793207	0.769125	0.81729	0.364607	0.515633	0.627772	P,M	1.30623	1.04122	1.57123	0.325996	0.461028	0.44671	A
1993_s_at	1.86144	1.83126	1.89162	0.276891	0.391583	0.0896416	P	5.44667	3.08843	7.80492	2.35824	3.33506	0.297213	P	2.35535	1.64559	3.0651	0.709754	1.00374	0.188488	P,A	1.95792	1.47248	2.44335	0.485434	0.686508	0.143857	A	1.5947	1.23241	1.95699	0.362289	0.512354	0.216064	P	3.07537	2.0377	4.11304	1.03767	1.46749	0.247839	P	3.60656	3.53173	3.6814	0.340819	0.481991	0.0166703	P,M
33444_at	0.880737	0.687417	1.07406	0.279607	0.395423	0.711239	P	2.4291	1.16762	3.69057	1.26147	1.78399	0.425621	P	1.68061	0.646288	2.71492	1.03432	1.46275	0.608952	P	2.43569	1.83004	3.04133	0.605643	0.856509	0.132482	P	1.26192	1.11686	1.40699	0.340945	0.482168	0.522662	P	1.50619	1.2584	1.75398	0.367716	0.520029	0.30249	P	1.46677	1.31535	1.61818	0.328371	0.464387	0.29109	P
40257_at	0.721375	0.602892	0.839858	0.277927	0.393049	0.421685	A	3.74267	3.31373	4.17162	0.461353	0.652451	0.0271486	P,A	2.94328	1.27081	4.61576	1.67247	2.36524	0.432968	P,A	2.59092	1.85906	3.32278	0.731862	1.03501	0.184353	P,A	1.03088	0.256903	1.80485	0.773976	1.09457	0.972842	A	1.35992	1.2664	1.45344	0.367069	0.519114	0.430219	A	1.23024	1.18889	1.27158	0.324602	0.459057	0.551686	A
36334_at	2.04636	2.04453	2.04819	0.288882	0.408541	0.068484	P,A	3.33254	1.21739	5.44768	2.11515	2.99127	0.423623	A	1.80927	1.51501	2.10352	0.35685	0.504662	0.15147	M,A	1.77864	1.77689	1.78038	0.364233	0.515103	0.165983	M,A	1.55683	0.807402	2.30626	0.749429	1.05985	0.554155	P,M	1.38464	1.07649	1.69279	0.366145	0.517807	0.403694	A	1.05121	0.990272	1.11214	0.321351	0.454458	0.88803	M
34912_at	0.989716	0.63886	1.34057	0.350856	0.496185	0.97846	P,M	1.39948	1.00153	1.79743	0.468958	0.663206	0.484027	P,A	2.57426	2.38008	2.76845	0.380211	0.5377	0.053677	P,M	1.89761	0.970027	2.82519	0.927579	1.31179	0.467543	P,M	1.14964	0.835805	1.46347	0.339322	0.479873	0.702314	P	0.954242	0.736911	1.17157	0.365182	0.516446	0.911744	P,A	1.52791	1.4449	1.61092	0.325091	0.459748	0.245888	P
36175_s_at	1.40971	1.2608	1.55863	0.27813	0.393335	0.278622	P	2.54689	1.60243	3.49135	0.94446	1.33567	0.274537	P	1.43481	0.825289	2.04434	0.609525	0.861999	0.550416	P	1.68577	1.21986	2.15168	0.465912	0.6589	0.238133	P	0.887837	0.583333	1.19234	0.339274	0.479805	0.772369	P	1.55569	1.325	1.78637	0.367395	0.519575	0.269557	P	1.27596	1.15057	1.40134	0.332033	0.469565	0.493333	P
41113_at	1.32826	1.32106	1.33546	0.280691	0.396957	0.362727	P,M	2.38526	1.21245	3.55807	1.17281	1.6586	0.39659	P,A	1.47655	1.11557	1.83752	0.367371	0.519541	0.324044	P,A	1.22382	0.95034	1.49731	0.354725	0.501657	0.592548	P,A	1.32839	1.10771	1.54906	0.340534	0.481588	0.436625	P	1.07162	1.03293	1.1103	0.366704	0.518597	0.863204	M,A	1.34003	1.01265	1.6674	0.327371	0.462973	0.407253	P
33408_at	0.972192	0.898498	1.04589	0.280057	0.39606	0.929961	P,M	1.67954	1.24745	2.11163	0.450377	0.63693	0.270389	P	2.23625	1.57169	2.90081	0.664561	0.939832	0.162368	P,M	2.25653	1.38619	3.12687	0.870342	1.23085	0.319795	P,A	0.924057	0.777053	1.07106	0.33876	0.479078	0.843436	P	0.93122	0.794771	1.06767	0.364802	0.515908	0.867851	P	1.47464	1.30253	1.64674	0.326903	0.462311	0.283651	P,A
36663_at	1.255	1.02423	1.48577	0.279995	0.395973	0.458576	P,A	2.47412	0.79291	4.15533	1.68121	2.37759	0.524919	P	2.84429	1.16992	4.51867	1.67438	2.36793	0.453408	P,A	1.88037	1.65202	2.10873	0.351376	0.49692	0.129148	P	1.15135	0.949946	1.35276	0.341213	0.482549	0.70072	A	0.812549	0.689231	0.935868	0.365477	0.516862	0.659059	A	1.50708	1.33763	1.67653	0.326898	0.462304	0.261018	P,M
601_s_at	0.779232	0.557344	1.00112	0.281156	0.397614	0.514573	A	1.82142	1.40111	2.24173	0.488795	0.69126	0.234877	A	2.12877	1.81978	2.43776	0.402019	0.56854	0.106892	A	1.92599	1.06538	2.7866	0.860608	1.21708	0.412492	A	1.07543	0.815235	1.33562	0.3384	0.47857	0.84431	P	1.0119	0.979239	1.04457	0.364339	0.515253	0.976903	P,M	1.55697	1.31736	1.79659	0.32398	0.458177	0.227725	P
36345_g_at	1.23342	1.1607	1.30615	0.277694	0.392718	0.489059	P	2.02841	1.84826	2.20857	0.39958	0.565091	0.123591	P	2.25816	1.46455	3.05176	0.793607	1.12233	0.279745	P	2.06216	1.2828	2.84153	0.779367	1.10219	0.336807	P	1.46161	1.19525	1.72797	0.34149	0.48294	0.309035	P	2.14594	1.517	2.77487	0.628937	0.889451	0.208904	P	2.10858	1.63228	2.58488	0.476302	0.673593	0.116603	P
38903_at	1.27147	1.19631	1.34663	0.278696	0.394136	0.43276	P	3.76121	1.60234	5.92008	2.15887	3.05311	0.408905	P	3.29043	1.24812	5.33273	2.04231	2.88826	0.453627	P	2.60822	1.25478	3.96166	1.35344	1.91405	0.424168	P	1.42581	1.04586	1.80577	0.379953	0.537334	0.349916	P	1.39946	0.907658	1.89127	0.491806	0.695519	0.479183	P	1.75546	1.12884	2.38208	0.626616	0.886169	0.364418	P
40662_g_at	2.09653	2.00497	2.18808	0.277296	0.392156	0.0584051	P	3.03986	2.7139	3.36582	0.342995	0.485069	0.027128	P	2.94343	1.55016	4.33669	1.39326	1.97037	0.374014	P	2.85187	2.01956	3.68418	0.83231	1.17706	0.187083	P	0.941514	0.657882	1.22515	0.34333	0.485542	0.88041	P	1.52443	1.21644	1.83241	0.365401	0.516756	0.287704	P	1.09369	0.815879	1.3715	0.330179	0.466944	0.803281	P
34012_at	1.62795	1.55831	1.6976	0.301882	0.426926	0.173023	P,M	1.32861	1.09125	1.56597	0.418729	0.592172	0.514781	P	2.73033	2.70033	2.76033	0.411465	0.581899	0.052162	P	3.14218	2.4288	3.85557	0.713386	1.00888	0.0996349	P	1.33778	1.24689	1.42867	0.343183	0.485334	0.428758	P	0.951493	0.878153	1.02483	0.363927	0.514671	0.906167	P	1.33566	1.13552	1.53579	0.319769	0.452222	0.403996	P
39821_s_at	1.33327	1.30442	1.36213	0.281683	0.39836	0.358333	P	1.2921	0.996533	1.58767	0.428543	0.606052	0.565826	P	2.30869	1.93535	2.68203	0.406131	0.574356	0.0843069	P	1.56671	1.19481	1.9386	0.371895	0.525938	0.265608	P	1.12361	0.859992	1.38723	0.339773	0.480511	0.750859	P	0.933042	0.758213	1.10787	0.364655	0.515701	0.871243	P	1.1073	1.00031	1.21429	0.323156	0.457012	0.771437	P
34183_at	1.1065	0.852746	1.36026	0.282005	0.398815	0.741997	A	2.12431	1.65654	2.59208	0.467769	0.661525	0.0955805	P,A	3.44044	1.99935	4.88152	1.44108	2.038	0.311794	A	2.92902	1.22372	4.63432	1.7053	2.41166	0.447003	A	0.952126	0.879556	1.0247	0.339269	0.479799	0.900714	P,A	1.09653	0.779306	1.41376	0.365212	0.516488	0.816275	A	1.53157	1.40685	1.65628	0.321451	0.4546	0.240017	P
36865_at	1.33577	1.24205	1.42948	0.277369	0.392259	0.349717	P	1.87265	1.42172	2.32359	0.450933	0.637715	0.177795	P,A	2.33771	1.08894	3.58648	1.24877	1.76602	0.454203	A	2.58725	1.69596	3.47854	0.891292	1.26048	0.269919	P	1.45071	1.40521	1.49621	0.340018	0.480857	0.316136	P,A	1.23721	1.21743	1.25699	0.365568	0.516991	0.582976	P,A	2.16078	2.11689	2.20466	0.326213	0.461335	0.0707041	P
36216_at	1.03832	0.919166	1.15748	0.27859	0.393986	0.903187	P	3.14728	1.29924	4.99533	1.84804	2.61353	0.43635	P	2.03553	1.18522	2.88584	0.85031	1.20252	0.375265	P	1.26066	0.964026	1.55729	0.356047	0.503526	0.540283	P	0.865679	0.79326	0.938099	0.338932	0.479322	0.730164	P	1.38766	1.20038	1.57494	0.366788	0.518716	0.401361	P	1.25475	1.1312	1.3783	0.324407	0.45878	0.514547	P
40852_at	1.21649	1.07038	1.3626	0.280247	0.396329	0.520613	P	2.25182	1.68125	2.8224	0.570573	0.806912	0.117628	P,A	1.34345	0.848535	1.83838	0.49492	0.699923	0.542418	P,A	1.06875	0.999647	1.13785	0.358171	0.506531	0.86551	P,A	0.870744	0.658457	1.08303	0.338378	0.478539	0.73924	P	1.13939	1.08218	1.19661	0.365346	0.516677	0.739526	P	1.20581	0.919898	1.49172	0.323116	0.456955	0.589337	P,M
36206_at	2.84327	2.56704	3.1195	0.27897	0.394523	0.0221472	P	4.25761	2.03813	6.47708	2.21947	3.13881	0.368139	P	2.56399	2.27632	2.85167	0.342278	0.484054	0.0447074	P	2.57968	1.53015	3.62921	1.04953	1.48426	0.33513	P	2.86678	2.73356	3	0.347844	0.491925	0.0330105	P	1.63289	1.33576	1.93003	0.36525	0.516541	0.225276	P	2.14797	1.84015	2.45579	0.327398	0.463011	0.0725926	P
1370_at	1.50563	1.40064	1.61063	0.283754	0.401288	0.216705	P	2.64285	1.01513	4.27056	1.62771	2.30194	0.473795	P,A	2.12592	1.62826	2.62358	0.49766	0.703798	0.113528	P,A	2.10318	0.982085	3.22427	1.12109	1.58546	0.479429	P,M	1.11592	1.07789	1.15394	0.340198	0.481113	0.76577	P	0.981584	0.896203	1.06697	0.364476	0.515447	0.964295	P	1.19921	1.0549	1.34353	0.320794	0.453672	0.59794	P
40661_at	2.13723	2.00034	2.27413	0.276799	0.391452	0.0544485	P	1.41246	1.12514	1.69977	0.344889	0.487747	0.354289	P,A	2.35278	2.24085	2.46471	0.408343	0.577484	0.0802947	A	1.8314	0.787889	2.8749	1.04351	1.47574	0.532295	A	0.643992	0.311146	0.976839	0.340204	0.48112	0.40518	A	2.15857	1.57154	2.74561	0.587036	0.830194	0.173962	M,A	1.67074	1.10739	2.23408	0.563345	0.796691	0.35353	A
40450_at	0.977941	0.886313	1.06957	0.281342	0.397878	0.944644	A	2.30324	1.95168	2.6548	0.448532	0.634321	0.100849	A	2.79452	1.72141	3.86762	1.07311	1.5176	0.288217	A	2.35158	1.25108	3.45208	1.1005	1.55635	0.395649	A	1.05052	0.938163	1.16287	0.33812	0.478174	0.894941	P,A	1.98367	1.48843	2.47892	0.495246	0.700384	0.147281	P,A	1.3513	1.02359	1.67901	0.327711	0.463454	0.386901	P
38538_at	1.32425	1.19444	1.45405	0.278026	0.393188	0.36377	P,M	2.09411	0.87075	3.31748	1.22336	1.7301	0.509854	M,A	2.53917	1.47914	3.5992	1.06003	1.49911	0.344226	M,A	2.12851	1.72423	2.53278	0.404272	0.571727	0.070954	P	1.55584	1.28028	1.83141	0.340274	0.48122	0.243967	P	1.03237	0.89628	1.16847	0.364973	0.51615	0.937403	P	1.40543	1.00536	1.8055	0.40007	0.565784	0.385501	P,M
40378_at	1.07816	0.852107	1.30421	0.279995	0.395973	0.806359	P	2.59403	1.57859	3.60948	1.01544	1.43606	0.269335	P	2.02543	1.57865	2.47222	0.478827	0.677163	0.165531	P	2.39875	1.59629	3.20122	0.802467	1.13486	0.213466	P	0.90667	0.782022	1.03132	0.337773	0.477683	0.808245	P	1.04978	0.569294	1.53026	0.480485	0.679508	0.924255	P	0.970591	0.734855	1.20633	0.320434	0.453162	0.935238	P
32540_at	1.37756	1.1954	1.55973	0.281581	0.398215	0.31196	P	1.90334	1.89508	1.9116	0.41116	0.581469	0.15914	P	2.40391	2.19131	2.6165	0.373461	0.528154	0.0640417	P	1.23171	0.924955	1.53846	0.349894	0.494825	0.575927	P	1.21032	1.20802	1.21262	0.338789	0.479119	0.598043	P	1.15634	0.677037	1.63564	0.479303	0.677837	0.766356	P	1.53307	1.0374	2.02874	0.495668	0.700981	0.378557	P
1163_at	1.09098	1.0531	1.12886	0.276807	0.391464	0.773622	P	1.85189	1.7281	1.97568	0.382502	0.540939	0.155812	P,A	2.04341	1.74869	2.33813	0.371707	0.525673	0.106935	P,A	1.47555	1.31466	1.63644	0.367964	0.520379	0.325408	P,A	0.791227	0.604635	0.977818	0.338941	0.479335	0.600684	P	0.939596	0.895065	0.984127	0.365902	0.517463	0.884056	P	1.10626	0.821558	1.39095	0.321842	0.455153	0.772662	P
31665_s_at	0.763472	0.627138	0.899805	0.275805	0.390047	0.48148	P	2.5189	1.58602	3.45179	0.932885	1.3193	0.297802	P	2.67662	2.43967	2.91357	0.346244	0.489663	0.0400999	P	2.74228	2.55185	2.93271	0.367774	0.52011	0.041785	P	0.774102	0.745462	0.802741	0.33969	0.480394	0.574465	P	1.12184	1.11415	1.12953	0.369975	0.523224	0.773204	P,A	1.38982	0.971499	1.80814	0.418318	0.591591	0.420771	P
736_f_at	1.64571	1.30523	1.98618	0.340476	0.481506	0.15418	M,A	3.20935	0.973146	5.44556	2.23621	3.16247	0.494995	A	3.37368	1.51298	5.23438	1.8607	2.63142	0.412358	A	4.07608	1.3477	6.80447	2.72838	3.85852	0.456778	M,A	1.55101	1.34726	1.75475	0.339489	0.48011	0.246055	A	1.43916	1.01574	1.86258	0.423418	0.598803	0.377686	P,M	1.38555	1.37637	1.39472	0.322283	0.455778	0.354168	M,A
41672_at	1.32714	1.11186	1.54243	0.281929	0.398707	0.365685	P	2.05168	1.29068	2.81267	0.760998	1.07621	0.291632	P,A	1.50355	1.41472	1.59238	0.356348	0.503952	0.293176	P,A	2.03494	1.8688	2.20108	0.375582	0.531153	0.110328	P,A	1.2939	1.07346	1.51433	0.33935	0.479913	0.477754	P	1.32459	1.07013	1.57906	0.364737	0.515815	0.467396	P	0.974888	0.811612	1.13816	0.319515	0.451862	0.944512	P
1093_at	1.30598	1.19409	1.41788	0.277613	0.392603	0.385278	P	2.35714	1.81552	2.89877	0.541625	0.765974	0.0895335	P	1.7389	1.26992	2.20788	0.468981	0.663239	0.215955	P	1.53823	1.19901	1.87745	0.351904	0.497667	0.265767	P	1.09923	1.02002	1.17844	0.33949	0.480111	0.797603	P	0.999633	0.909469	1.0898	0.364969	0.516144	0.99929	P	1.34446	1.012	1.67692	0.332461	0.47017	0.399949	P
36094_at	1.57186	1.21747	1.92625	0.354388	0.501181	0.2059	A	1.20686	1.1426	1.27111	0.417972	0.591102	0.669692	A	2.19909	1.86698	2.5312	0.37505	0.530401	0.0854749	M,A	1.95072	1.16476	2.73669	0.785969	1.11153	0.36569	A	1.25864	0.76795	1.74933	0.49069	0.693941	0.640037	P,A	1.34202	1.14103	1.54301	0.364504	0.515486	0.447134	A	1.14223	0.893257	1.39121	0.321136	0.454155	0.70113	P,A
41445_at	1.25819	0.972063	1.54432	0.286129	0.404647	0.454726	P	1.73997	0.96855	2.5114	0.771424	1.09096	0.44596	P	2.9077	1.30637	4.50903	1.60133	2.26462	0.426294	P	1.63452	0.850129	2.4189	0.784386	1.10929	0.525081	P	1.41789	1.0889	1.74689	0.339186	0.479681	0.343123	P	0.968144	0.77641	1.15988	0.364602	0.515626	0.938336	P	1.40734	1.07594	1.73874	0.331403	0.468675	0.334662	P
228_at	1.04251	0.861572	1.22346	0.277867	0.392963	0.89244	P	1.77728	1.0467	2.50786	0.730581	1.0332	0.399436	P	2.49303	1.56904	3.41703	0.923994	1.30672	0.291556	P	2.04527	1.31667	2.77386	0.728591	1.03038	0.309899	P	1.11559	0.976848	1.25433	0.33861	0.478868	0.765356	P	0.989393	0.81206	1.16673	0.364723	0.515797	0.97944	P	1.17285	1.0454	1.30031	0.321882	0.45521	0.645011	P
39607_at	1.36684	1.24442	1.48925	0.277411	0.392318	0.317012	P	3.0208	1.84948	4.19212	1.17132	1.6565	0.288391	P	2.67021	2.21128	3.12914	0.45893	0.649025	0.0379457	P	2.13109	1.46765	2.79453	0.663437	0.938241	0.243159	P	1.41985	1.2453	1.5944	0.339623	0.480299	0.34186	P	1.49465	0.84375	2.14555	0.650898	0.920509	0.52929	P	1.33847	1.19257	1.48438	0.324031	0.458249	0.405873	P
40006_at	1.16458	1.08173	1.24743	0.278303	0.39358	0.614212	P,A	2.02221	1.35025	2.69417	0.67196	0.950294	0.262469	P,A	2.19143	1.44731	2.93556	0.744123	1.05235	0.277649	A	1.71568	1.25018	2.18118	0.465502	0.658319	0.224785	A	1.55825	1.46359	1.65291	0.338907	0.479286	0.241272	M,A	1.48505	1.10519	1.86491	0.379858	0.5372	0.315787	A	1.37433	1.25207	1.49658	0.320595	0.45339	0.363335	M,A
39927_at	1.5136	1.21263	1.81457	0.30097	0.425635	0.19904	P	2.09463	1.52098	2.66828	0.57365	0.811263	0.180464	P	1.86031	1.83861	1.882	0.34129	0.482656	0.127876	P	1.7326	1.60028	1.86491	0.359894	0.508967	0.178745	P	1.39057	0.994664	1.78647	0.395902	0.55989	0.397922	P	1.87678	1.44283	2.31074	0.433955	0.613706	0.137416	P	2.06615	1.31958	2.81271	0.746568	1.05581	0.328098	P
1139_at	1.37449	1.1534	1.59557	0.276488	0.391013	0.308321	P	2.48778	1.48225	3.49332	1.00553	1.42204	0.334973	P	1.88142	1.83771	1.92513	0.338375	0.478534	0.121167	P	1.86917	1.6433	2.09504	0.366694	0.518584	0.141237	P	1.58462	1.37374	1.7955	0.339613	0.480285	0.227313	P	1.4188	1.18349	1.6541	0.365063	0.516277	0.370023	P	1.85826	1.63382	2.08269	0.325361	0.46013	0.11867	P
34481_at	1.65949	1.51314	1.80584	0.278873	0.394386	0.141757	P	2.20857	1.42565	2.99149	0.782921	1.10722	0.272857	P,A	2.4689	1.96957	2.96824	0.499337	0.70617	0.0639447	P,A	1.95392	1.04791	2.85994	0.906016	1.2813	0.43875	A	1.07286	1.04437	1.10135	0.33814	0.478202	0.849375	P	1.1956	1.17051	1.2207	0.364784	0.515883	0.645464	P	1.29502	1.13361	1.45642	0.320204	0.452837	0.454136	P
33810_at	1.05858	1.0042	1.11296	0.277854	0.392945	0.85255	P	2.28803	1.60769	2.96836	0.680333	0.962137	0.184417	P,A	1.22659	1.02816	1.42502	0.356267	0.503838	0.58984	P,A	1.46282	0.975546	1.95009	0.487271	0.689106	0.41842	P,A	1.46436	1.31996	1.60875	0.338466	0.478663	0.303702	P	0.99626	0.863329	1.12919	0.364282	0.515172	0.99274	P	1.67791	1.49593	1.8599	0.328249	0.464214	0.174907	P
37210_at	1.64971	1.39817	1.90125	0.28106	0.397479	0.14697	P,M	2.61475	1.45744	3.77205	1.15731	1.63668	0.3592	P	2.71341	1.60517	3.82165	1.10824	1.56728	0.332468	P	3.03672	1.24077	4.83267	1.79595	2.53985	0.448287	P	1.80756	1.60232	2.01281	0.339927	0.480729	0.140725	P	1.33905	1.06791	1.6102	0.364911	0.516062	0.450905	P	1.28842	0.90778	1.66907	0.380643	0.538311	0.504084	P
36835_at	1.36155	1.1482	1.57491	0.275853	0.390115	0.320252	P	2.42908	2.30561	2.55256	0.379265	0.536361	0.0637688	P	1.22669	1.21059	1.2428	0.328501	0.464571	0.561461	P	1.64245	0.889455	2.39545	0.752999	1.0649	0.500789	P	1.52172	1.24596	1.79748	0.339588	0.48025	0.264255	P	1.72148	1.43318	2.00977	0.367436	0.519633	0.188556	P	1.17286	1.02348	1.32225	0.325689	0.460594	0.648627	P
875_g_at	2.02974	1.29492	2.76457	0.734823	1.0392	0.346656	P	2.15361	1.91212	2.3951	0.41474	0.586531	0.108599	P	5.33753	3.86134	6.81373	1.4762	2.08766	0.179905	P	2.4651	2.35157	2.57863	0.364253	0.515132	0.0566137	P	3.07988	2.58233	3.57742	0.497543	0.703631	0.0342775	P	1.76701	1.72943	1.80459	0.363706	0.514359	0.169461	P	3.43079	3.29583	3.56575	0.319577	0.451951	0.0168489	P
33738_r_at	1.97929	1.21694	2.74163	0.762345	1.07812	0.379246	A	2.07033	0.852162	3.28849	1.21816	1.72274	0.51767	P,M	2.41539	2.00357	2.82721	0.411817	0.582397	0.0413835	P	3.59434	2.32149	4.86718	1.27285	1.80008	0.257946	P,M	0.884907	0.807456	0.962357	0.337989	0.477988	0.765904	M,A	1.28017	0.953545	1.6068	0.364964	0.516138	0.522927	M,A	1.1345	1.05096	1.21804	0.319774	0.452229	0.714923	A
40651_s_at	1.22682	1.21422	1.23941	0.277331	0.392206	0.499378	P,A	2.01754	1.22234	2.81273	0.795197	1.12458	0.355346	M,A	2.13958	1.57727	2.7019	0.562312	0.795229	0.174027	P,A	1.6651	0.993087	2.33712	0.672015	0.950373	0.440373	M,A	1.18674	1.17851	1.19497	0.339586	0.480247	0.637593	P,A	0.719298	0.699919	0.738676	0.364222	0.515088	0.521482	M,A	1.55438	1.22458	1.88417	0.329798	0.466404	0.225502	P,A
41783_at	2.84736	1.45606	4.23865	1.3913	1.96759	0.394296	A	1.44019	1.3416	1.53878	0.413089	0.584196	0.39821	A	2.54657	2.33062	2.76253	0.402107	0.568665	0.0614357	A	3.85365	1.46614	6.24115	2.38751	3.37644	0.436712	A	1.81568	1.71833	1.91302	0.337918	0.477888	0.137178	P	2.21977	1.81487	2.62468	0.404905	0.572622	0.0637735	P	2.53772	2.01777	3.05768	0.519953	0.735325	0.0886019	P
267_at	1.21819	1.2028	1.23357	0.276335	0.390797	0.51252	P	1.68784	1.31373	2.06194	0.386848	0.547085	0.217366	P	1.68195	1.21954	2.14437	0.462414	0.653953	0.236925	P,M	1.53565	1.19115	1.88016	0.355833	0.503224	0.271176	P	1.20069	1.19177	1.2096	0.33821	0.478301	0.613094	P	0.907375	0.891395	0.923355	0.364143	0.514976	0.822977	P	2.09758	1.52499	2.67018	0.572593	0.809769	0.197147	P
38741_at	1.36278	1.0994	1.62616	0.277832	0.392914	0.321627	P	2.23385	1.42558	3.04212	0.808268	1.14306	0.293308	P	3.05419	1.64618	4.46221	1.40802	1.99124	0.359677	P	1.71092	1.06439	2.35744	0.646523	0.914321	0.394905	P	1.73125	1.71286	1.74965	0.338339	0.478484	0.163217	P	1.85721	1.68273	2.03169	0.364546	0.515545	0.143045	P	1.5691	1.42208	1.71612	0.320269	0.452929	0.217556	P
34668_at	1.66009	1.46378	1.85641	0.275981	0.390296	0.139212	P	1.93261	1.59156	2.27365	0.351292	0.496802	0.117416	P	1.77421	1.19221	2.35622	0.582009	0.823085	0.319654	P	2.46257	1.50775	3.41739	0.954822	1.35032	0.323245	P	2.29094	2.14575	2.43613	0.342764	0.484742	0.0638234	P	1.39688	0.701021	2.09275	0.695862	0.984098	0.632124	P,A	1.91814	1.88352	1.95276	0.325774	0.460714	0.106215	P
34505_at	1.18813	1.12437	1.2519	0.276415	0.39091	0.566337	M,A	4.71059	1.15103	8.27015	3.55956	5.03398	0.483409	P,A	3.65108	1.39102	5.91114	2.26006	3.19621	0.441698	P,A	2.26239	1.53774	2.98704	0.724651	1.02481	0.253983	A	1.18964	0.913325	1.46596	0.338865	0.479228	0.632038	A	1.11445	1.06613	1.16278	0.364346	0.515263	0.783157	A	1.50808	1.30664	1.70951	0.320593	0.453388	0.253878	M,A
1542_at	1.02997	0.908956	1.15099	0.277098	0.391876	0.923733	A	3.21676	0.861735	5.57178	2.35502	3.33051	0.51045	P,A	1.75788	0.950629	2.56513	0.807251	1.14163	0.478607	P,A	1.5465	1.2398	1.85319	0.339711	0.480423	0.24895	P,A	1.54874	0.939083	2.1584	0.609658	0.862187	0.467232	P,A	0.840081	0.821111	0.859051	0.364243	0.515118	0.703508	A	1.16037	1.14982	1.17092	0.319602	0.451986	0.665613	M,A
40512_at	0.764275	0.563356	0.965194	0.276792	0.391444	0.484123	P	2.7262	1.12696	4.32544	1.59924	2.26166	0.460657	P	2.56978	2.46375	2.67581	0.332352	0.470016	0.0420197	P	1.87051	1.01145	2.72956	0.859056	1.21489	0.454769	P	1.42707	1.38146	1.47268	0.338854	0.479212	0.334678	P	0.968806	0.773021	1.16459	0.36415	0.514985	0.939538	P	1.37215	1.31379	1.43051	0.320431	0.453157	0.365346	P
33370_r_at	1.84015	1.72847	1.95184	0.275406	0.389483	0.0927482	P	3.15177	2.3778	3.92574	0.77397	1.09456	0.142768	P	2.62653	2.12251	3.13055	0.504019	0.712791	0.0659208	P	2.8122	1.98302	3.64137	0.829174	1.17263	0.205473	P	3.01294	1.33458	4.69131	1.67837	2.37357	0.430133	P	2.26997	1.87404	2.66589	0.395925	0.559923	0.0592289	P	2.59294	1.84686	3.33902	0.746079	1.05511	0.210497	P
160043_at	1.80848	0.848146	2.76881	0.960333	1.35812	0.535877	P	1.76112	1.15645	2.36579	0.604669	0.855131	0.307456	P	1.50679	1.45752	1.55606	0.330111	0.466847	0.264504	P	2.4405	2.31881	2.56219	0.353605	0.500073	0.0553058	P	1.2286	1.07436	1.38284	0.337918	0.477889	0.568474	P	1.55143	1.48853	1.61433	0.36439	0.515325	0.269379	P	1.23246	0.917821	1.54709	0.318738	0.450763	0.54166	P
37574_at	1.04806	0.957477	1.13864	0.276342	0.390807	0.877949	P	2.90171	2.24761	3.55581	0.654103	0.925041	0.112047	P	2.80933	1.49426	4.12439	1.31506	1.85978	0.375838	P	2.75465	1.88841	3.62089	0.866243	1.22505	0.227151	P	0.943561	0.665534	1.22159	0.338074	0.478109	0.882767	P	1.54472	1.39043	1.69902	0.363793	0.514482	0.273	P	2.01872	1.76486	2.27258	0.320001	0.45255	0.0861168	P
39518_at	1.51879	1.3432	1.69437	0.276742	0.391372	0.201689	P	2.60688	1.0311	4.18267	1.57579	2.2285	0.479201	P	1.87976	1.24967	2.50985	0.630091	0.891084	0.306384	P,M	1.99914	1.4561	2.54217	0.543036	0.767969	0.192431	P	1.38512	1.30688	1.46336	0.338802	0.479139	0.373511	P	1.23996	1.20952	1.27039	0.364211	0.515072	0.57771	P	0.947937	0.9257	0.970174	0.3195	0.451842	0.885533	P
34108_g_at	1.15924	1.13197	1.18651	0.276331	0.390792	0.622651	P	1.67751	1.15944	2.19557	0.518069	0.732661	0.292332	P	2.25981	1.63932	2.8803	0.62049	0.877506	0.190007	P	1.73379	1.03028	2.43731	0.703517	0.994923	0.424602	P	1.0267	0.852351	1.20105	0.338616	0.478875	0.944325	P	0.970553	0.824872	1.11623	0.364423	0.515372	0.942956	P	1.25755	0.882404	1.63269	0.375141	0.53053	0.542514	P
35618_at	1.77675	1.59259	1.96092	0.275941	0.390239	0.106431	P	2.06125	1.89673	2.22578	0.371493	0.52537	0.103804	P	1.41099	1.23426	1.58773	0.335217	0.474069	0.344946	P	1.3789	1.21648	1.54133	0.347183	0.490991	0.389055	P	0.960623	0.640879	1.28037	0.337717	0.477604	0.917832	P	1.70967	1.29767	2.12167	0.411999	0.582654	0.189334	P	1.3941	1.19721	1.591	0.320666	0.45349	0.344044	P
32159_at	1.39722	1.39482	1.39962	0.276108	0.390476	0.286866	P	1.84485	1.10645	2.58325	0.738398	1.04425	0.391956	P	3.09205	3.03033	3.15377	0.346893	0.49058	0.0264102	P	1.59556	1.42892	1.7622	0.340974	0.482209	0.222811	P	1.25886	1.13096	1.38676	0.3384	0.47857	0.524237	P	2.15518	1.92251	2.38784	0.365904	0.517466	0.0873812	P	1.08317	1.01854	1.14781	0.321379	0.454498	0.819991	P
1923_at	1.41851	1.22157	1.61544	0.276171	0.390565	0.268909	P	2.64662	1.42296	3.87028	1.22366	1.73052	0.375093	P	2.0278	1.72148	2.33413	0.328251	0.464217	0.0886452	P	1.4887	1.32765	1.64975	0.337197	0.476868	0.284282	P	1.67524	1.53235	1.81813	0.338224	0.47832	0.183989	P	1.50544	1.39745	1.61343	0.364524	0.515515	0.299906	P	1.8982	1.81562	1.98078	0.319567	0.451937	0.106704	P
39101_at	1.67652	0.856948	2.4961	0.819577	1.15906	0.53548	P,M	2.31299	2.25539	2.37059	0.39052	0.552278	0.0782242	P	1.60153	1.21555	1.98752	0.385986	0.545866	0.219717	P	1.76994	1.75156	1.78832	0.356121	0.503632	0.163135	P	1.62892	1.58727	1.67057	0.339125	0.479595	0.204825	P	1.35933	1.31108	1.40757	0.36421	0.515071	0.427844	P	0.817447	0.782561	0.852333	0.317673	0.449258	0.623548	P
31878_at	1.31911	1.23981	1.39841	0.276489	0.391015	0.367722	P	2.69246	2.13838	3.24655	0.554084	0.783594	0.0738981	P	1.94208	1.70867	2.17548	0.322169	0.455615	0.0997552	P	1.84176	1.23878	2.44474	0.602977	0.852738	0.301371	P	1.2135	1.15535	1.27165	0.338927	0.479315	0.593111	P	1.10553	0.926002	1.28507	0.364353	0.515274	0.799353	P	1.22943	0.935337	1.52351	0.319091	0.451263	0.546801	P
32282_at	1.5966	1.27551	1.91769	0.32109	0.45409	0.162504	P	1.94305	1.0139	2.8722	0.929151	1.31402	0.455315	M,A	2.28928	1.24581	3.33275	1.04347	1.47568	0.402755	M,A	1.816	1.45125	2.18076	0.364752	0.515837	0.126875	P,A	2.23552	1.08876	3.38228	1.14676	1.62176	0.452045	P,A	0.868666	0.642656	1.09467	0.364116	0.514937	0.752862	P	1.33846	1.33761	1.33931	0.319167	0.451371	0.400077	P,M
37447_at	1.00319	0.86001	1.14637	0.276015	0.390344	0.991833	P	2.6144	1.38626	3.84254	1.22814	1.73685	0.384793	P	3.00551	1.36831	4.6427	1.63719	2.31534	0.42296	P	2.46414	0.990703	3.93758	1.47344	2.08376	0.486744	P	1.2651	1.14775	1.38244	0.337578	0.477407	0.51454	P	1.71867	1.27919	2.15815	0.439484	0.621524	0.200707	P	1.77222	1.73414	1.8103	0.320049	0.452617	0.137272	P
36783_f_at	1.94386	1.54776	2.33996	0.3961	0.56017	0.110196	P	2.67251	1.75123	3.5938	0.921286	1.30289	0.266675	P	2.29064	1.41547	3.1658	0.875165	1.23767	0.333206	P	1.96873	1.34407	2.59339	0.624657	0.883398	0.271783	P	1.43185	1.30228	1.56142	0.337895	0.477856	0.329507	P	1.8168	1.51154	2.12206	0.365385	0.516733	0.154912	P	2.00844	1.47212	2.54476	0.536315	0.758465	0.194326	P
34185_at	1.31172	0.806591	1.81685	0.50513	0.714361	0.604088	P,M	1.37842	1.28711	1.46973	0.365058	0.51627	0.408813	A	2.00462	1.8127	2.19655	0.381633	0.53971	0.119075	A	2.3968	2.31633	2.47726	0.381176	0.539064	0.0670654	A	1.22376	1.04302	1.40449	0.337409	0.477169	0.575437	P	1.16808	1.12504	1.21111	0.363723	0.514382	0.689404	P	2.09352	1.61351	2.57354	0.480016	0.678845	0.126257	P,A
37632_s_at	2.04368	1.85869	2.22866	0.278647	0.394066	0.0644654	P	2.19188	0.91103	3.47272	1.28085	1.81139	0.501632	P	1.17953	0.719938	1.63912	0.459589	0.649957	0.72636	P	1.35236	1.04052	1.66419	0.335985	0.475154	0.404345	P	1.64691	1.25682	2.037	0.390091	0.551672	0.199585	P	1.45655	1.25932	1.65378	0.36524	0.516527	0.337736	P	0.902179	0.850652	0.953706	0.318766	0.450804	0.787943	P
41244_f_at	1.75523	0.948397	2.56206	0.806833	1.14103	0.492602	P	2.25015	1.98564	2.51465	0.35424	0.500971	0.0717572	P,A	1.7773	1.0244	2.53019	0.752896	1.06476	0.44203	P,A	1.55818	1.04375	2.07261	0.51443	0.727514	0.372555	P,M	1.03367	1.0291	1.03825	0.337786	0.477702	0.929682	P	1.24963	0.971475	1.52779	0.364541	0.515539	0.564189	P	1.03368	0.988551	1.07881	0.319734	0.452172	0.925725	M,A
34720_at	1.47141	1.28729	1.65553	0.275334	0.389381	0.229001	P	1.88953	1.64614	2.13292	0.355551	0.502825	0.129458	P	2.70428	0.890628	4.51793	1.81365	2.56489	0.511003	P	1.83401	0.835537	2.83249	0.998476	1.41206	0.531068	P	1.16574	0.719061	1.61242	0.446679	0.631699	0.736131	P	1.23932	1.16307	1.31557	0.364291	0.515185	0.578708	P	2.17777	1.34126	3.01429	0.836511	1.18301	0.344523	P
933_f_at	1.7721	1.67149	1.87272	0.275147	0.389117	0.106995	P	2.46961	2.42556	2.51366	0.346724	0.490341	0.0514079	P	1.78325	1.38855	2.17795	0.3947	0.55819	0.141449	P	2.08876	1.69173	2.48579	0.397031	0.561487	0.0729272	P	1.97097	1.88339	2.05856	0.338327	0.478466	0.102994	P	1.61388	1.36854	1.85922	0.364599	0.515621	0.234272	P	1.83936	1.43207	2.24665	0.407291	0.575996	0.1322	P
41065_at	1.07636	0.966283	1.18644	0.276037	0.390375	0.808031	P,A	2.2015	1.28683	3.11617	0.914668	1.29354	0.368349	P,A	2.22532	0.796186	3.65446	1.42914	2.0211	0.536554	P,A	1.60454	0.785553	2.42352	0.818986	1.15822	0.562757	P,A	1.59282	1.26951	1.91613	0.33836	0.478513	0.221865	P,M	1.59394	1.57069	1.61719	0.364505	0.515489	0.244776	A	1.35562	0.984487	1.72676	0.371137	0.524867	0.410214	A
37487_at	1.44862	1.19504	1.70219	0.275231	0.389235	0.244674	P	1.70967	1.60594	1.8134	0.362001	0.511947	0.188999	P	1.57821	1.47699	1.67942	0.327886	0.463701	0.21988	P	1.4331	1.41387	1.45234	0.340569	0.481637	0.331352	P	1.06625	0.811707	1.32079	0.337532	0.477343	0.862527	P	1.5141	1.30518	1.72302	0.364246	0.515122	0.293597	P	2.03229	1.77489	2.2897	0.322045	0.455441	0.0850879	P
33027_at	0.938254	0.896669	0.97984	0.27526	0.389276	0.843342	P	1.82686	0.876776	2.77695	0.950084	1.34362	0.514198	P	1.64515	0.880243	2.41006	0.764907	1.08174	0.515915	P	2.82479	1.51573	4.13385	1.30906	1.85129	0.37238	M	1.42503	1.29904	1.55101	0.338215	0.478309	0.335753	P	0.8463	0.509069	1.18353	0.36384	0.514547	0.713787	P	2.0924	2.00431	2.18049	0.320016	0.452571	0.076146	P,M
463_g_at	1.23321	1.03279	1.43364	0.27517	0.389149	0.485952	P	2.5062	1.3451	3.6673	1.1611	1.64204	0.38688	P	1.71901	1.33285	2.10517	0.386158	0.54611	0.160271	P	1.42139	0.972787	1.86999	0.448604	0.634422	0.419948	P	0.877739	0.841135	0.914343	0.337723	0.477612	0.752012	P	2.03696	1.52889	2.54503	0.508066	0.718514	0.143266	P	1.32017	1.09895	1.54138	0.318318	0.45017	0.420421	P
41719_i_at	1.02682	1.02611	1.02753	0.275201	0.389193	0.931252	P	2.11652	1.63036	2.60268	0.486162	0.687536	0.117162	P	1.88686	0.98407	2.78965	0.902789	1.27674	0.473517	P	2.16106	0.801202	3.52092	1.35986	1.92313	0.535137	P	1.45032	1.28901	1.61163	0.337725	0.477615	0.313989	P	1.6925	1.64557	1.73943	0.364244	0.515119	0.197638	P	1.88831	1.64489	2.13173	0.318919	0.45102	0.108346	P
1013_at	1.45468	1.27889	1.63047	0.275974	0.390286	0.241206	P	2.00375	1.88634	2.12116	0.351763	0.497468	0.104005	P	1.12528	0.877241	1.37331	0.314699	0.445052	0.72904	P	1.28256	1.20265	1.36247	0.334716	0.47336	0.48745	P	1.44846	0.9053	1.99163	0.543163	0.768149	0.488168	P	0.945426	0.783778	1.10707	0.363792	0.51448	0.894516	P	0.946077	0.714986	1.17717	0.317774	0.4494	0.880866	P
1057_at	1.57725	1.57308	1.58141	0.278738	0.394195	0.174184	P	2.71903	1.85558	3.58248	0.863447	1.2211	0.217533	P,A	2.58189	2.4185	2.74528	0.365702	0.517181	0.0495092	P,A	1.73751	1.11381	2.36122	0.623707	0.882055	0.361367	P,A	1.37912	1.25643	1.50182	0.337308	0.477026	0.377809	P	1.49145	1.19057	1.79234	0.363564	0.514157	0.309034	P	2.26783	2.11702	2.41863	0.317484	0.44899	0.0573653	P
647_at	1.03281	1.00971	1.05592	0.274946	0.388833	0.915911	P	2.44123	1.39206	3.4904	1.04917	1.48375	0.364268	P	2.95306	2.19209	3.71403	0.760973	1.07618	0.166363	P	2.81956	2.23962	3.39951	0.579942	0.820162	0.0824571	P	1.18274	1.11934	1.24614	0.337256	0.476952	0.642225	P	2.37274	2.33484	2.41064	0.364296	0.515192	0.0637639	P	2.65438	2.65056	2.65822	0.31932	0.451587	0.0352941	P
40825_at	1.72035	1.45412	1.98658	0.276467	0.390983	0.121113	P	1.61738	1.53994	1.69481	0.380097	0.537539	0.245811	P,A	1.83941	1.66883	2.01	0.345291	0.488316	0.13562	P,M	2.6674	2.30111	3.03369	0.366294	0.518018	0.0322403	P,M	1.20463	1.12512	1.28413	0.337284	0.476992	0.605749	P	1.47138	1.44147	1.50129	0.363582	0.514182	0.324237	P	1.84939	1.57715	2.12164	0.317539	0.449067	0.115949	P
32269_at	2.10019	1.98935	2.21104	0.275846	0.390106	0.0574951	P,M	1.65443	1.13215	2.17672	0.522283	0.73862	0.3109	P,A	2.05886	1.78462	2.33311	0.324894	0.45947	0.0826434	P,A	2.19613	1.58098	2.81128	0.61515	0.869954	0.199437	P,M	1.2516	0.628031	1.87517	0.623572	0.881863	0.728535	P,A	0.902025	0.539277	1.26477	0.363806	0.5145	0.812934	P,A	1.52747	1.3194	1.73555	0.317667	0.449249	0.238699	P
41159_at	1.49212	1.4848	1.49945	0.275301	0.389334	0.215749	P	2.46838	1.47117	3.46558	0.997206	1.41026	0.338289	P	2.17014	1.97832	2.36195	0.317911	0.449594	0.066532	P	2.28034	1.6699	2.89078	0.610438	0.86329	0.177397	P	1.25307	0.937771	1.56836	0.337447	0.477223	0.531508	P	1.57982	1.51148	1.64816	0.363768	0.514446	0.251983	P	1.32229	1.25908	1.3855	0.318013	0.449738	0.417506	P
33882_at	1.23167	0.999057	1.46428	0.274892	0.388756	0.488086	P,A	2.09555	1.57378	2.61732	0.52177	0.737895	0.147152	M,A	1.37648	0.937064	1.8159	0.439419	0.621432	0.460913	A	1.69733	1.43285	1.96181	0.338491	0.478698	0.175563	A	1.62592	1.24674	2.00511	0.379185	0.536249	0.203811	M,A	1.75514	1.5751	1.93517	0.364032	0.514819	0.173749	P,A	1.81737	1.79229	1.84245	0.319344	0.45162	0.124721	A
32550_r_at	1.0172	0.56797	1.46644	0.449233	0.635311	0.972687	A	1.89917	1.58581	2.21253	0.377002	0.533162	0.139843	A	1.93014	1.11708	2.7432	0.81306	1.14984	0.413661	P,A	2.31632	1.46557	3.16707	0.850751	1.20314	0.311305	P,A	1.49557	1.14153	1.84962	0.354044	0.500694	0.277813	P	1.39338	1.15334	1.63342	0.363844	0.514553	0.392648	M,A	1.19396	1.18666	1.20125	0.317304	0.448736	0.603248	A
38564_at	1.30663	0.559543	2.05373	0.747092	1.05655	0.737958	P	3.03929	1.2238	4.85477	1.81548	2.56748	0.450595	P	2.77944	1.23678	4.3221	1.54266	2.18165	0.440601	P	1.32269	0.793384	1.85201	0.529311	0.748559	0.597567	P	1.06426	0.876082	1.25243	0.337326	0.477052	0.866512	P	1.06778	0.891978	1.24359	0.36364	0.514265	0.869327	P	1.251	1.14997	1.35204	0.317443	0.448933	0.511985	P
33828_at	2.17906	1.1964	3.16172	0.982662	1.38969	0.418792	P	3.77439	1.77123	5.77756	2.00317	2.8329	0.387845	P	2.32269	2.07418	2.57119	0.31265	0.442153	0.0515876	P	2.44535	2.2033	2.68739	0.334025	0.472383	0.0494784	P	2.11385	1.98316	2.24455	0.337669	0.477537	0.080906	P	1.80102	1.57182	2.03022	0.36379	0.514476	0.1586	P	2.22106	1.75726	2.68486	0.463801	0.655913	0.0918536	P
32697_at	1.37972	1.32106	1.43837	0.274999	0.388908	0.301399	P	1.47792	1.3155	1.64035	0.33957	0.480224	0.294594	P	1.89468	1.58691	2.20244	0.31546	0.446127	0.105088	P	1.67484	1.53518	1.81451	0.335674	0.474715	0.182093	P	1.21744	1.08443	1.35044	0.33738	0.477128	0.585313	P	1.41252	1.34952	1.47552	0.363708	0.51436	0.374351	P	2.28804	2.07268	2.50339	0.319815	0.452286	0.0564785	P
33912_at	2.16557	2.14306	2.18808	0.274956	0.388846	0.0513953	P	2.77556	1.4108	4.14033	1.36476	1.93007	0.397529	P	2.53755	1.75158	3.32353	0.785977	1.11154	0.242976	P	2.44883	1.7655	3.13216	0.683333	0.966378	0.195358	P	2.57557	2.46424	2.68689	0.338884	0.479255	0.0432812	P	1.97803	1.69696	2.2591	0.364073	0.514876	0.115128	P	2.699	2.26406	3.13394	0.43494	0.615097	0.0338968	P
39570_at	1.20937	1.12468	1.29406	0.275058	0.388991	0.526051	P	2.08979	1.55784	2.62174	0.531949	0.752289	0.151714	P	1.53012	1.14468	1.91555	0.385438	0.545091	0.262728	P	2.0438	1.85798	2.22963	0.334753	0.473412	0.0892904	P	0.952824	0.933657	0.971992	0.33738	0.477127	0.901606	P	1.12292	1.03567	1.21017	0.363754	0.514426	0.767599	P	1.21729	1.17783	1.25674	0.31724	0.448646	0.564113	P
31508_at	0.744188	0.65259	0.835786	0.274713	0.388503	0.450057	P	1.41583	1.07227	1.75939	0.344659	0.487422	0.350971	P	1.48677	1.34119	1.63235	0.315062	0.445565	0.262361	P	2.14477	1.57568	2.71385	0.569081	0.804801	0.175548	P	0.581255	0.557466	0.605043	0.33718	0.476844	0.340152	P	1.61038	1.34661	1.87415	0.364294	0.51519	0.235822	P	1.58323	1.42133	1.74513	0.318623	0.450601	0.208665	P
31684_at	2.21356	1.75204	2.67508	0.461523	0.652691	0.113865	P	2.39182	1.40119	3.38244	0.990629	1.40096	0.353019	P	2.18791	1.62437	2.75145	0.563539	0.796964	0.175147	P	2.05437	1.76909	2.33966	0.334116	0.472511	0.087446	P	1.70347	1.29473	2.11221	0.408737	0.578041	0.183814	P	1.8673	1.15581	2.57879	0.711493	1.0062	0.36353	P	2.1195	1.68893	2.55007	0.430572	0.608921	0.0860724	P
37355_at	1.14135	0.815046	1.46765	0.326301	0.461459	0.694367	P	2.20382	1.54976	2.85789	0.654064	0.924986	0.220843	P	1.45584	1.35107	1.5606	0.314408	0.44464	0.284156	A	3.09859	1.31702	4.88016	1.78157	2.51952	0.437625	P,A	2.06446	1.75622	2.37269	0.337534	0.477345	0.0875465	P	1.14461	0.820523	1.46869	0.363615	0.51423	0.729287	P	1.2763	1.04091	1.51169	0.316966	0.448257	0.475284	P
966_at	1.16154	1.09798	1.2251	0.275002	0.388911	0.616404	P	1.92899	1.28082	2.57716	0.648169	0.916649	0.301989	P	2.28561	1.36065	3.21056	0.924955	1.30808	0.356746	P	1.53885	1.30832	1.76939	0.333686	0.471903	0.247704	P	1.06075	0.925992	1.19552	0.33732	0.477042	0.873666	P	0.812545	0.665481	0.959608	0.363549	0.514136	0.657455	P	1.04044	0.899775	1.18111	0.316865	0.448115	0.910119	P
37047_at	1.91598	1.91303	1.91892	0.274688	0.388467	0.0793718	P	2.27915	1.72125	2.83705	0.5579	0.78899	0.140833	P	2.73732	1.84994	3.6247	0.887383	1.25495	0.253794	P	2.01143	1.59228	2.43058	0.419153	0.592772	0.0953545	P	2.01383	1.83336	2.19431	0.337487	0.477278	0.0952432	P	1.84878	1.70199	1.99556	0.363527	0.514105	0.144666	P	2.34926	2.33929	2.35924	0.31719	0.448575	0.051068	P
40564_at	1.64803	1.58806	1.708	0.274834	0.388674	0.142423	P	2.1884	1.90675	2.47005	0.341757	0.483318	0.0736772	P	1.0496	0.916224	1.18299	0.306904	0.434027	0.886449	P	1.29497	1.12411	1.46584	0.329847	0.466474	0.465545	P	1.3355	1.24139	1.4296	0.337449	0.477225	0.424883	P	1.32932	1.31118	1.34747	0.363621	0.514237	0.460703	P	1.37881	1.19971	1.55791	0.31712	0.448476	0.354724	P
36298_at	1.26191	0.98337	1.54046	0.278543	0.393919	0.442142	P	1.20652	1.18677	1.22627	0.335444	0.474389	0.600845	P	2.45922	1.69171	3.22673	0.767513	1.08543	0.247858	P	2.07732	1.73717	2.41746	0.340147	0.48104	0.0759839	P	1.12188	0.628546	1.61522	0.493336	0.697682	0.823417	P	0.825827	0.775137	0.876516	0.363511	0.514082	0.679113	P	1.36317	1.28957	1.43678	0.316891	0.448152	0.370401	P
37898_r_at	1.69758	0.985835	2.40932	0.711742	1.00656	0.468937	P	2.0033	1.24532	2.76127	0.757973	1.07194	0.351524	P	2.2904	0.995113	3.58569	1.29529	1.83181	0.486351	P	2.4793	1.65809	3.3005	0.821208	1.16136	0.26417	P,M	1.69674	1.20642	2.18705	0.490314	0.693409	0.264602	P	1.07052	0.850769	1.29027	0.363518	0.514092	0.864098	P	2.14283	1.34096	2.94471	0.801874	1.13402	0.33842	P
40186_at	1.26611	1.16494	1.36729	0.274692	0.388473	0.434859	P	2.19725	1.4707	2.9238	0.726552	1.0275	0.274987	P	2.09997	1.36878	2.83116	0.731194	1.03406	0.313438	P	1.72314	1.30773	2.13854	0.415409	0.587477	0.180489	P	1.31461	1.21728	1.41195	0.337168	0.476828	0.449269	P	1.62229	1.48283	1.76174	0.363517	0.51409	0.229055	P	1.68094	1.28947	2.07241	0.391469	0.553621	0.180396	P
1894_f_at	1.23551	1.17086	1.30017	0.275006	0.388918	0.482012	P	2.06867	1.46354	2.6738	0.605129	0.855782	0.223823	P	1.88143	1.41016	2.3527	0.471268	0.666474	0.178661	P	1.8242	1.49509	2.15331	0.332725	0.470544	0.131562	P	0.851326	0.590625	1.11203	0.337113	0.47675	0.702291	P	1.069	1.05207	1.08593	0.363438	0.513979	0.866944	P	1.73643	1.34059	2.13227	0.39584	0.559802	0.160071	P
861_g_at	1.32952	1.32828	1.33076	0.274631	0.388386	0.353047	P	2.16548	1.38234	2.94861	0.783131	1.10751	0.316898	P	1.39208	1.25973	1.52443	0.306801	0.433882	0.329537	P	1.55853	1.24888	1.86818	0.331005	0.468112	0.233586	P	1.13807	1.01392	1.26221	0.337134	0.47678	0.721849	P	1.28895	1.26887	1.30903	0.363458	0.514008	0.509964	P	1.34087	1.28255	1.39919	0.316634	0.447788	0.394296	P
35004_at	3.7178	3.49842	3.93717	0.27486	0.388711	0.0100737	P	5.2801	4.73257	5.82763	0.547531	0.774326	0.0109202	P	3.89772	3.87324	3.9222	0.313059	0.442732	0.0114713	P	4.47399	4.08882	4.85916	0.385169	0.544711	0.00338941	P	1.66977	1.43684	1.9027	0.338487	0.478693	0.186432	P	1.46627	1.43341	1.49913	0.363423	0.513958	0.328088	P	1.80736	1.73894	1.87577	0.316368	0.447412	0.125329	P
932_i_at	1.55817	1.43209	1.68426	0.274515	0.388222	0.179045	P	2.15453	1.74985	2.55922	0.404685	0.572311	0.0649534	P	1.3973	1.33147	1.46314	0.306676	0.433706	0.324515	P	1.4573	1.31936	1.59525	0.32974	0.466323	0.299831	P	1.74818	1.5206	1.97577	0.33721	0.476886	0.156731	P	1.38938	1.33629	1.44247	0.363491	0.514054	0.396193	P	1.29942	1.21229	1.38655	0.316622	0.447771	0.444133	P
38226_at	1.6126	1.60712	1.61808	0.27453	0.388244	0.155345	P	2.00636	1.89593	2.1168	0.330178	0.466942	0.0928884	P	1.79239	1.73837	1.84641	0.305968	0.432705	0.122333	P	1.79352	1.395	2.19204	0.398523	0.563596	0.140704	P	1.50243	1.4303	1.57457	0.337217	0.476896	0.274701	P	1.77528	1.75839	1.79218	0.363537	0.514119	0.166595	P	1.18068	1.12043	1.24092	0.316486	0.447579	0.625668	P
39077_at	1.53746	1.45332	1.62159	0.274503	0.388205	0.189352	P	3.81573	1.17729	6.45417	2.63844	3.73132	0.474993	P	1.39468	1.13696	1.6524	0.305472	0.432003	0.325503	P	1.52955	1.18758	1.87151	0.341962	0.483607	0.246305	P	2.86942	1.98688	3.75195	0.882534	1.24809	0.226027	P	1.76237	1.68829	1.83645	0.363438	0.513978	0.170838	P	1.74799	1.52856	1.96743	0.316449	0.447527	0.141866	P
36922_at	1.56999	1.43281	1.70718	0.274599	0.388342	0.173577	P	2.61599	2.05475	3.17723	0.56124	0.793713	0.0993214	P	1.96904	1.82047	2.11761	0.306978	0.434132	0.0873968	P	2.03075	1.90089	2.16061	0.329999	0.466689	0.0890239	P	1.52924	1.42782	1.63066	0.337101	0.476733	0.256997	P	1.27284	1.14763	1.39804	0.363406	0.513933	0.531098	P	1.92583	1.80701	2.04465	0.316371	0.447416	0.0996252	P
1008_f_at	1.45402	1.41967	1.48836	0.274433	0.388107	0.239876	P	1.43271	1.33111	1.53431	0.327943	0.463782	0.317811	P	1.63761	1.27287	2.00236	0.364746	0.515828	0.179216	P	2.49345	1.67212	3.31477	0.821326	1.16153	0.262204	P	1.11885	0.825903	1.41179	0.337079	0.476702	0.758092	P	1.1479	1.03726	1.25854	0.3634	0.513926	0.723443	P	1.46414	1.30528	1.62299	0.31632	0.447344	0.279988	P
882_at	1.18701	1.03397	1.34005	0.274415	0.388082	0.565884	P	1.0845	1.01403	1.15498	0.327285	0.46285	0.820395	P	1.568	1.23783	1.89817	0.330169	0.466929	0.197891	P	2.15638	1.51769	2.79507	0.638686	0.903238	0.230195	P	1.18481	0.994341	1.37527	0.337084	0.476709	0.638542	P	1.03199	0.867598	1.19638	0.363402	0.513929	0.937876	P	1.28332	1.06088	1.50576	0.316338	0.44737	0.464965	P
39331_at	3.34271	2.95316	3.73226	0.389553	0.550911	0.0129052	P	1.28014	1.19342	1.36685	0.328044	0.463924	0.483089	P	1.38182	1.19398	1.56966	0.304842	0.431112	0.336989	P	1.18989	1.06431	1.31547	0.328746	0.464917	0.621887	P	1.26199	1.11319	1.41078	0.337085	0.47671	0.518369	P	0.942023	0.906496	0.97755	0.363399	0.513923	0.887898	P	0.950941	0.874454	1.02743	0.316312	0.447332	0.890984	P
39969_at	0.906442	0.873373	0.939511	0.274407	0.388069	0.765628	P	2.12433	1.38247	2.86619	0.741864	1.04915	0.306862	P	2.24342	1.90692	2.57991	0.336494	0.475874	0.0407909	P	1.61417	1.58418	1.64417	0.329026	0.465314	0.202927	P	0.96099	0.957107	0.964873	0.337079	0.476702	0.918439	P	1.12092	1.03056	1.21128	0.363397	0.51392	0.770963	P	0.887827	0.651853	1.1238	0.316305	0.447323	0.756765	P
SET 2
31 genes
Time	1							2							3							4							5							6							7
Plasmid	etat							etat							etat							etat							etat							etat							etat
Systematic	Normalized	Min Normalized	Max Normalized	StdErr Norm	StdDev Norm	t-test P-value	Flags	Normalized	Min Normalized	Max Normalized	StdErr Norm	StdDev Norm	t-test P-value	Flags	Normalized	Min Normalized	Max Normalized	StdErr Norm	StdDev Norm	t-test P-value	Flags	Normalized	Min Normalized	Max Normalized	StdErr Norm	StdDev Norm	t-test P-value	Flags	Normalized	Min Normalized	Max Normalized	StdErr Norm	StdDev Norm	t-test P-value	Flags	Normalized	Min Normalized	Max Normalized	StdErr Norm	StdDev Norm	t-test P-value	Flags	Normalized	Min Normalized	Max Normalized	StdErr Norm	StdDev Norm	t-test P-value	Flags
37786_at	0.709046	0.39207	1.02602	0.577459	0.81665	0.664387	A	22.717	1.87143	43.5625	20.8455	29.48	0.380376	A	4.18378	0.480769	7.88679	3.70301	5.23685	0.472537	P,A	5.79762	5.57143	6.02381	1.88406	2.66446	0.125774	P,M	6.45948	1.06711	11.8519	5.39237	7.62596	0.423518	A	16.0279	2.58915	29.4667	13.4388	19.0053	0.423826	A	3.51287	3.35227	3.67347	2.36852	3.34959	0.399897	A
40808_at	1.36656	0.837607	1.89552	1.66998	2.36171	0.846625	A	55.8116	0.84375	110.779	54.9678	77.7362	0.494112	P,A	29.743	0.362832	59.1232	29.3802	41.5498	0.502994	P,A	15.8855	0.974684	30.7964	14.9108	21.0871	0.496054	P,A	2.53371	0.91358	4.15385	1.73513	2.45384	0.469986	A	1.51	1.24699	1.77301	0.665288	0.940859	0.523453	A	1.51644	1.32	1.71287	1.81057	2.56053	0.802291	A
41668_r_at	17.4376	1.44667	33.4286	15.991	22.6146	0.43207	M,A	23.8878	0.681818	47.0938	23.206	32.8182	0.396776	P,A	1.99694	0.464789	3.5291	1.53216	2.1668	0.576902	P,A	4.58145	1.09091	8.072	3.49055	4.93638	0.419741	P,A	5.45499	2.32461	8.58537	3.13038	4.42703	0.307315	P	1.79964	0.688034	2.91124	1.1116	1.57205	0.556378	A	0.813183	0.326772	1.2996	0.719371	1.01734	0.819388	P,A
32270_g_at	3.50918	2.64336	4.375	1.1983	1.69465	0.171298	A	14.599	1.01546	28.1826	13.5836	19.2101	0.461881	P,A	3.11449	0.245487	5.98349	2.869	4.05738	0.559597	P,A	6.58211	5.84076	7.32346	1.1556	1.63426	0.0402846	M,A	3.31606	0.927203	5.70492	2.38886	3.37835	0.437766	A	2.76251	1.01282	4.5122	1.74969	2.47443	0.398531	A	6.28084	5.25556	7.30612	3.00269	4.24645	0.220701	A
1473_s_at	1.22906	1.21429	1.24383	0.511599	0.723511	0.698175	A	22.4758	1.89274	43.0588	35.2589	49.8636	0.604437	P,A	6.83793	2.97436	10.7015	7.52697	10.6447	0.519137	A	1.75702	0.857143	2.6569	1.89083	2.67403	0.727604	A	1.66078	1.62529	1.69628	0.403979	0.571313	0.243537	M,A	1.58611	0.682432	2.4898	0.903682	1.278	0.5852	A	0.86269	0.440514	1.28487	0.602536	0.852115	0.840912	P,A
31677_at	3.10026	0.227545	5.97297	2.87271	4.06263	0.589612	A	13.1585	0.588462	25.7286	12.5701	17.7767	0.505554	P,A	12.147	2.28155	22.0124	9.86542	13.9518	0.447795	P,A	6.80144	3.18713	10.4157	3.61431	5.1114	0.335932	P,A	2.2064	1.45968	2.95312	0.870078	1.23048	0.299913	A	2.5721	0.695341	4.44886	1.87676	2.65414	0.541468	A	1.35873	1.06089	1.65657	1.44549	2.04423	0.827159	A
500_at	1.31432	0.289474	2.33916	1.02484	1.44935	0.79521	A	9.02266	4.13386	13.9115	4.8888	6.91381	0.222826	P,A	7.21314	2.44106	11.9852	4.77208	6.74874	0.336792	P,A	1.73751	0.45674	3.01829	1.28077	1.81129	0.642014	A	3.25346	3.11511	3.39181	0.754596	1.06716	0.0962206	A	3.8695	1.71891	6.0201	2.1506	3.0414	0.388868	A	1.33938	1.14442	1.53433	0.478628	0.676882	0.551798	A
41857_r_at	2.4292	1.35021	3.5082	1.07899	1.52593	0.356097	P	8.03437	1.44236	14.6264	6.59201	9.32251	0.414386	P	5.82375	0.369416	11.2781	5.45434	7.7136	0.522689	P,A	4.04155	0.903226	7.17987	3.13832	4.43826	0.486519	P,A	6.08499	1.3249	10.8451	4.76008	6.73178	0.474925	P	1.6041	1.02905	2.17914	0.575046	0.813238	0.375354	P	1.06651	0.538182	1.59485	0.628078	0.888237	0.925325	P,A
31377_r_at	2.16204	1.43662	2.88746	0.72542	1.0259	0.236613	A	22.0063	0.626973	43.3856	21.3793	30.2349	0.504269	P,A	20.9049	1.24179	40.568	19.6631	27.8078	0.495019	P,A	11.3396	0.220238	22.4589	11.1193	15.7251	0.521958	P,A	1.95658	0.971698	2.94146	0.984882	1.39283	0.438142	A	1.77477	1.43243	2.11712	0.485028	0.685933	0.25127	A	1.33822	1.05098	1.62545	0.618529	0.874733	0.639366	A
37203_at	0.519473	0.246446	0.7925	0.316415	0.447479	0.268175	A	37.7046	2.48333	72.9259	35.2213	49.8104	0.480012	P,A	13.3563	4.00446	22.7082	9.35188	13.2256	0.405054	P,A	6.17475	0.916021	11.4335	5.25873	7.43696	0.500748	P,A	2.33375	1.65064	3.01685	0.683107	0.966059	0.146113	A	1.27717	0.269231	2.28511	1.00794	1.42544	0.813957	A	2.14051	1.32864	2.95238	0.811871	1.14816	0.285513	A
1805_g_at	1.72203	1.3655	2.07857	0.433365	0.61287	0.237613	A	12.1539	0.24	24.0678	11.9139	16.8488	0.515256	P,A	2.89024	1.08972	4.69077	1.80053	2.54633	0.448432	P,A	5.52457	2.47568	8.57347	3.0489	4.31179	0.342766	P,A	2.76194	2.49686	3.02703	0.600945	0.849864	0.0993027	A	0.94512	0.358566	1.53167	0.586554	0.829513	0.93213	A	2.46204	1.81297	3.11111	0.75489	1.06758	0.192389	A
35919_at	2.31059	1.09487	3.52632	1.21572	1.71929	0.410587	A	20.8678	2.36885	39.3667	18.4989	26.1614	0.40349	P,A	2.36042	1.15802	3.56281	1.20239	1.70044	0.342644	P,A	9.49287	0.956044	18.0297	8.53683	12.0729	0.445052	P,A	1.07381	0.295238	1.85238	0.778571	1.10107	0.934175	A	0.819739	0.316348	1.32313	0.503391	0.711902	0.744105	A	1.4985	0.810526	2.18647	0.687973	0.97294	0.539622	A
32821_at	1.38795	0.720488	2.05542	0.667464	0.943936	0.619085	A	17.2861	1.71508	32.8571	15.571	22.0208	0.422217	A	2.08043	0.618005	3.54286	1.46243	2.06818	0.525089	M,A	1.93327	1.76768	2.09886	0.811265	1.1473	0.368966	A	1.66925	1.16887	2.16962	0.500373	0.707634	0.273465	P,A	3.18973	0.863341	5.51613	2.32639	3.29002	0.4998	P,A	0.803559	0.801351	0.805766	0.397042	0.561502	0.669776	M,A
1152_i_at	0.974213	0.585062	1.36336	0.423852	0.599418	0.957019	A	22.3867	1.82895	42.9444	20.5577	29.073	0.485508	A	12.8211	1.42814	24.2141	11.393	16.1121	0.487069	A	10.1235	4.02734	16.2197	6.09616	8.62127	0.371731	P,A	1.19072	1.16491	1.21652	0.395801	0.559747	0.67749	A	0.722158	0.423954	1.02036	0.407351	0.576081	0.565589	P,A	3.09415	1.53099	4.6573	1.56316	2.21064	0.320524	A
38347_at	0.396108	0.08532	0.706897	0.326383	0.461576	0.2055	M,A	3.93772	0.91875	6.95669	3.01897	4.26947	0.46749	P,A	0.939083	0.482109	1.39606	0.958071	1.35492	0.955086	M,A	2.46902	0.507353	4.43069	1.96167	2.77422	0.534466	A	0.1906	0.112801	0.268398	0.362988	0.513342	0.155522	A	0.157191	0.10643	0.207951	0.429035	0.606747	0.188431	A	0.177123	0.114833	0.239414	0.748419	1.05842	0.386219	A
36683_at	1.99623	1.22909	2.76337	0.767142	1.0849	0.35022	A	10.3972	1.05432	19.74	9.34284	13.2128	0.451615	P,M	3.88077	1.678	6.08354	2.20277	3.11519	0.321163	M,A	3.56673	2.08051	5.05295	1.48622	2.10184	0.215678	P	1.59139	0.955497	2.22727	0.635888	0.899281	0.427807	M,A	1.66359	0.741148	2.58603	0.922444	1.30453	0.566063	M,A	1.68412	1.18563	2.18261	0.53921	0.762557	0.332213	A
39935_at	1.80648	1.37982	2.23313	0.532939	0.753689	0.269387	M,A	5.495	1.92178	9.06823	3.57323	5.05331	0.385649	P	3.06741	0.699482	5.43534	2.36793	3.34876	0.518041	P	2.76706	2.39223	3.14188	0.620888	0.878069	0.104469	P	0.966811	0.538462	1.39516	0.42835	0.605778	0.944398	P,A	2.40037	1.73684	3.06389	0.663523	0.938364	0.148274	P	0.693596	0.648208	0.738983	0.583584	0.825312	0.651953	P,A
34757_at	0.987511	0.901899	1.07312	0.355585	0.502873	0.975172	P	11.1163	1.33807	20.8945	9.7782	13.8285	0.48235	P,A	9.08827	1.4569	16.7196	7.63138	10.7924	0.475145	P,A	6.03141	1.93575	10.1271	4.09566	5.79213	0.427254	P	1.40707	1.37925	1.43488	0.398223	0.563173	0.414196	P	0.717295	0.454469	0.980122	0.384078	0.543168	0.538317	P	2.27834	1.0416	3.51507	1.23673	1.749	0.444993	P
36471_f_at	1.48835	1.18729	1.78941	0.335366	0.47428	0.282635	P,A	7.89524	7.74822	8.04225	1.53297	2.16795	0.0460409	M,A	4.15182	0.445652	7.85799	3.70617	5.24131	0.533757	M,A	3.78009	1.28571	6.27447	2.49438	3.52758	0.425076	A	1.16342	1.01413	1.3127	0.367075	0.519122	0.699731	P,A	1.31098	1.29125	1.33071	0.391066	0.553051	0.509875	A	1.3016	0.79878	1.80443	0.502824	0.7111	0.592901	M,A
40681_at	1.13322	1.10739	1.15905	0.324786	0.459317	0.721437	A	13.6052	2.91557	24.2948	10.6896	15.1174	0.443663	P	8.5728	2.00441	15.1412	6.56839	9.28911	0.449274	P,A	7.96563	1.93651	13.9948	6.02912	8.52647	0.450789	A	1.74467	1.0209	2.46845	0.723773	1.02357	0.416869	A	1.11212	0.594037	1.6302	0.518082	0.732678	0.842631	A	0.964616	0.691832	1.2374	0.380836	0.538583	0.934443	A
37349_r_at	1.11109	0.782324	1.43986	0.338777	0.479104	0.774122	P	6.92436	1.20128	12.6475	5.72309	8.09367	0.473502	P	3.75888	1.41379	6.10396	2.34508	3.31645	0.420872	P	4.85414	1.54625	8.16203	3.30789	4.67806	0.43592	P	1.49063	1.42613	1.55513	0.3779	0.534431	0.323725	P	1.777	1.04983	2.50417	0.727169	1.02837	0.401397	P	1.21692	1.20455	1.2293	0.43304	0.612411	0.666116	P
35315_at	2.55222	2.25847	2.84597	0.384183	0.543316	0.0561491	A	10.8655	5.65455	16.0765	5.21096	7.36941	0.294387	P,A	6.24953	1.2467	11.2524	5.00283	7.07507	0.48122	P,A	5.67408	1.78957	9.55858	3.8845	5.49352	0.434129	P,A	1.45569	0.73	2.18138	0.725692	1.02628	0.597432	A	2.5354	1.00301	4.0678	1.53239	2.16713	0.476993	A	2.12446	0.993348	3.25558	1.13112	1.59964	0.464552	A
37621_at	1.02679	0.772926	1.28066	0.339584	0.480244	0.944296	A	7.35428	4.80856	9.9	2.54572	3.60019	0.0978777	A	1.6529	1.28759	2.0182	0.65654	0.928488	0.424792	A	1.55726	0.874296	2.24023	0.682967	0.965861	0.475072	A	1.73727	1.42969	2.04486	0.38766	0.548234	0.19754	P,A	1.90689	1.52603	2.28775	0.403979	0.571312	0.153897	P,A	1.1295	1.07635	1.18266	0.374047	0.528982	0.762208	A
39606_at	1.31353	1.22333	1.40373	0.362651	0.512866	0.478414	P,A	7.09768	1.34097	12.8544	5.75671	8.14122	0.471549	P	5.10751	1.42424	8.79078	3.68327	5.20893	0.455748	P,A	4.23522	1.25542	7.21502	2.9798	4.21408	0.463333	P,A	1.98667	1.92029	2.05305	0.456898	0.646152	0.163427	A	1.66394	0.821192	2.5067	0.842752	1.19183	0.531948	P,A	2.056	1.07143	3.04058	0.984576	1.3924	0.404808	A
579_at	0.866525	0.733051	1	0.341452	0.482886	0.73358	A	10.3299	1.23984	19.42	9.09008	12.8553	0.39605	A	1.71959	0.735366	2.7038	1.39095	1.9671	0.656455	A	2.17185	1.30337	3.04032	0.868476	1.22821	0.273736	P,A	0.897665	0.824916	0.970414	0.346004	0.489323	0.795293	P,A	4.05976	1.61123	6.50829	2.44853	3.46274	0.418494	P	1.13075	0.9625	1.299	0.356622	0.50434	0.749046	M,A
33492_at	1.55245	1.29421	1.81069	0.326665	0.461973	0.232869	A	19.9407	3.35278	36.5286	16.5879	23.4588	0.386136	P,A	1.45667	0.904514	2.00883	0.55216	0.780872	0.48928	P,M	1.31358	0.801897	1.82526	0.516575	0.730548	0.605563	A	1.29639	0.701897	1.89088	0.594491	0.840738	0.663915	A	1.27435	1.11286	1.43583	0.380383	0.537943	0.545678	A	1.83405	1.47087	2.19723	0.374066	0.529009	0.155536	A
32919_at	1.9207	1.15674	2.68467	0.763965	1.08041	0.383284	P	7.7632	2.04878	13.4776	5.71442	8.0814	0.42526	P	5.95018	4.91605	6.98431	1.03413	1.46248	0.0188588	P	3.3808	1.96997	4.79163	1.41083	1.99521	0.292977	P	2.4516	2.16998	2.73323	0.365413	0.516772	0.0579179	P	1.8172	1.07481	2.55959	0.742386	1.04989	0.398042	P	2.54114	2.14223	2.94005	0.398909	0.564143	0.0390439	P
38266_at	1.23462	1.13079	1.33845	0.289665	0.409648	0.503003	P	5.06023	1.72343	8.39702	3.33679	4.71894	0.416834	P	1.94012	1.29317	2.58707	0.646954	0.91493	0.249806	P	2.0161	1.25251	2.77968	0.763584	1.07987	0.319386	P	1.30733	0.863318	1.75134	0.444012	0.627928	0.538888	P,A	1.59876	1.47188	1.72564	0.415514	0.587625	0.286288	P,A	0.852367	0.742313	0.962422	0.415888	0.588154	0.756543	A
35604_at	1.57689	1.38526	1.76852	0.326817	0.462189	0.21958	P,A	5.26364	3.66334	6.86395	1.6003	2.26317	0.115447	P,A	1.73367	0.986577	2.48077	0.747096	1.05655	0.405344	P	1.74201	0.907646	2.57638	0.834366	1.17997	0.471414	P,A	1.36614	1.23611	1.49617	0.350715	0.495986	0.406091	P,M	1.83531	1.06443	2.60618	0.770872	1.09018	0.410469	M,A	1.03308	0.935703	1.13046	0.335627	0.474648	0.930468	A
34560_at	1.14657	0.946099	1.34705	0.29875	0.422496	0.672242	M,A	5.53984	1.15455	9.92513	4.38529	6.20174	0.381618	A	1.22041	1.0293	1.41152	0.417606	0.590584	0.650348	P,A	1.66248	1.35198	1.97297	0.394232	0.557528	0.23489	A	1.45552	1.35915	1.55189	0.354611	0.501496	0.327636	P,A	1.48678	1.0755	1.89807	0.411287	0.581648	0.333654	P,A	0.91662	0.823661	1.00958	0.342589	0.484494	0.830395	A
32362_r_at	1.22219	0.72328	1.72111	0.498914	0.705571	0.69971	A	10.9138	1.03543	20.7921	9.87834	13.9701	0.497251	M,A	9.30611	1.0338	17.5784	8.2723	11.6988	0.498112	P,M	6.96094	1.41013	12.5117	5.55081	7.85003	0.476066	P,A	3.02759	2.87488	3.18029	0.347886	0.491985	0.0281992	P,M	1.6914	1.17362	2.20918	0.51778	0.732251	0.283804	A	1.22342	1.19467	1.25217	0.325573	0.460429	0.563436	M,A
SET 3
1 gene
Time	1							2							3							4							5							6							7
Plasmid	etat							etat							etat							etat							etat							etat							etat
Systematic	Normalized	Min Normalized	Max Normalized	StdErr Norm	StdDev Norm	t-test P-value	Flags	Normalized	Min Normalized	Max Normalized	StdErr Norm	StdDev Norm	t-test P-value	Flags	Normalized	Min Normalized	Max Normalized	StdErr Norm	StdDev Norm	t-test P-value	Flags	Normalized	Min Normalized	Max Normalized	StdErr Norm	StdDev Norm	t-test P-value	Flags	Normalized	Min Normalized	Max Normalized	StdErr Norm	StdDev Norm	t-test P-value	Flags	Normalized	Min Normalized	Max Normalized	StdErr Norm	StdDev Norm	t-test P-value	Flags	Normalized	Min Normalized	Max Normalized	StdErr Norm	StdDev Norm	t-test P-value	Flags
35905_s_at	76.4345	5.86892	147	70.5655	99.7947	0.478313	P,M	6.19331	2.93172	9.45491	3.2616	4.61259	0.3516	P	0.524887	0.389296	0.660477	0.318371	0.450244	0.274152	P	65.7197	0.53795	130.901	65.1817	92.1809	0.50225	P	3.527	0.959896	6.0941	2.5671	3.63043	0.500188	P	4.23946	2.77622	5.7027	1.46324	2.06933	0.118142	P	3.11714	0.687964	5.54633	2.42918	3.43538	0.539542	P
SET 4
2 genes
Time	1							2							3							4							5							6							7
Plasmid	etat							etat							etat							etat							etat							etat							etat
Systematic	Normalized	Min Normalized	Max Normalized	StdErr Norm	StdDev Norm	t-test P-value	Flags	Normalized	Min Normalized	Max Normalized	StdErr Norm	StdDev Norm	t-test P-value	Flags	Normalized	Min Normalized	Max Normalized	StdErr Norm	StdDev Norm	t-test P-value	Flags	Normalized	Min Normalized	Max Normalized	StdErr Norm	StdDev Norm	t-test P-value	Flags	Normalized	Min Normalized	Max Normalized	StdErr Norm	StdDev Norm	t-test P-value	Flags	Normalized	Min Normalized	Max Normalized	StdErr Norm	StdDev Norm	t-test P-value	Flags	Normalized	Min Normalized	Max Normalized	StdErr Norm	StdDev Norm	t-test P-value	Flags
33116_f_at	2.03548	0.85102	3.21994	1.18446	1.67508	0.530168	P	1.04095	0.216539	1.86535	0.824407	1.16589	0.966576	P	13.1824	1.48395	24.8809	11.6985	16.5441	0.486912	P	2.3218	1.30303	3.34058	1.01877	1.44076	0.385281	P	2.81347	0.183202	5.44373	2.63026	3.71976	0.612668	P	4261.23	282.055	8240.4	3979.17	5627.4	0.478292	P	28.3032	2.76545	53.841	25.5378	36.1159	0.478694	P
39798_at	2.20436	1.79396	2.61477	0.410405	0.580401	0.0772602	P	1.72165	0.71441	2.72889	1.00724	1.42445	0.584283	P	0.943173	0.660365	1.22598	0.304677	0.430878	0.869246	P	7.88129	2.50108	13.2615	5.38021	7.60877	0.421167	P	7.83752	0.732262	14.9428	7.10526	10.0483	0.511646	P	106.977	48.4776	165.477	58.4996	82.7309	0.321083	P	3.92256	2.63082	5.2143	1.29174	1.8268	0.241518	P
SET 5
20 genes
Time	1							2							3							4							5							6							7
Plasmid	etat							etat							etat							etat							etat							etat							etat
Systematic	Normalized	Min Normalized	Max Normalized	StdErr Norm	StdDev Norm	t-test P-value	Flags	Normalized	Min Normalized	Max Normalized	StdErr Norm	StdDev Norm	t-test P-value	Flags	Normalized	Min Normalized	Max Normalized	StdErr Norm	StdDev Norm	t-test P-value	Flags	Normalized	Min Normalized	Max Normalized	StdErr Norm	StdDev Norm	t-test P-value	Flags	Normalized	Min Normalized	Max Normalized	StdErr Norm	StdDev Norm	t-test P-value	Flags	Normalized	Min Normalized	Max Normalized	StdErr Norm	StdDev Norm	t-test P-value	Flags	Normalized	Min Normalized	Max Normalized	StdErr Norm	StdDev Norm	t-test P-value	Flags
33411_g_at	1.57291	1.54905	1.59677	0.327032	0.462494	0.221898	P	2.43852	2.29299	2.58406	1.10913	1.56855	0.3241	P,A	4.77944	1.17607	8.38281	3.60337	5.09594	0.410753	P,A	3.17542	2.00862	4.34222	1.1668	1.65011	0.160035	P,A	1.75062	1.53495	1.96629	0.449408	0.635559	0.236822	A	1.99219	1.65535	2.32903	0.458183	0.647968	0.162732	M,A	0.71613	0.291188	1.14107	0.424942	0.600959	0.568292	M,A
36650_at	1.33101	1.1418	1.52021	0.322918	0.456675	0.413128	P,M	2.17405	1.14214	3.20596	1.66056	2.34838	0.552829	A	2.71165	0.737261	4.68605	1.97439	2.79221	0.474919	A	1.48345	1.26496	1.70194	0.724032	1.02394	0.57305	A	1.64571	1.43739	1.85404	0.378873	0.535807	0.23044	P	1.50527	1.14786	1.86268	0.39163	0.553849	0.326038	P	1.82153	1.64126	2.0018	0.446154	0.630957	0.206915	P,A
31947_r_at	2.48089	1.10238	3.8594	1.37851	1.94951	0.466176	P	0.736861	0.339389	1.13433	0.397471	0.56211	0.555289	P	1.14364	1.11715	1.17013	0.304775	0.431017	0.683841	P	5.03868	3.41389	6.66348	1.6248	2.29781	0.225849	P	2.00461	0.246777	3.76244	1.75783	2.48595	0.66387	P	7.62195	6.07264	9.17126	1.54931	2.19106	0.126067	P	2.44579	1.2961	3.59549	1.1497	1.62592	0.40424	P
34593_g_at	2.65265	1.83773	3.46756	0.814915	1.15246	0.248901	P	1.27614	0.976208	1.57607	0.327983	0.463838	0.488452	P	2.35362	1.52594	3.18131	0.827685	1.17052	0.301881	P	9.26842	2.39825	16.1386	6.87017	9.71588	0.440541	P	4.68901	0.44404	8.93397	4.24497	6.00329	0.543062	P	23.4226	20.6844	26.1607	2.73812	3.87229	0.0722041	P	5.25156	2.73138	7.77174	2.52018	3.56407	0.33488	P
32466_at	3.74546	3.21149	4.27944	0.533978	0.755159	0.0477229	P	1.41018	0.526447	2.29392	0.883738	1.24979	0.707236	P	1.92863	1.33085	2.52641	0.597778	0.845386	0.279757	P	32.6979	4.56246	60.8333	28.1354	39.7895	0.462012	P	2.9232	0.268652	5.57774	2.65455	3.75409	0.597699	P	45.0555	36.6097	53.5013	8.44581	11.9442	0.119916	P	4.7942	3.28642	6.30199	1.50779	2.13233	0.223361	P
31505_at	2.764	2.18543	3.34257	0.578571	0.818223	0.121515	P	0.887815	0.0560968	1.71953	0.831719	1.17623	0.909717	P	1.32613	0.98921	1.66304	0.336917	0.476473	0.410983	P	5.13976	2.40518	7.87435	2.73459	3.86729	0.366392	P	15.8673	0.851303	30.8834	15.016	21.2359	0.503035	P	8.74533	5.40078	12.0899	3.34455	4.7299	0.254816	P	5.19265	2.9014	7.4839	2.29125	3.24032	0.311227	P
31962_at	2.17603	1.67093	2.68112	0.505099	0.714318	0.155407	P	1.58226	1.16815	1.99636	0.414101	0.585628	0.255069	P	1.49492	1.32352	1.66631	0.304487	0.430609	0.245581	P	10.2483	2.99104	17.5055	7.25725	10.2633	0.422894	P	3.3153	0.717966	5.91264	2.59734	3.67319	0.532485	P	10.7366	9.26888	12.2044	1.46777	2.07574	0.0763077	P	3.16813	2.21908	4.11718	0.949051	1.34216	0.219986	P
956_at	4.26297	3.47985	5.0461	0.783125	1.10751	0.106511	P	1.14339	0.757778	1.529	0.385609	0.545334	0.735006	P	0.683914	0.662106	0.705722	0.304468	0.430583	0.40824	P	3.0958	1.26555	4.92605	1.83025	2.58837	0.447382	P	1.05281	0.586042	1.51957	0.466766	0.660106	0.917695	P	13.0004	3.55168	22.4492	9.44874	13.3625	0.42415	P	18.4502	2.70913	34.1913	15.7411	22.2613	0.467128	P
34645_at	1.76479	1.45727	2.0723	0.307519	0.434898	0.0951112	P	0.776875	0.169358	1.38439	0.607517	0.859158	0.75148	P	0.958935	0.858494	1.05938	0.304483	0.430604	0.905065	P	13.0957	2.06419	24.1271	11.0315	15.6008	0.470417	P	3.13586	0.449814	5.82191	2.68605	3.79864	0.568947	P	14.6368	4.05223	25.2214	10.5846	14.9688	0.419821	P	3.10183	1.96161	4.24204	1.14021	1.61251	0.287802	P
1315_at	2.05368	1.826	2.28136	0.274402	0.388063	0.0616179	P	1.06881	0.743677	1.39394	0.327184	0.462708	0.852906	P	0.962064	0.957048	0.967081	0.304467	0.430582	0.912237	P	6.51292	1.84744	11.1784	4.66548	6.59798	0.445562	P	2.44349	0.465943	4.42104	1.97755	2.79668	0.592874	P	4.65748	3.50951	5.80546	1.14797	1.62348	0.15529	P	1.64741	1.60688	1.68793	0.316307	0.447326	0.177285	P
AFFX-HSAC07/X00351_5_at	1.71271	1.33045	2.09497	0.382262	0.5406	0.168536	P	1.41743	1.26358	1.57127	0.327279	0.462843	0.330267	P	1.31183	1.2936	1.33007	0.304472	0.430589	0.413457	P	6.6099	2.41019	10.8096	4.19971	5.93928	0.407064	P	1.02429	0.567434	1.48114	0.456852	0.646086	0.961155	P	3.96786	3.25398	4.68174	0.713879	1.00958	0.0687432	P	2.95033	2.39773	3.50292	0.552596	0.781488	0.0729358	P
151_s_at	2.19166	2.18521	2.1981	0.274404	0.388066	0.0491485	P	1.3628	0.806994	1.91861	0.55581	0.786034	0.579439	P	0.8465	0.74572	0.947281	0.304434	0.430535	0.664173	P	2.9145	1.89676	3.93225	1.01774	1.43931	0.272202	P	0.875526	0.415728	1.33532	0.459798	0.650252	0.805386	P	2.2932	1.78836	2.79803	0.504835	0.713944	0.0913508	P	2.27633	1.29716	3.25551	0.979177	1.38477	0.383788	P
37449_i_at	1.87094	1.69071	2.05116	0.274401	0.388061	0.0865695	P	1.27073	0.998926	1.54254	0.327071	0.462548	0.494858	P	1.51751	1.4736	1.56142	0.304477	0.430595	0.231294	P	5.52064	1.53698	9.50429	3.98365	5.63373	0.457838	P	1.80909	0.554924	3.06325	1.25416	1.77366	0.622887	P	4.76371	3.16356	6.36386	1.60015	2.26295	0.235632	P	1.88412	1.74322	2.02502	0.316307	0.447326	0.107709	P
31444_s_at	1.56652	1.42038	1.71267	0.274401	0.388062	0.174991	P	1.06216	0.725396	1.39893	0.336765	0.476258	0.868993	P	1.01035	0.975947	1.04475	0.304478	0.430596	0.975973	P	2.40723	1.62562	3.18884	0.78161	1.10536	0.259467	P	1.61751	0.504671	2.73035	1.11284	1.57379	0.664187	P	2.998	1.86923	4.12676	1.12876	1.59631	0.289606	P	1.63887	1.45578	1.82196	0.316307	0.447326	0.180839	P
31511_at	1.40972	1.29795	1.52149	0.274401	0.388061	0.273967	P	0.999371	0.862293	1.13645	0.327064	0.462538	0.998641	P	0.96162	0.825259	1.09798	0.304445	0.43055	0.91121	P	2.87897	1.61608	4.14187	1.2629	1.78601	0.353475	P	1.54731	0.599448	2.49518	0.947866	1.34049	0.647727	P	2.50387	2.44628	2.56146	0.3634	0.513925	0.0537287	P	1.47937	1.38846	1.57028	0.316306	0.447324	0.268877	P
AFFX-hum_alu_at	1.96503	1.68849	2.24157	0.276542	0.39109	0.0700624	P	0.945505	0.535001	1.35601	0.410504	0.580541	0.902829	P	1.46281	1.35151	1.57411	0.304487	0.430609	0.267884	P	7.75916	2.23563	13.2827	5.52354	7.81146	0.435049	P	1.04123	0.619046	1.46341	0.42218	0.597052	0.928391	P	1.76714	1.60497	1.92932	0.363397	0.513921	0.169198	P	1.33049	1.286	1.37498	0.316305	0.447322	0.405773	P
31568_at	1.49788	1.37953	1.61624	0.2744	0.38806	0.211276	P	1.08447	0.622204	1.54675	0.462271	0.65375	0.867986	P	1.15067	1.00387	1.29748	0.304455	0.430565	0.669697	P	2.25622	1.92563	2.5868	0.330585	0.467517	0.0608292	P	2.41501	0.478832	4.3512	1.93618	2.73818	0.592254	P	3.49017	2.84877	4.13158	0.641404	0.907082	0.0628382	P	2.10978	2.10919	2.11037	0.316307	0.447325	0.0725103	P
31385_at	1.63261	1.51801	1.74721	0.2744	0.38806	0.147599	P	0.896509	0.389222	1.40379	0.507286	0.717411	0.854763	P	0.985304	0.873232	1.09738	0.304439	0.430541	0.965887	P	3.82875	1.69889	5.9586	2.12985	3.01207	0.403097	P	2.04603	0.571925	3.52013	1.4741	2.0847	0.597181	P	7.31676	5.79609	8.83743	1.52067	2.15055	0.129252	P	1.9682	1.73881	2.19759	0.316306	0.447324	0.0922054	P
33676_at	1.41706	1.3146	1.51952	0.2744	0.38806	0.267897	P	1.05723	0.821443	1.29302	0.327051	0.46252	0.877197	P	1.05765	0.937329	1.17798	0.304443	0.430548	0.867275	P	2.84583	1.60612	4.08554	1.23971	1.75322	0.352423	P	1.38151	0.663707	2.09931	0.717803	1.01513	0.660077	P	2.86726	2.12663	3.60789	0.740631	1.04741	0.153496	P	1.65876	1.39687	1.92065	0.316305	0.447323	0.172704	P
33994_g_at	1.39607	1.22545	1.56668	0.2744	0.38806	0.285711	P	1.1649	0.978598	1.3512	0.327059	0.462531	0.664185	P	1.04992	1.03011	1.06973	0.304452	0.43056	0.884835	P	2.24641	1.53602	2.95681	0.710398	1.00466	0.25517	P	1.20525	0.494786	1.91572	0.710466	1.00475	0.805707	P	2.26366	1.85662	2.6707	0.40704	0.575642	0.05858	P	1.32102	1.18256	1.45949	0.316305	0.447322	0.416953	P
[truncated: 71 more columns]

## Sheet: set6-10
K-means Clustering (15 clusters)
Filtered for at least 2 present calls, p-value of 0.05, and greater than 2 fold change
SET 6
4 genes
Time	1							2							3							4							5							6							7
Plasmid	etat							etat							etat							etat							etat							etat							etat
Systematic	Normalized	Min Normalized	Max Normalized	StdErr Norm	StdDev Norm	t-test P-value	Flags	Normalized	Min Normalized	Max Normalized	StdErr Norm	StdDev Norm	t-test P-value	Flags	Normalized	Min Normalized	Max Normalized	StdErr Norm	StdDev Norm	t-test P-value	Flags	Normalized	Min Normalized	Max Normalized	StdErr Norm	StdDev Norm	t-test P-value	Flags	Normalized	Min Normalized	Max Normalized	StdErr Norm	StdDev Norm	t-test P-value	Flags	Normalized	Min Normalized	Max Normalized	StdErr Norm	StdDev Norm	t-test P-value	Flags	Normalized	Min Normalized	Max Normalized	StdErr Norm	StdDev Norm	t-test P-value	Flags
256_s_at	7.3047	5.78095	8.82844	1.52375	2.1549	0.138756	P	1.92092	1.33092	2.51091	0.589997	0.834382	0.260236	P	1.47426	0.64838	2.30013	0.825875	1.16796	0.647864	P	29.8236	17.0626	42.5847	12.761	18.0468	0.265021	P	9.1098	0.225524	17.9941	8.88427	12.5643	0.528637	P	13276.8	43.0322	26510.7	13233.8	18715.4	0.49899	P	10.0259	4.85978	15.192	5.16612	7.30599	0.329548	P
AFFX-HSAC07/X00351_M_at	1.91731	1.45656	2.37806	0.460752	0.651602	0.179453	P	1.70561	1.26208	2.14913	0.443524	0.627238	0.215487	P	1.01443	0.839086	1.18977	0.304524	0.430662	0.966514	P	4.00441	1.97329	6.03553	2.03112	2.87244	0.368915	P	1.34301	0.492202	2.19383	0.850812	1.20323	0.740319	P	38.238	11.8369	64.6392	26.4012	37.3369	0.392558	P	7.61515	3.32063	11.9097	4.29452	6.07337	0.364654	P
34301_r_at	1.55534	0.864307	2.24636	0.691028	0.977262	0.536254	P	1.10135	0.677099	1.52559	0.424248	0.599977	0.826916	P	0.864969	0.319529	1.41041	0.54544	0.771369	0.828481	P	3.29559	1.36859	5.2226	1.927	2.7252	0.435412	P	1.03811	0.427839	1.64837	0.610266	0.863046	0.956185	P	27.2271	13.1026	41.3516	14.1245	19.9751	0.314241	P	8.11597	1.96424	14.2677	6.15172	8.69985	0.453027	P
31545_at	1.76335	1.51985	2.00684	0.274401	0.388062	0.108576	P	1.10156	0.551817	1.6513	0.549741	0.777451	0.869861	P	1.15326	1.08357	1.22294	0.30451	0.430643	0.664719	P	5.53631	2.0554	9.01722	3.48091	4.92275	0.413736	P	2.50374	0.501152	4.50633	2.00259	2.83209	0.584237	P	29.2835	6.11679	52.4503	23.1667	32.7627	0.436819	P	2.08982	1.92639	2.25324	0.31631	0.447329	0.0748986	P
SET 7
3 genes
Time	1							2							3							4							5							6							7
Plasmid	etat							etat							etat							etat							etat							etat							etat
Systematic	Normalized	Min Normalized	Max Normalized	StdErr Norm	StdDev Norm	t-test P-value	Flags	Normalized	Min Normalized	Max Normalized	StdErr Norm	StdDev Norm	t-test P-value	Flags	Normalized	Min Normalized	Max Normalized	StdErr Norm	StdDev Norm	t-test P-value	Flags	Normalized	Min Normalized	Max Normalized	StdErr Norm	StdDev Norm	t-test P-value	Flags	Normalized	Min Normalized	Max Normalized	StdErr Norm	StdDev Norm	t-test P-value	Flags	Normalized	Min Normalized	Max Normalized	StdErr Norm	StdDev Norm	t-test P-value	Flags	Normalized	Min Normalized	Max Normalized	StdErr Norm	StdDev Norm	t-test P-value	Flags
35480_at	8.83645	2.75862	14.9143	6.07783	8.59535	0.340239	A	1.87865	0.749245	3.00806	1.91557	2.70902	0.691478	A	2.20195	0.145833	4.25806	16.0619	22.715	0.947159	A	2.14858	1.46067	2.83648	2.64523	3.74093	0.706493	A	1.08827	0.960106	1.21644	0.43358	0.613175	0.85751	P,A	3.48001	3.39286	3.56716	1.59777	2.25959	0.260808	A	1.67991	0.559829	2.8	1.12009	1.58404	0.586889	A
40900_at	6.08554	1.46222	10.7089	4.62332	6.53836	0.461751	P	2.82737	1.26623	4.38851	2.05291	2.90325	0.467311	P,A	0.841328	0.215686	1.46697	1.22717	1.73548	0.908951	A	2.95169	2.7129	3.19048	1.39121	1.96747	0.295747	M,A	1.59253	0.858478	2.32658	0.734049	1.0381	0.512193	P	1.91454	0.806098	3.02299	1.10845	1.56758	0.506607	P	2.7974	1.91875	3.67606	0.878653	1.2426	0.13637	P,A
31957_r_at	37.2886	7.95036	66.6269	29.3382	41.4905	0.432799	P	4.10213	1.45171	6.75256	2.65043	3.74827	0.445159	P	0.785782	0.347143	1.22442	0.438639	0.620329	0.662912	P	1.73371	1.42131	2.04611	0.355277	0.502437	0.174917	P	8.08358	5.57205	10.5951	2.51153	3.55184	0.208952	P	14.0144	4.21938	23.8094	9.79502	13.8523	0.410204	P	1.48193	0.906617	2.05724	0.575309	0.81361	0.495164	P
SET 8
12 genes
Time	1							2							3							4							5							6							7
Plasmid	etat							etat							etat							etat							etat							etat							etat
Systematic	Normalized	Min Normalized	Max Normalized	StdErr Norm	StdDev Norm	t-test P-value	Flags	Normalized	Min Normalized	Max Normalized	StdErr Norm	StdDev Norm	t-test P-value	Flags	Normalized	Min Normalized	Max Normalized	StdErr Norm	StdDev Norm	t-test P-value	Flags	Normalized	Min Normalized	Max Normalized	StdErr Norm	StdDev Norm	t-test P-value	Flags	Normalized	Min Normalized	Max Normalized	StdErr Norm	StdDev Norm	t-test P-value	Flags	Normalized	Min Normalized	Max Normalized	StdErr Norm	StdDev Norm	t-test P-value	Flags	Normalized	Min Normalized	Max Normalized	StdErr Norm	StdDev Norm	t-test P-value	Flags
36239_at	0.409916	0.230088	0.589744	0.653932	0.9248	0.462103	A	8.71652	4.71875	12.7143	9.74044	13.7751	0.511277	P,A	10.1977	0.446686	19.9487	12.7701	18.0596	0.546172	P,A	21.8507	0.596154	43.1053	21.7427	30.7489	0.438767	P,A	1.87425	1.07407	2.67442	2.97416	4.2061	0.796497	A	0.529754	0.443182	0.616326	0.602087	0.85148	0.516557	A	5.69468	4.29412	7.09524	3.71576	5.25488	0.333762	A
34243_i_at	2.20138	0.810176	3.59259	1.39121	1.96747	0.474388	A	5.94953	0.818182	11.0809	5.13135	7.25682	0.465496	P,A	10.9532	6.22951	15.6769	4.72368	6.68029	0.198453	P,A	27.8859	0.592381	55.1795	27.2935	38.5989	0.49498	P,A	1.07806	0.738602	1.41753	0.524462	0.741701	0.895328	A	1.13451	0.528689	1.74033	0.605821	0.856761	0.843534	A	2.38203	1.36407	3.4	1.01797	1.43962	0.274311	A
35689_at	1.97956	1.62249	2.33663	0.394757	0.558271	0.131193	A	4.61507	0.93014	8.3	3.68493	5.21128	0.467806	A	2.55828	2.02222	3.09434	1.3989	1.97834	0.381229	A	5.22194	2.68108	7.76279	2.54085	3.59331	0.196535	A	2.14744	2.02808	2.26681	0.39916	0.564498	0.102706	A	2.00832	1.43352	2.58311	0.574798	0.812887	0.190962	P,M	1.80169	0.714499	2.88889	1.08719	1.53753	0.564133	P,A
39901_at	0.87468	0.49936	1.25	0.405944	0.574091	0.786729	A	3.09368	1.2112	4.97616	1.88248	2.66223	0.402662	A	3.08127	0.912547	5.25	2.16873	3.06704	0.475946	A	5.66491	4.26316	7.06667	1.40175	1.98238	0.0546872	P,A	0.657715	0.550725	0.764706	0.369791	0.522963	0.452361	A	0.873318	0.577555	1.16908	0.386409	0.546465	0.774169	M,A	4.65058	1.83636	7.46479	2.81421	3.9799	0.291599	A
1285_at	1.93466	1.61932	2.25	0.316567	0.447693	0.0981222	A	0.9824	0.527349	1.43745	0.903516	1.27776	0.986227	P,A	6.21579	0.940789	11.4908	5.27501	7.45998	0.488714	A	6.34821	5.7381	6.95833	4.93893	6.9847	0.39205	P,A	2.87337	1.59405	4.15269	1.27932	1.80923	0.345925	P,A	1.34192	1.26002	1.42381	0.376116	0.531908	0.459268	P,A	5.74451	1.98901	9.5	3.75549	5.31107	0.402359	A
1621_at	1.90303	1.34843	2.45763	0.554598	0.784319	0.246294	P,M	1.73545	1.00768	2.46322	1.23667	1.74892	0.612362	P,A	2.66206	1.5273	3.79681	1.13476	1.60479	0.239463	A	9.74423	1.2094	18.2791	8.53484	12.0701	0.48843	M,A	2.24482	1.77935	2.71028	0.465463	0.658264	0.0761309	A	1.10247	0.865196	1.33975	0.373014	0.527521	0.809311	P,A	1.35823	0.895762	1.82071	0.462473	0.654035	0.49926	A
34909_at	1.91855	1.62452	2.21257	0.295906	0.418474	0.0899896	P	6.00525	5.88629	6.12421	0.756786	1.07026	0.0221058	P,M	3.36779	1.8069	4.92867	1.56088	2.20742	0.297123	P,A	10.6583	6.82595	14.4906	3.83231	5.4197	0.215085	P	2.14065	1.85897	2.42233	0.359462	0.508356	0.086605	P	4.85915	4.77105	4.94724	0.432316	0.611387	0.0123179	P	4.35878	3.19439	5.52316	1.16438	1.64669	0.151369	P
37687_i_at	1.75043	1.08564	2.41522	0.664789	0.940154	0.413333	P	0.921574	0.680036	1.16311	0.360222	0.50943	0.847843	P,A	2.05586	1.25533	2.85638	0.800525	1.13211	0.357659	P	6.01557	1.19057	10.8406	4.82501	6.82359	0.481239	P,A	2.07859	1.55501	2.60217	0.523583	0.740458	0.156259	P,A	1.41967	0.779034	2.06032	0.640641	0.906003	0.580878	P	1.74656	1.74051	1.75262	0.318919	0.45102	0.14407	P
32153_s_at	2.77737	2.43517	3.11957	0.342199	0.483943	0.0139495	P	1.69678	1.44148	1.95208	0.327378	0.462983	0.167102	P	2.55295	2.3358	2.77011	0.30464	0.430826	0.0363941	P	15.3883	2.61044	28.1663	12.7779	18.0707	0.462075	P	2.30162	0.687206	3.91603	1.61441	2.28312	0.558606	P	7.99374	6.49632	9.49115	1.49742	2.11767	0.113262	P	3.87561	2.40023	5.351	1.47539	2.08651	0.284275	P
33659_at	1.72845	1.49817	1.95872	0.274401	0.388062	0.117424	P	0.917696	0.449606	1.38579	0.46809	0.661979	0.873101	P	1.28663	1.28227	1.291	0.304483	0.430605	0.445883	P	4.95458	2.06969	7.83947	2.88489	4.07985	0.39684	P	1.20659	0.516728	1.89644	0.689857	0.975605	0.798089	P	3.35281	2.06929	4.63632	1.28352	1.81516	0.288181	P	1.65501	1.40958	1.90043	0.316307	0.447325	0.1742	P
38061_at	1.43338	1.24155	1.62521	0.274401	0.388061	0.255016	P	1.13463	0.54158	1.72769	0.593054	0.838705	0.842633	P	0.912347	0.700076	1.12462	0.304443	0.430547	0.800506	P	6.01114	1.8742	10.1481	4.13693	5.85051	0.437349	P	1.16262	0.386699	1.93853	0.775918	1.09731	0.859179	P	2.52102	2.40736	2.63469	0.363399	0.513924	0.0526171	P	1.90053	1.45493	2.34613	0.445602	0.630176	0.147351	P
347_s_at	1.45878	1.26231	1.65525	0.2744	0.38806	0.236503	P	0.969839	0.468245	1.47143	0.501594	0.709361	0.956737	P	1.13021	1.04009	1.22032	0.304442	0.430546	0.710522	P	9.29595	1.53027	17.0616	7.76569	10.9823	0.478464	P	1.20975	0.499962	1.91954	0.709787	1.00379	0.801432	P	2.97708	2.6998	3.25436	0.3634	0.513925	0.0321636	P	1.55635	1.53672	1.57599	0.316305	0.447323	0.220664	P
SET 9
26 genes
Time	1							2							3							4							5							6							7
Plasmid	etat							etat							etat							etat							etat							etat							etat
Systematic	Normalized	Min Normalized	Max Normalized	StdErr Norm	StdDev Norm	t-test P-value	Flags	Normalized	Min Normalized	Max Normalized	StdErr Norm	StdDev Norm	t-test P-value	Flags	Normalized	Min Normalized	Max Normalized	StdErr Norm	StdDev Norm	t-test P-value	Flags	Normalized	Min Normalized	Max Normalized	StdErr Norm	StdDev Norm	t-test P-value	Flags	Normalized	Min Normalized	Max Normalized	StdErr Norm	StdDev Norm	t-test P-value	Flags	Normalized	Min Normalized	Max Normalized	StdErr Norm	StdDev Norm	t-test P-value	Flags	Normalized	Min Normalized	Max Normalized	StdErr Norm	StdDev Norm	t-test P-value	Flags
34898_at	2.87088	0.357143	5.38462	2.51374	3.55496	0.534851	A	9.79684	8.57042	11.0233	2.84512	4.0236	0.0906111	A	8.79199	8.0597	9.52427	5.02957	7.11288	0.261442	A	9.15828	4.09434	14.2222	5.06394	7.16149	0.227716	A	3.64079	0.961194	6.32039	2.6796	3.78952	0.478487	A	34.1971	22.4138	45.9804	11.7833	16.6641	0.209735	P	6.87111	2.20375	11.5385	4.66735	6.60063	0.392731	P,A
32709_at	1.39764	1.11207	1.68322	0.389337	0.550606	0.414527	P,A	2.88477	1.33632	4.43323	1.98505	2.80729	0.44259	P,A	1.86085	1.36309	2.3586	1.06707	1.50907	0.504502	P,A	1.53341	1.46364	1.60317	1.00614	1.4229	0.648982	P,A	0.984476	0.592445	1.37651	0.430725	0.609138	0.974522	P,A	6.92153	1.29042	12.5526	5.63111	7.96359	0.448523	M,A	4.08996	0.557692	7.62222	3.53226	4.99538	0.47826	A
32568_at	2.22196	1.70963	2.7343	0.512336	0.724553	0.101341	P,A	1.13986	0.600368	1.67936	1.1588	1.63879	0.914964	P,A	4.93294	1.9252	7.94068	3.00774	4.25359	0.359708	M,A	1.31432	0.97541	1.65324	0.693075	0.980157	0.694631	A	2.16039	1.41016	2.91061	0.750227	1.06098	0.270645	A	10.4482	6.28472	14.6118	4.16352	5.88811	0.240299	P,A	1.58823	1.29141	1.88506	0.525476	0.743136	0.37935	A
33742_f_at	1.00754	0.832258	1.18282	0.33801	0.478019	0.984236	A	3.4178	3.12374	3.71186	1.18693	1.67857	0.178557	P,M	1.84955	1.5439	2.1552	0.770245	1.08929	0.385012	A	2.42847	1.12	3.73695	1.30847	1.85046	0.366762	A	1.50236	1.05371	1.951	0.448642	0.634475	0.344397	P	7.88052	2.26923	13.4918	5.61129	7.93556	0.42703	P,A	5.51197	2.43302	8.59091	3.07894	4.35428	0.320449	P,A
33938_g_at	1.95066	1.76815	2.13318	0.309679	0.437953	0.0917445	P	1.94948	1.85633	2.04264	0.76305	1.07912	0.339426	P,A	3.87118	1.7271	6.01527	2.14409	3.03219	0.353576	P,A	2.19215	1.47432	2.90997	0.746356	1.05551	0.251289	P	1.84852	1.56281	2.13423	0.376226	0.532063	0.152784	P	24.1455	2.48021	45.8108	21.6653	30.6394	0.476347	P	21.284	16.7576	25.8103	4.52638	6.40127	0.0476393	P,A
37951_at	1.81015	1.2555	2.36481	0.554655	0.7844	0.282396	P,M	2.62785	2.24652	3.00919	0.978701	1.38409	0.238157	P,A	4.91981	4.16909	5.67052	1.09035	1.54199	0.0694156	A	2.48744	1.84463	3.13024	0.642803	0.909061	0.103735	M,A	2.89943	2.19416	3.6047	0.705266	0.997396	0.130939	M,A	14.4995	4.62101	24.378	9.87847	13.9703	0.401156	P	2.15618	1.47975	2.8326	0.676424	0.956608	0.231244	P,A
33410_at	1.18677	1.06247	1.31108	0.282722	0.39983	0.576768	P,M	2.32971	1.0798	3.57962	1.24991	1.76764	0.430107	P,A	1.11961	0.559033	1.68019	0.775756	1.09708	0.891614	M,A	1.25311	0.453191	2.05304	0.799923	1.13126	0.775544	P,A	2.02695	1.07541	2.97849	0.951541	1.34568	0.394607	A	6.42553	6.0885	6.76256	0.550264	0.77819	0.0101302	A	1.37501	1.13208	1.61795	0.37904	0.536043	0.426763	M,A
33212_at	1.43254	1.20102	1.66405	0.280434	0.396593	0.262932	P	1.23322	0.868391	1.59805	0.475057	0.671832	0.672056	P,A	0.701699	0.646902	0.756495	0.43222	0.611251	0.561422	M,A	1.15871	1.13291	1.18452	0.443041	0.626555	0.754445	P,A	4.63846	3.69608	5.58084	0.94238	1.33273	0.0559344	P,A	8.64566	2.67185	14.6195	5.97381	8.44824	0.416928	P	2.86228	1.5832	4.14136	1.27908	1.80889	0.343107	M,A
39805_at	1.46535	1.33936	1.59134	0.277671	0.392686	0.235744	P,A	1.21873	0.414004	2.02345	0.804725	1.13805	0.80762	A	1.68461	0.488055	2.88116	1.19655	1.69218	0.641084	A	2.74803	2.44528	3.05078	1.64658	2.32862	0.399656	A	9.55503	3.93157	15.1785	5.62346	7.95277	0.368693	P	12.109	10.4746	13.7434	1.63439	2.31138	0.070148	P,A	4.87098	3.58983	6.15213	1.28115	1.81182	0.167574	A
1082_at	1.18408	1.13078	1.23739	0.286555	0.40525	0.586423	P,A	2.37635	1.78245	2.97026	0.593904	0.839907	0.103422	P,A	2.22822	1.54675	2.90968	0.681466	0.963738	0.181632	A	1.70396	0.935065	2.47286	0.768899	1.08739	0.458595	M,A	1.70615	1.53894	1.87337	0.34445	0.487126	0.176855	P	6.9697	1.54892	12.3905	5.42078	7.66614	0.467453	P	1.79298	1.30635	2.2796	0.486623	0.688189	0.211182	P,A
40187_at	4.6682	3.89366	5.44273	0.774539	1.09536	0.086774	P	2.58251	1.64769	3.51732	0.934816	1.32203	0.224583	P	3.14279	2.04636	4.23921	1.09642	1.55058	0.252716	P	2.59682	2.26404	2.92959	0.395107	0.558766	0.0561195	P	3.90813	2.26168	5.55459	1.64646	2.32844	0.310402	P	8.14917	7.81761	8.48073	0.408739	0.578044	0.0032528	P	4.15877	1.93306	6.38447	2.22571	3.14763	0.380904	P
1897_at	1.07262	0.9273	1.21795	0.27718	0.391992	0.81783	P	2.46209	1.52214	3.40205	0.939955	1.3293	0.258629	P	1.50723	1.19647	1.81799	0.403796	0.571054	0.335908	P,A	1.8881	1.8274	1.9488	0.432654	0.611866	0.17652	P,A	2.32894	1.75549	2.90239	0.57345	0.810981	0.137347	P	6.16424	1.26598	11.0625	4.89826	6.92718	0.48089	P	3.08881	1.42424	4.75338	1.66457	2.35405	0.406105	A
36606_at	1.80059	1.12297	2.47821	0.677617	0.958295	0.397088	P	2.15637	1.24639	3.06635	0.909978	1.2869	0.299983	P	1.29418	1.04219	1.54617	0.470878	0.665922	0.59591	P	1.56395	1.37493	1.75297	0.404929	0.572657	0.298332	P	3.42655	2.38821	4.4649	1.03835	1.46844	0.212244	P	8.43653	3.80713	13.0659	4.6294	6.54696	0.351453	P	1.72104	1.32169	2.12038	0.399347	0.564761	0.171899	P
37528_at	1.0288	0.921367	1.13624	0.27631	0.390761	0.926493	P	1.36691	1.00214	1.73168	0.392207	0.554664	0.448286	P,A	1.21808	1.1624	1.27376	0.443419	0.627089	0.67153	A	2.09604	1.79001	2.40206	0.383758	0.542716	0.103845	P,A	1.77801	1.63743	1.91859	0.347859	0.491948	0.154793	A	5.6267	2.85269	8.40071	2.77401	3.92304	0.333891	A	2.108	1.75085	2.46514	0.357144	0.505078	0.0819597	A
33788_at	1.59464	1.0064	2.18288	0.588236	0.831891	0.441565	P	1.219	1.18639	1.25161	0.385816	0.545626	0.62751	P,A	0.904987	0.507185	1.30279	0.397802	0.562577	0.827142	A	1.45378	1.31406	1.5935	0.371233	0.525003	0.346077	A	1.57305	1.46845	1.67765	0.342189	0.483928	0.235983	P,A	5.64083	2.963	8.31865	2.67782	3.78702	0.325139	P,A	1.31545	1.27946	1.35144	0.330673	0.467643	0.440782	A
35000_at	1.40491	1.35725	1.45256	0.275598	0.389755	0.279541	P	2.00557	1.37343	2.6377	0.632134	0.893972	0.258957	P,A	1.74619	1.46189	2.0305	0.346418	0.489909	0.164066	M,A	1.38701	1.35489	1.41912	0.353153	0.499434	0.387482	A	2.89131	2.32788	3.45474	0.56343	0.79681	0.0729656	P	5.76081	5.4733	6.04831	0.365819	0.517346	0.00585255	P	4.73689	4.0815	5.39228	0.655388	0.926858	0.0412836	P
38207_at	0.963193	0.827644	1.09874	0.274788	0.388609	0.905708	P	1.28821	1.21678	1.35963	0.348518	0.492879	0.495223	P,M	1.14536	1.00152	1.2892	0.323158	0.457015	0.696892	P,M	1.58998	1.34556	1.83439	0.342715	0.484672	0.227304	P,A	2.14279	1.95171	2.33387	0.348693	0.493126	0.081835	P,A	7.99927	7.08913	8.90942	0.910144	1.28714	0.0288115	P	3.84529	2.78659	4.90398	1.05869	1.49722	0.167483	A
37030_at	1.58364	1.55745	1.60983	0.275047	0.388976	0.167871	P	1.86094	1.34384	2.37805	0.517105	0.731297	0.21254	P	1.10761	0.951717	1.2635	0.314639	0.444967	0.764944	P	2.00957	1.93312	2.08602	0.340537	0.481592	0.0974326	P	2.62191	2.11369	3.13013	0.508217	0.718727	0.0651288	P	7.74612	4.85158	10.6407	2.89454	4.0935	0.251544	P	3.70211	2.77239	4.63184	0.929723	1.31483	0.163712	P
37421_f_at	1.95236	1.84221	2.06251	0.274553	0.388276	0.0740021	P	3.37793	3.36078	3.39508	0.332567	0.47032	0.0190038	P	2.92112	2.89534	2.9469	0.311251	0.440175	0.0252587	P	2.46404	2.30658	2.62151	0.331394	0.468662	0.0476076	P	4.17452	3.94534	4.40369	0.337768	0.477676	0.0111323	P	7.12289	5.96179	8.28399	1.1611	1.64204	0.0867397	P	4.48948	4.327	4.65197	0.317935	0.449628	0.0081995	P
41198_at	1.39596	1.28388	1.50803	0.274518	0.388227	0.28596	P	1.01658	0.196371	1.83679	0.820208	1.15995	0.98635	P,A	0.907632	0.328212	1.48705	0.57942	0.819424	0.889083	M,A	1.20453	0.266487	2.14257	0.938044	1.32659	0.85673	P,A	4.17887	3.62184	4.73589	0.557026	0.787754	0.0251885	P	6.1367	3.57927	8.69412	2.55742	3.61674	0.28626	P	5.9363	3.87647	7.99612	2.05982	2.91303	0.242009	P
1288_s_at	7.36155	3.952	10.7711	3.40954	4.82182	0.310753	P	1.33134	0.573938	2.08875	0.757405	1.07113	0.717012	P	1.92227	1.5935	2.25103	0.328765	0.464944	0.082673	P	4.76769	4.75259	4.78279	0.342095	0.483795	0.0081435	P	6.97509	0.119104	13.8311	6.85598	9.69582	0.54307	P	17.2963	15.7984	18.7941	1.49786	2.1183	0.0443457	P	5.84586	3.45798	8.23375	2.38788	3.37698	0.284666	P
31527_at	6.31824	2.3356	10.3009	3.98263	5.63229	0.407654	P	1.8778	1.86067	1.89493	0.33527	0.474144	0.12015	P	1.84029	1.28129	2.39929	0.558998	0.790543	0.280713	P	5.9681	1.7983	10.1379	4.16979	5.89698	0.442578	P	6.18164	1.04084	11.3224	5.14081	7.2702	0.496333	P	24.4778	18.4615	30.4942	6.01633	8.50838	0.158283	P	12.2903	3.39764	21.1831	8.89271	12.5762	0.424323	P
40887_g_at	9.31958	6.21712	12.422	3.10247	4.38755	0.224081	P	0.638644	0.153227	1.12406	0.485417	0.686483	0.520266	P,A	1.18874	1.04166	1.33582	0.304984	0.431313	0.599108	P	2.41576	1.91596	2.91557	0.499805	0.706831	0.082737	P	21.6988	0.52308	42.8745	21.1757	29.9469	0.507177	P	43.1456	28.2624	58.0289	14.8833	21.0481	0.21587	P	21.7705	2.2048	41.3363	19.5657	27.6701	0.480916	P
33668_at	2.04764	1.67194	2.42333	0.375695	0.531313	0.0747637	P	1.14816	1.04082	1.25549	0.327348	0.462941	0.695195	P	1.39638	1.02323	1.76954	0.373156	0.527722	0.366058	P	3.80133	2.06886	5.53381	1.73247	2.45009	0.339617	P	3.43318	0.97478	5.89157	2.4584	3.4767	0.498362	P	8.71393	3.55196	13.8759	5.16196	7.30012	0.373718	P	2.19591	1.02903	3.36278	1.16687	1.65021	0.472617	P
34400_at	2.45866	1.90372	3.0136	0.554938	0.784801	0.143614	P	1.56205	1.09622	2.02788	0.465829	0.658782	0.324394	P	1.31453	1.18662	1.44244	0.304487	0.430609	0.410158	P	2.82283	2.2068	3.43886	0.616031	0.871199	0.109589	P	1.54791	0.545892	2.54994	1.00202	1.41707	0.665407	P	6.82487	3.57571	10.074	3.24916	4.59501	0.319242	P	4.34453	3.09592	5.59315	1.24861	1.76581	0.202178	P
32744_at	1.47888	1.43397	1.52379	0.274403	0.388064	0.223071	P	1.26656	1.23455	1.29857	0.327125	0.462624	0.500754	P	1.07356	1.04215	1.10497	0.304451	0.430558	0.831587	P	5.43755	1.68876	9.18635	3.74879	5.30159	0.444224	P	7.42375	0.809228	14.0383	6.61453	9.35435	0.508643	P	10.5959	6.39268	14.7992	4.20324	5.94428	0.259861	P	5.36278	2.49424	8.23132	2.86854	4.05673	0.366025	P
SET 10
97 genes
Time	1							2							3							4							5							6							7
Plasmid	etat							etat							etat							etat							etat							etat							etat
Systematic	Normalized	Min Normalized	Max Normalized	StdErr Norm	StdDev Norm	t-test P-value	Flags	Normalized	Min Normalized	Max Normalized	StdErr Norm	StdDev Norm	t-test P-value	Flags	Normalized	Min Normalized	Max Normalized	StdErr Norm	StdDev Norm	t-test P-value	Flags	Normalized	Min Normalized	Max Normalized	StdErr Norm	StdDev Norm	t-test P-value	Flags	Normalized	Min Normalized	Max Normalized	StdErr Norm	StdDev Norm	t-test P-value	Flags	Normalized	Min Normalized	Max Normalized	StdErr Norm	StdDev Norm	t-test P-value	Flags	Normalized	Min Normalized	Max Normalized	StdErr Norm	StdDev Norm	t-test P-value	Flags
34263_s_at	1.38464	1.1246	1.64467	0.421189	0.595651	0.45753	P	2.30896	2.0188	2.59912	1.11412	1.5756	0.36098	A	1.47063	1.05698	1.88428	1.15813	1.63784	0.723827	A	1.73177	1.25197	2.21158	0.905021	1.27989	0.503654	A	1.07492	0.992147	1.15769	0.462746	0.654422	0.886261	A	2.54364	1.66505	3.42222	0.878587	1.24251	0.177184	A	1.0978	1.04745	1.14815	0.560473	0.792629	0.877546	A
41022_r_at	1.29356	1.05968	1.52745	0.355023	0.502079	0.49525	P	2.62377	1.36039	3.88716	1.26338	1.7867	0.312755	P	3.75851	1.26902	6.248	2.48949	3.52067	0.38813	P,A	2.23885	1.41342	3.06429	0.825433	1.16734	0.269422	P	1.24312	0.74461	1.74164	0.498513	0.705003	0.660215	P	4.8869	2.33333	7.44048	2.55357	3.6113	0.34271	P	1.7372	1.34211	2.13229	0.587282	0.830542	0.336171	P,A
41735_at	2.90022	0.486	5.31443	2.41422	3.41422	0.561613	A	2.30238	1.88108	2.72368	3.26912	4.62324	0.72885	A	1.67241	1.32308	2.02174	3.6255	5.12723	0.869969	A	1.5774	1.54858	1.60622	2.16873	3.06705	0.814991	A	1.86104	1.82667	1.89542	0.361254	0.51089	0.13999	P,A	5.13539	4.86431	5.40648	0.479009	0.67742	0.0131528	P,A	1.62591	1.38925	1.86257	0.383979	0.543028	0.244652	P,A
40251_at	1.59837	0.510264	2.68648	1.08811	1.53881	0.664398	P,A	1.13364	1.12281	1.14447	1.35651	1.91839	0.930507	P,A	1.27464	1.0908	1.45849	0.703732	0.995228	0.733982	P,A	1.20838	1.06343	1.35334	0.589345	0.833459	0.757445	A	1.28032	0.851399	1.70924	0.42892	0.606585	0.57325	A	4.0336	1.15708	6.91011	2.87651	4.06801	0.467972	A	2.57905	1.25967	3.89844	1.31938	1.86589	0.341888	A
41826_at	1.40918	1.39816	1.4202	0.330697	0.467677	0.34153	A	0.981021	0.945486	1.01656	1.07462	1.51974	0.987513	A	1.56707	0.378378	2.75576	1.19245	1.68639	0.681274	A	1.90748	1.88295	1.93202	0.697316	0.986154	0.322854	A	2.43023	1.2416	3.61885	1.18863	1.68097	0.400635	P,A	4.06654	1.90372	6.22936	2.16282	3.05869	0.346507	A	3.10077	2.93333	3.26821	0.553387	0.782607	0.062913	P,A
1623_s_at	1.08404	0.497612	1.67047	0.586429	0.829336	0.900162	A	2.60267	1.68947	3.51587	1.06434	1.5052	0.271075	A	1.13737	0.700456	1.57429	0.780461	1.10374	0.876494	A	1.35871	1.1711	1.54632	0.601003	0.849947	0.611174	A	1.37185	1.26974	1.47396	0.412399	0.583221	0.462397	A	2.78448	2.56897	3	0.794995	1.12429	0.153923	A	1.85092	1.79038	1.91147	0.51354	0.726256	0.239373	A
37286_at	0.9876	0.749357	1.22584	0.307063	0.434253	0.971457	A	2.20506	1.28148	3.12863	1.29157	1.82656	0.449308	P,A	2.09613	1.06086	3.13141	1.03528	1.4641	0.367778	P,A	3.97366	1.50138	6.44595	2.47228	3.49634	0.376855	P,A	1.03151	0.764967	1.29806	0.371186	0.524937	0.940075	M,A	5.40647	3.62176	7.19118	1.78471	2.52396	0.152422	M,A	1.00465	0.788416	1.22088	0.392761	0.555447	0.991634	A
32903_at	1.62371	1.28112	1.96629	0.342586	0.48449	0.175542	P	2.09764	1.63701	2.55827	0.792362	1.12057	0.30024	P,M	1.51496	1.48529	1.54463	0.661262	0.935166	0.517636	P,A	1.55304	0.694853	2.41123	0.858188	1.21366	0.565276	P,A	1.01129	0.964815	1.05776	0.379444	0.536616	0.978974	P,M	3.79291	2.98387	4.60194	0.809035	1.14415	0.0647749	P	1.71469	1.11837	2.311	0.596319	0.843322	0.317409	P,A
1743_s_at	3.12025	1.73219	4.50831	1.38806	1.96301	0.33049	M,A	3.75615	1.70026	5.81204	2.05589	2.90747	0.34322	P,A	3.50011	1.84886	5.15135	1.65125	2.33521	0.304565	A	2.67402	1.06659	4.28145	1.60743	2.27325	0.455404	M,A	2.34924	1.38402	3.31447	0.965225	1.36503	0.301691	A	4.91921	4.28387	5.55455	0.762256	1.07799	0.0358078	M,A	1.25131	0.978903	1.52372	0.428173	0.605527	0.616677	M,A
35116_at	2.01901	1.40111	2.63692	0.617906	0.873851	0.259169	P	4.01459	0.802091	7.2271	3.2125	4.54317	0.486967	P	2.02126	1.25732	2.7852	0.763942	1.08038	0.279935	P	2.45907	1.84252	3.07561	0.616546	0.871928	0.110514	P	1.82065	1.38103	2.26027	0.43962	0.621716	0.178995	P,M	6.40803	5.78866	7.0274	0.687609	0.972426	0.0157844	P	1.31634	0.632686	2	0.683657	0.966837	0.68235	P
33162_at	2.01295	1.77328	2.25261	0.299669	0.423797	0.077485	P	5.6056	1.6734	9.5378	3.9322	5.56097	0.433738	P	3.69831	1.44565	5.95097	2.25266	3.18574	0.412744	P	3.97024	1.58429	6.35618	2.38595	3.37424	0.407681	P	2.49137	1.96122	3.02151	0.530141	0.749732	0.0781147	A	8.69227	2.28218	15.1024	6.41009	9.06523	0.438584	P,M	1.85641	0.991887	2.72093	0.864522	1.22262	0.428341	A
34990_at	1.46944	1.34839	1.59049	0.302366	0.427611	0.260724	P	6.81527	5.23228	8.39826	1.79172	2.53387	0.083247	P,A	1.7332	1.37479	2.0916	0.719598	1.01766	0.415445	P,A	1.96425	1.34069	2.58781	0.687153	0.971781	0.295649	P,A	1.54856	1.09576	2.00137	0.452802	0.640359	0.313115	P	6.14158	2.58231	9.70086	3.55927	5.03357	0.376126	P	1.18501	0.827263	1.54276	0.408112	0.577157	0.694745	M,A
377_g_at	4.31366	2.93873	5.6886	1.37493	1.94445	0.212391	P	2.51391	1.50864	3.51919	1.2606	1.78276	0.352707	P	2.40657	1.52925	3.28389	0.877321	1.24072	0.210781	P	4.02484	2.494	5.55568	1.53084	2.16494	0.242869	P	4.07532	3.87105	4.2796	0.418657	0.592071	0.0180328	P	5.14174	4.44039	5.84309	0.701348	0.991856	0.0218797	P	2.49433	1.66033	3.32833	0.833999	1.17945	0.263992	P
35033_at	0.625026	0.606607	0.643445	0.283234	0.400553	0.316587	P,A	1.47864	1.42775	1.52953	0.546949	0.773503	0.473801	P,A	1.56206	1.32484	1.79928	0.695518	0.983611	0.503862	A	2.41368	1.82884	2.99851	0.703562	0.994986	0.182242	P,A	3.11326	0.638835	5.58768	2.47442	3.49936	0.540428	P,A	4.24416	3.71605	4.77228	0.773702	1.09418	0.0524435	A	0.906582	0.306497	1.50667	0.703485	0.994879	0.906512	A
36707_s_at	2.01283	1.24691	2.77875	0.765917	1.08317	0.35842	P,A	2.18869	2.1595	2.21788	0.826032	1.16819	0.286768	P,A	1.33499	1.01561	1.65437	0.52203	0.738262	0.586794	M,A	1.28281	0.951168	1.61446	0.445988	0.630722	0.590853	A	2.10401	0.935829	3.27219	1.16818	1.65206	0.490458	A	4.2635	2.45053	6.07647	1.81297	2.56393	0.295391	A	1.33131	0.992888	1.66974	0.400214	0.565988	0.494817	A
33222_at	0.686638	0.362027	1.01125	0.324611	0.45907	0.408221	P	1.45601	1.17175	1.74027	0.674703	0.954174	0.568803	P	1.51142	1.20174	1.82109	0.574315	0.812203	0.467165	P,A	0.89446	0.792755	0.996165	0.517643	0.732057	0.857306	A	1.79476	0.778281	2.81125	1.01648	1.43752	0.55039	P	2.68773	1.11671	4.25874	1.57101	2.22175	0.453885	A	1.75245	1.41667	2.08824	0.430055	0.60819	0.222282	A
34601_at	1.50449	1.16066	1.84831	0.34383	0.486248	0.244172	P	1.73098	1.01182	2.45014	0.71916	1.01705	0.390916	A	1.64404	1.02592	2.26215	0.618118	0.874151	0.385136	P,A	1.70572	1.25346	2.15797	0.452256	0.639586	0.257767	M,A	1.88158	0.890644	2.87252	0.990939	1.4014	0.497874	A	3.87274	1.76873	5.97674	2.10401	2.97552	0.380547	P,M	1.51846	1.30017	1.73675	0.415815	0.588051	0.338671	P,M
37933_at	3.05902	2.60866	3.50938	0.450357	0.636902	0.0335348	P	2.02073	1.75385	2.28762	0.573771	0.811435	0.217208	P,A	0.85728	0.850355	0.864205	0.420514	0.594697	0.766638	A	1.86504	1.77378	1.9563	0.535706	0.757602	0.247721	P,A	3.74137	1.29012	6.19262	2.45125	3.46659	0.444686	A	5.97267	2.44533	9.5	3.52733	4.9884	0.377832	M,A	1.02475	0.703237	1.34627	0.476464	0.673822	0.96329	A
39764_at	1.09829	0.90713	1.28945	0.291331	0.412004	0.767946	P	1.42485	1.30608	1.54362	0.664148	0.939246	0.587867	P	0.896842	0.896249	0.897436	0.497541	0.70363	0.854943	P,M	1.48129	0.905405	2.05717	0.575885	0.814424	0.488333	P,M	1.28589	1.25464	1.31714	0.362091	0.512074	0.51253	P	2.40336	1.29933	3.50739	1.10403	1.56134	0.381486	P	1.25488	1.17981	1.32995	0.385453	0.545113	0.576444	P,A
39228_at	1.31872	1.30484	1.33259	0.303622	0.429386	0.403983	A	2.26144	1.31007	3.21281	0.951369	1.34544	0.282218	A	1.40717	1.2209	1.59343	0.445412	0.629908	0.457145	M,A	1.92893	1.32275	2.53511	0.606178	0.857265	0.227715	A	1.21378	1.00679	1.42077	0.351111	0.496545	0.60456	P,A	4.6245	1.36742	7.88158	3.25708	4.6062	0.455525	A	1.79816	1.58555	2.01077	0.373175	0.527748	0.165854	P,A
1669_at	1.10186	0.939618	1.2641	0.283052	0.400296	0.753403	P	1.38917	0.900408	1.87794	0.56242	0.795382	0.560499	P,M	1.72275	1.58028	1.86521	0.489372	0.692076	0.277735	P,A	1.43673	0.997986	1.87547	0.455477	0.644141	0.438824	A	1.91171	1.30273	2.52069	0.60898	0.861228	0.269353	P	4.67104	3.31476	6.02732	1.35628	1.91807	0.173101	A	1.77793	1.01213	2.54372	0.765793	1.083	0.436382	P,A
37481_at	1.23622	1.15134	1.32109	0.287774	0.406974	0.49801	P	1.8069	1.59644	2.01736	0.577155	0.81622	0.296964	P,A	1.38155	1.07345	1.68966	0.56997	0.806059	0.572156	P,A	1.43896	1.15191	1.72602	0.488226	0.690455	0.463489	P,A	1.02258	0.97733	1.06784	0.344034	0.486538	0.953635	P	2.57491	2.39479	2.75503	0.401999	0.568512	0.059407	P	1.26005	1.25581	1.26429	0.382309	0.540667	0.566551	P
32762_i_at	1.54172	1.26856	1.81488	0.287013	0.405897	0.199721	P	1.57146	0.96932	2.17359	0.602137	0.85155	0.436434	P,M	1.23505	1.22429	1.24581	0.479513	0.678133	0.672503	P	1.89363	1.45418	2.33309	0.452978	0.640608	0.187257	P,A	1.25351	0.959815	1.54721	0.347802	0.491866	0.541865	P	2.54365	1.98107	3.10623	0.56258	0.795608	0.0807473	P	2.42668	2.07645	2.77691	0.378783	0.53568	0.0638165	P
34662_at	2.50941	2.18331	2.83551	0.326103	0.461179	0.0233281	P	1.97293	1.49451	2.45134	0.565861	0.800248	0.227686	P,A	2.38338	1.72112	3.04565	0.662266	0.936586	0.142476	A	0.96397	0.423333	1.50461	0.540637	0.764576	0.95132	P,A	1.15559	0.95747	1.3537	0.351577	0.497204	0.701357	M	3.29294	1.48736	5.09851	1.80557	2.55346	0.408005	P,A	1.40368	0.956827	1.85053	0.446853	0.631946	0.432992	P,A
32398_s_at	0.974212	0.806799	1.14162	0.279238	0.394902	0.934836	P	2.30714	1.3701	3.24419	0.937043	1.32518	0.320238	P	1.75669	1.71717	1.79621	0.499716	0.706705	0.269167	P,M	1.47858	1.12073	1.83643	0.468115	0.662014	0.414141	P	1.57115	1.01904	2.12325	0.552107	0.780797	0.39582	P	4.37884	4.21338	4.5443	0.419609	0.593417	0.0150746	P	1.46051	0.664856	2.25616	0.795654	1.12522	0.637212	P
38552_f_at	1.30481	1.22199	1.38763	0.283339	0.400701	0.394573	P	1.47458	1.2853	1.66386	0.565534	0.799786	0.489694	P,A	1.41448	1.27994	1.54902	0.499084	0.705812	0.49362	P,A	1.69305	1.38068	2.00542	0.433169	0.612594	0.250742	P,A	1.7848	1.72125	1.84834	0.344409	0.487068	0.150337	P	2.60765	2.13283	3.08247	0.474824	0.671503	0.043473	P	2.10488	1.99216	2.21759	0.362422	0.512542	0.0928543	P,A
1881_at	1.24223	1.21979	1.26468	0.283671	0.401171	0.483108	P	3.0523	1.31491	4.78968	1.73739	2.45704	0.414606	P	1.99947	1.16684	2.8321	0.832632	1.17752	0.371405	P,A	2.11775	2.05836	2.17714	0.383273	0.542029	0.100214	P	2.02937	1.81512	2.24363	0.352386	0.498349	0.0999318	P	5.45341	0.184592	10.7222	5.26882	7.45123	0.551529	P,A	2.12375	1.34452	2.90299	0.779234	1.102	0.320692	P
37901_at	1.02774	0.98052	1.07497	0.280329	0.396446	0.930188	P	1.08756	0.717158	1.45796	0.55702	0.787744	0.88953	P,A	1.34729	0.946399	1.74819	0.414918	0.586783	0.490664	P,A	1.64046	0.844666	2.43625	0.795794	1.12542	0.511725	P,A	1.13577	0.874016	1.39753	0.350045	0.495038	0.735502	M,A	2.20814	1.57768	2.83861	0.630465	0.891612	0.174245	A	1.50661	1.48769	1.52553	0.36935	0.522339	0.303784	A
40798_s_at	1.23076	1.12292	1.33859	0.278016	0.393173	0.493832	P	1.44203	0.97087	1.91319	0.47116	0.666322	0.418293	P,A	1.34521	1.14186	1.54857	0.371508	0.525392	0.450873	P,A	1.5207	1.49789	1.5435	0.396394	0.560586	0.319442	P,M	1.67749	1.3055	2.04948	0.371988	0.526071	0.192587	P	3.5789	2.52906	4.62874	1.04984	1.4847	0.179987	M	1.63409	0.924565	2.34362	0.709526	1.00342	0.48095	A
39556_at	1.26674	1.25931	1.27418	0.27864	0.394057	0.439442	P	2.55827	1.5595	3.55704	0.998769	1.41247	0.259524	P,M	1.52872	1.0453	2.01215	0.483423	0.683664	0.354043	M	1.59892	0.867334	2.33051	0.731587	1.03462	0.497958	A	0.985258	0.853948	1.11657	0.343551	0.485855	0.969672	M,A	2.89959	1.2965	4.50267	1.60309	2.26711	0.42852	P	1.67182	1.3033	2.04034	0.368521	0.521168	0.183268	P,A
31881_at	1.00544	0.97442	1.03646	0.280288	0.396387	0.986283	P	1.56528	1.02048	2.11008	0.544802	0.770466	0.375824	P	1.38885	1.17408	1.60363	0.379363	0.5365	0.413139	P	1.42646	1.30721	1.54572	0.388287	0.549121	0.386626	P	1.5185	1.14275	1.89425	0.375747	0.531387	0.27428	P	2.13841	1.41382	2.863	0.72459	1.02472	0.274778	P	1.27564	1.0563	1.49499	0.340022	0.480864	0.502688	P
37744_r_at	1.77528	1.60274	1.94782	0.285588	0.403882	0.113128	P,A	2.9491	1.46094	4.43725	1.48816	2.10457	0.368536	P,A	2.98541	2.66477	3.30604	0.471712	0.667102	0.0520784	P,M	2.13603	1.35832	2.91373	0.777706	1.09984	0.313058	P,M	1.97558	0.973695	2.97746	1.00188	1.41688	0.477666	P,A	3.99515	0.913604	7.0767	3.08155	4.35797	0.504905	P,A	2.07335	2.03793	2.10877	0.32829	0.464272	0.0821804	P
33256_at	1.32825	1.11384	1.54266	0.280754	0.397047	0.362825	P	0.79241	0.554223	1.0306	0.453437	0.641257	0.692013	P,A	1.52088	1.51264	1.52912	0.404359	0.57185	0.326607	P,A	1.36792	1.34278	1.39305	0.437148	0.61822	0.488591	P,A	0.967313	0.87689	1.05774	0.341209	0.482542	0.932416	P	2.28374	2.00253	2.56496	0.37701	0.533173	0.0764845	P	1.21422	1.20614	1.22229	0.336727	0.476204	0.589754	P
40604_at	1.55152	1.13724	1.96581	0.414285	0.585888	0.290734	P	2.01345	1.71197	2.31494	0.446962	0.632099	0.151509	P	2.15602	1.62109	2.69095	0.534927	0.756502	0.119942	P	1.67382	1.40731	1.94033	0.357447	0.505506	0.20008	P	1.74992	1.13021	2.36964	0.619714	0.876408	0.351295	P,M	2.53206	1.71663	3.34749	0.815427	1.15319	0.238004	P	1.37467	0.958838	1.7905	0.415832	0.588076	0.434108	P,A
36414_s_at	1.2094	1.12864	1.29016	0.279018	0.394591	0.531245	P	1.80169	1.77976	1.82363	0.415005	0.586906	0.193115	P,A	1.88141	1.8304	1.93241	0.385455	0.545115	0.149512	P,A	1.58285	1.4794	1.68629	0.391565	0.553757	0.275033	P,A	1.07697	0.93037	1.22357	0.339975	0.480798	0.841924	P	2.95834	1.80977	4.1069	1.14856	1.62432	0.297523	P,M	1.55595	1.44229	1.66961	0.341254	0.482607	0.244838	P,A
33718_at	1.17737	0.891905	1.46283	0.285461	0.403703	0.594055	P	2.98032	0.93663	5.02402	2.04369	2.89022	0.49762	P	3.33211	1.18168	5.48254	2.15043	3.04117	0.461	P	2.49812	0.831371	4.16486	1.66675	2.35713	0.518643	P	1.05744	1.00416	1.11073	0.341469	0.48291	0.881882	P	3.53725	1.16112	5.91339	2.37613	3.36036	0.47169	P,M	0.856999	0.772039	0.941958	0.324483	0.458888	0.702485	P,A
704_at	1.15324	0.89905	1.40743	0.277518	0.392469	0.636287	P	1.86362	1.60766	2.11957	0.417403	0.590298	0.174427	P	1.31623	1.20324	1.42923	0.357768	0.50596	0.469992	P	1.17985	1.12929	1.2304	0.366351	0.518099	0.672064	P	1.1797	1.07103	1.28837	0.343194	0.485349	0.652787	P	2.14837	1.38587	2.91087	0.762503	1.07834	0.295636	P,M	1.32532	1.15413	1.49651	0.332518	0.470252	0.431074	P
33299_at	1.02482	0.903522	1.14612	0.276412	0.390906	0.936629	P	1.2816	1.15287	1.41033	0.381081	0.53893	0.536893	P	1.06134	1.06024	1.06244	0.327819	0.463606	0.86883	P	1.34898	1.25639	1.44157	0.347504	0.491445	0.421016	P	2.3497	2.34105	2.35835	0.349566	0.494361	0.0610049	P	3.85743	3.40461	4.31025	0.45282	0.640384	0.00857435	P	2.29779	2.20308	2.3925	0.355961	0.503405	0.0676822	P
31943_g_at	0.889888	0.747772	1.03201	0.277137	0.391931	0.729525	P	1.49663	0.778375	2.21489	0.718256	1.01577	0.56653	P,A	1.86475	1.52653	2.20298	0.458082	0.647826	0.199672	P,A	0.935653	0.930595	0.940712	0.367509	0.519736	0.877132	P,A	1.04875	0.932756	1.16474	0.33812	0.478174	0.898576	P	2.88006	2.50432	3.2558	0.37574	0.531376	0.0330235	P	1.45603	1.18363	1.72842	0.324663	0.459143	0.295305	P
39138_g_at	1.39591	1.27807	1.51375	0.278282	0.39355	0.290782	P,M	2.23458	1.49974	2.96943	0.734848	1.03923	0.250295	P	2.14473	0.784376	3.50509	1.36036	1.92383	0.537053	P	1.15131	0.961347	1.34127	0.355079	0.502158	0.711492	P,M	1.66378	1.36735	1.96021	0.342469	0.484324	0.192178	P,A	3.03904	1.11782	4.96025	1.92122	2.71701	0.47023	M,A	1.11756	0.762208	1.47291	0.355352	0.502544	0.765428	M,A
38704_at	0.873405	0.747013	0.999797	0.275427	0.389512	0.690907	P	1.89791	1.16142	2.63441	0.736494	1.04156	0.339339	P,M	1.33429	1.23663	1.43195	0.358845	0.507483	0.449897	P,A	1.2965	1.14555	1.44745	0.370568	0.524062	0.507574	P,M	1.25633	1.20891	1.30376	0.33988	0.480662	0.529441	P,A	2.80384	2.2151	3.39258	0.588737	0.8326	0.0790158	P	2.07364	1.32787	2.8194	0.745767	1.05467	0.321255	P
31472_s_at	1.38613	1.12682	1.64545	0.276061	0.39041	0.296799	P	1.19159	0.702057	1.68111	0.489528	0.692297	0.721695	P,A	1.54755	1.33076	1.76433	0.352682	0.498767	0.260729	P,A	2.55417	2.44015	2.66819	0.352431	0.498412	0.0477678	P	1.64401	1.40904	1.87898	0.33874	0.47905	0.197638	P	4.67931	3.6695	5.68912	1.00981	1.42809	0.120879	P	3.20687	2.92785	3.48588	0.336473	0.475844	0.0224656	P
1507_s_at	1.97358	1.90292	2.04424	0.275418	0.389501	0.0715462	P	2.74524	2.55023	2.94025	0.399516	0.565001	0.0486136	P	2.10579	1.74094	2.47063	0.364842	0.515964	0.0919813	P	1.94266	1.28982	2.59549	0.652835	0.923248	0.300282	P	2.74793	2.62124	2.87461	0.339834	0.480598	0.0357831	P	4.99473	2.08087	7.90859	2.91386	4.12083	0.395691	P	2.8058	1.96944	3.64215	0.836352	1.18278	0.218268	P
303_at	1.29823	1.27492	1.32154	0.276743	0.391374	0.393905	P	2.14545	1.65355	2.63734	0.491896	0.695646	0.102344	P,A	1.56181	1.39901	1.72461	0.347319	0.491184	0.247157	P,A	1.67008	1.1866	2.15356	0.483481	0.683746	0.266688	M,A	0.977472	0.801237	1.15371	0.338209	0.4783	0.952953	P	2.51064	2.12609	2.89519	0.38455	0.543835	0.0448896	P	2.06373	1.39819	2.72927	0.665543	0.941221	0.272837	M,A
39966_at	1.05987	0.854099	1.26564	0.277778	0.392837	0.849333	P	1.8434	0.909301	2.77749	0.934096	1.32101	0.487294	P	1.80626	0.968159	2.64436	0.838099	1.18525	0.463595	P	1.55419	0.853397	2.25499	0.700796	0.991075	0.521929	P	2.36714	1.97354	2.76074	0.393601	0.556635	0.0417664	P	2.82569	0.995339	4.65603	1.83035	2.5885	0.490334	P	1.69728	1.44241	1.95215	0.323831	0.457966	0.164159	P
41388_at	1.63959	1.59114	1.68804	0.27678	0.391426	0.147055	P	1.48455	1.3853	1.5838	0.396407	0.560605	0.346077	P	1.54509	1.20494	1.88524	0.361227	0.510852	0.270349	P	1.2483	0.901317	1.59528	0.346979	0.490703	0.546496	P	1.37377	1.1242	1.62335	0.339003	0.479422	0.385147	P	2.02718	1.8079	2.24647	0.366059	0.517686	0.107001	P	1.53021	1.42743	1.63298	0.325293	0.460034	0.244679	P
1296_at	1.37101	1.36887	1.37315	0.277722	0.392759	0.313306	A	1.17472	0.872184	1.47725	0.375072	0.530431	0.687146	A	2.66254	1.11388	4.21121	1.54867	2.19014	0.464165	A	1.08446	0.950395	1.21853	0.347965	0.492098	0.830837	P,A	1.19119	1.03727	1.34511	0.338289	0.478413	0.628904	A	2.24481	0.674253	3.81537	1.57056	2.2211	0.561403	M,A	2.61227	0.856991	4.36754	1.75528	2.48234	0.518307	P,A
36120_at	1.17084	1.00598	1.3357	0.276941	0.391654	0.600184	P	1.54433	1.10565	1.983	0.438675	0.620381	0.308361	P	1.06254	0.752715	1.37237	0.32989	0.466535	0.867129	P	1.24347	1.09412	1.39283	0.343067	0.48517	0.551476	P	1.34894	1.21873	1.47916	0.339076	0.479526	0.411611	P	2.28264	2.19609	2.3692	0.36619	0.517871	0.0727281	P	1.90857	1.60967	2.20747	0.330366	0.467208	0.11069	P
37508_f_at	1.58779	1.3083	1.86727	0.279484	0.39525	0.167232	P	2.23875	1.99848	2.47902	0.389192	0.550401	0.0861459	P	1.3464	1.27576	1.41704	0.335671	0.474711	0.410543	P	1.48443	1.21733	1.75153	0.357813	0.506024	0.308474	P	1.2695	1.22591	1.31309	0.338497	0.478708	0.509426	P	2.24502	2.11592	2.37411	0.365598	0.517034	0.0764699	P	1.58694	1.27932	1.89456	0.321474	0.454633	0.209424	P
1126_s_at	1.2488	1.13345	1.36416	0.275626	0.389794	0.461966	P	1.80559	1.62846	1.98272	0.36527	0.51657	0.1582	P,A	2.24875	1.98385	2.51366	0.35206	0.497888	0.0711101	P	2.88703	2.51327	3.26078	0.373754	0.528569	0.0223168	P	1.5109	1.19386	1.82795	0.338024	0.478038	0.269797	P	4.21652	3.33495	5.09808	0.881565	1.24672	0.108415	P	2.69617	2.61984	2.77249	0.324864	0.459427	0.0347806	P
39373_at	1.7521	1.5312	1.973	0.275983	0.3903	0.112401	P	2.80242	1.57644	4.02841	1.22599	1.73381	0.349752	P	2.33763	1.58268	3.09259	0.754958	1.06767	0.257216	P	2.15124	1.79854	2.50395	0.352706	0.498802	0.0691398	P	2.39431	1.7427	3.04592	0.65161	0.921516	0.183102	P	4.04804	4.03563	4.06044	0.366475	0.518274	0.0141499	P	1.91443	1.70668	2.12219	0.320966	0.453915	0.104283	P
41465_at	1.62648	1.61659	1.63636	0.276002	0.390325	0.151258	P	1.471	1.03645	1.90555	0.434551	0.614548	0.358542	P	1.47927	1.29128	1.66726	0.338799	0.479134	0.292792	P	1.71867	1.28893	2.14842	0.429744	0.60775	0.193623	P	1.21565	1.16575	1.26555	0.338422	0.478601	0.589192	P	2.05754	1.62324	2.49184	0.4343	0.614192	0.0935867	P	1.07846	0.766317	1.3906	0.322655	0.456304	0.83054	P
35732_at	1.40105	1.13109	1.67101	0.27669	0.391299	0.284246	P	1.37842	0.871093	1.88575	0.507331	0.717474	0.514147	P,A	1.43415	1.29983	1.56846	0.336726	0.476202	0.326278	P,A	1.34764	1.25375	1.44154	0.344022	0.48652	0.418621	M,A	1.07997	0.969979	1.18996	0.337535	0.477347	0.834772	P	2.47648	2.02245	2.9305	0.454029	0.642093	0.0475259	P	1.68722	1.62335	1.75108	0.322231	0.455704	0.166586	P
32845_at	1.71025	1.5646	1.8559	0.275228	0.389231	0.123052	P	1.56288	1.21402	1.91175	0.35694	0.50479	0.25552	A	1.59924	0.937487	2.261	0.661758	0.935867	0.476938	A	1.74041	1.58167	1.89915	0.338962	0.479365	0.160572	A	1.98786	1.87785	2.09787	0.338839	0.479191	0.100267	A	3.21177	1.64962	4.77392	1.56215	2.20921	0.373077	A	1.62864	1.35899	1.8983	0.320693	0.453528	0.189019	A
33753_at	1.25397	1.09024	1.4177	0.277335	0.392211	0.456465	P	1.22655	1.17447	1.27864	0.356878	0.504702	0.590479	P	1.66048	1.47804	1.84292	0.344439	0.487111	0.195201	P	1.39332	1.16872	1.61792	0.355225	0.502363	0.383528	P	0.765056	0.753324	0.776787	0.337521	0.477327	0.558388	P	2.25084	1.98843	2.51326	0.364107	0.514926	0.0752891	P	1.49781	1.33169	1.66392	0.31889	0.450979	0.258894	P
287_at	1.0985	1.07407	1.12293	0.276973	0.391699	0.756125	P	1.56565	1.04429	2.08702	0.521364	0.73732	0.37772	P	2.31915	1.47521	3.1631	0.843942	1.19351	0.311646	P	2.62241	1.79742	3.44739	0.824988	1.16671	0.232295	P	1.59935	1.27963	1.91908	0.338309	0.478441	0.218468	P	2.47096	2.05607	2.88585	0.414888	0.58674	0.0412919	P	1.11967	0.95283	1.28652	0.322489	0.456068	0.746187	P
41781_at	1.62783	1.50473	1.75093	0.275606	0.389766	0.150408	P	1.61213	1.3575	1.86677	0.359595	0.508544	0.230811	P	1.38048	1.18706	1.5739	0.322918	0.456674	0.3599	P	1.30829	1.21718	1.39941	0.337768	0.477676	0.45773	P,M	1.42017	1.04152	1.79881	0.378648	0.535489	0.353617	P	2.33137	2.32888	2.33386	0.365025	0.516223	0.0676333	P	1.81595	1.74787	1.88402	0.319656	0.452062	0.125278	P
39420_at	0.132322	0.127277	0.137366	0.274828	0.388665	0.0873753	A	0.169228	0.123044	0.215413	0.337025	0.476625	0.132612	A	0.291155	0.273676	0.308633	0.329383	0.465818	0.164297	A	0.560115	0.257993	0.862237	0.469183	0.663525	0.447445	A	0.320618	0.149303	0.491932	0.337243	0.476933	0.181542	A	2.55723	2.41275	2.70171	0.371771	0.525764	0.0525446	A	0.716867	0.505102	0.928633	0.341491	0.482941	0.494242	A
32741_at	1.49641	1.45644	1.53638	0.275264	0.389283	0.213102	P	1.67663	1.52477	1.8285	0.351884	0.497639	0.194414	P	1.48676	1.17263	1.8009	0.317622	0.449186	0.265097	P	1.3709	1.10868	1.63311	0.337876	0.477829	0.38683	P	1.25361	1.02638	1.48084	0.338086	0.478126	0.531413	P	2.11268	1.87693	2.34842	0.365177	0.516439	0.0929411	P	1.33502	1.1958	1.47424	0.318808	0.450863	0.403566	P
38155_at	1.43236	1.28371	1.58101	0.275352	0.389407	0.256947	P	1.65698	1.65378	1.66019	0.346398	0.489881	0.19833	P	1.49458	1.25386	1.73529	0.321069	0.45406	0.263362	P	1.3894	1.03818	1.74062	0.351222	0.496703	0.368945	P	1.47839	1.03188	1.92489	0.446507	0.631456	0.365232	P	2.08002	1.99919	2.16085	0.365451	0.516825	0.0979619	P	1.21517	1.04649	1.38385	0.319517	0.451866	0.570068	P
2036_s_at	1.37902	1.24196	1.51609	0.274993	0.388899	0.302046	P	1.90765	1.42697	2.38833	0.480681	0.679786	0.160801	P	1.97282	1.89259	2.05306	0.322794	0.456499	0.0947155	P	2.38584	2.20728	2.5644	0.335883	0.47501	0.0540257	P	1.49217	1.39345	1.5909	0.337454	0.477232	0.28208	P	4.2427	3.91866	4.56675	0.365754	0.517255	0.0124845	P	2.99629	2.89659	3.096	0.32126	0.45433	0.0249334	P
40755_at	1.24061	1.09063	1.39059	0.275029	0.38895	0.473909	P	2.837	1.93531	3.73869	0.90169	1.27518	0.23354	P,M	2.31654	2.13743	2.49564	0.318368	0.45024	0.0538021	P,M	1.97031	1.68687	2.25375	0.336877	0.476416	0.102363	P,A	2.45691	1.61685	3.29697	0.84006	1.18802	0.275457	P	3.89834	3.79901	3.99766	0.365308	0.516624	0.0155174	P	2.03811	1.76246	2.31376	0.318512	0.450443	0.0826367	P
41726_at	1.02694	0.861466	1.19242	0.275054	0.388985	0.930896	P,A	1.61228	1.54064	1.68392	0.349605	0.494417	0.221986	P,A	1.31845	1.13765	1.49926	0.31874	0.450766	0.422995	P,A	1.22968	1.21279	1.24657	0.337198	0.47687	0.566073	M,A	1.63653	1.58315	1.68991	0.338198	0.478284	0.200533	P,A	2.22697	1.98737	2.46658	0.364512	0.515498	0.0780633	P,M	1.18812	1.09218	1.28406	0.318246	0.450067	0.614353	M,A
38795_s_at	1.52745	1.04242	2.01247	0.485028	0.685933	0.392634	P	1.4064	1.30675	1.50605	0.344128	0.48667	0.359033	P	1.42474	1.33864	1.51085	0.325043	0.459681	0.321354	P	1.05408	0.999349	1.10881	0.335545	0.474532	0.886773	P	1.60317	1.25897	1.94737	0.344198	0.48677	0.213405	P	2.0673	1.60611	2.5285	0.461192	0.652224	0.104296	P	0.920371	0.89665	0.944092	0.318139	0.449917	0.825723	P
41491_s_at	1.03583	1.03343	1.03823	0.274772	0.388586	0.908178	P	1.90171	0.998101	2.80532	0.903611	1.2779	0.463073	P	1.82809	0.927116	2.72907	0.900977	1.27417	0.49735	P	2.06277	1.71799	2.40754	0.344774	0.487584	0.0782448	P	2.02454	1.31589	2.73319	0.70865	1.00218	0.312434	P	2.65212	1.10425	4.2	1.54788	2.18903	0.463815	P	1.13783	1.11186	1.1638	0.318389	0.45027	0.707305	P
38188_s_at	1.3444	1.3305	1.3583	0.275059	0.388993	0.337111	P	0.855732	0.801264	0.9102	0.33661	0.476038	0.709967	P	0.888441	0.707433	1.06945	0.31117	0.440061	0.754266	P	1.22714	1.00888	1.4454	0.334266	0.472723	0.566902	P	1.40224	1.39975	1.40473	0.337553	0.477372	0.355637	P	2.81302	2.55556	3.07047	0.365403	0.516758	0.0383017	P	1.56434	1.5208	1.60789	0.319121	0.451305	0.219016	P
41091_at	1.96916	1.83507	2.10326	0.274728	0.388525	0.0718072	P	2.40295	2.15021	2.65569	0.353958	0.500572	0.0581559	P	1.4694	1.2215	1.71729	0.311795	0.440945	0.27115	P	2.41831	1.62498	3.21164	0.79333	1.12194	0.26099	P	1.99764	1.87998	2.11529	0.337831	0.477765	0.098089	P	2.71852	2.45497	2.98206	0.364229	0.515097	0.0421035	P	1.36063	1.03656	1.68471	0.324077	0.458314	0.374799	P
33354_at	1.4883	1.28157	1.69503	0.275718	0.389925	0.218574	P	1.77717	1.19097	2.36337	0.586201	0.829014	0.312403	P	1.61114	1.42447	1.79781	0.312837	0.442418	0.189975	P	1.85491	1.79474	1.91509	0.333086	0.471055	0.124153	P	1.4633	1.19796	1.72863	0.337954	0.477939	0.303978	P	2.05673	1.96367	2.14979	0.363845	0.514555	0.100923	P	1.55139	1.08235	2.02043	0.469042	0.663326	0.339096	P
36669_at	1.29761	0.906146	1.68907	0.391464	0.553614	0.508882	A	1.18411	1.01815	1.35007	0.331857	0.469316	0.634809	P	1.54349	1.41538	1.67161	0.320355	0.453051	0.231876	A	1.47134	1.43961	1.50308	0.334495	0.473047	0.294171	A	1.13105	0.742063	1.52004	0.388988	0.550112	0.759136	A	2.00274	1.97269	2.03279	0.363854	0.514567	0.110306	P,A	1.48852	1.39211	1.58493	0.317786	0.449418	0.264052	A
37506_at	1.84053	1.48466	2.19641	0.355874	0.503282	0.101187	P	2.53276	2.14527	2.92024	0.387482	0.547983	0.0329013	P	1.72232	1.63534	1.80931	0.310725	0.439432	0.145673	P	1.48963	1.29843	1.68083	0.33044	0.467313	0.276598	P	2.80908	2.62767	2.99048	0.337754	0.477656	0.033134	P	4.10808	3.9622	4.25396	0.364438	0.515393	0.0134715	P	2.20068	2.19338	2.20799	0.319216	0.45144	0.0639746	P
40089_at	1.76028	1.7274	1.79317	0.27486	0.388711	0.109623	P	1.63357	1.22012	2.04704	0.41346	0.584721	0.222987	P	1.81189	1.70415	1.91964	0.312452	0.441874	0.12166	P	1.93248	1.8955	1.96946	0.335783	0.474869	0.108895	P	1.52717	1.23603	1.81832	0.337331	0.477058	0.258529	P	2.69968	2.3461	3.05326	0.363813	0.514509	0.0428904	P	1.64206	1.54966	1.73446	0.317473	0.448975	0.180489	P
35436_at	1.5265	1.30913	1.74387	0.274651	0.388415	0.195288	P	1.16167	1.12864	1.1947	0.339588	0.480251	0.68095	P,A	1.32777	0.913147	1.7424	0.414627	0.58637	0.489221	P,A	1.12396	0.726145	1.52177	0.397815	0.562595	0.77582	P,A	1.64498	1.37473	1.91522	0.337401	0.477158	0.196083	P	2.98497	2.68203	3.28792	0.36396	0.514717	0.0320143	P	2.08888	1.9735	2.20426	0.318799	0.45085	0.0760666	P
AFFX-HUMTFRR/M11507_3_at	1.18671	1.13781	1.23561	0.27451	0.388215	0.566578	P	1.8771	1.05735	2.69685	0.819752	1.1593	0.43503	P	2.08178	1.89965	2.26391	0.313273	0.443035	0.0745997	P	1.596	1.41332	1.77868	0.331594	0.468945	0.214104	P	1.81187	1.6817	1.94203	0.337949	0.477933	0.138234	P	2.87297	1.66395	4.082	1.20903	1.70982	0.333273	P	1.94172	1.58157	2.30187	0.36015	0.509329	0.0852826	P
35625_at	1.60932	1.46171	1.75692	0.274703	0.388488	0.156804	P	1.69451	1.52648	1.86253	0.334315	0.472792	0.173366	P	1.70616	1.60837	1.80395	0.310399	0.438971	0.150719	P	1.67901	1.44214	1.91588	0.33184	0.469292	0.177359	P	2.14615	1.80933	2.48298	0.337691	0.477567	0.076924	P	3.11897	2.90431	3.33363	0.36406	0.514859	0.0282727	P	2.18106	1.69595	2.66618	0.485112	0.686052	0.114866	P
280_g_at	1.56153	1.36683	1.75623	0.27589	0.390167	0.178777	P	1.46082	0.994616	1.92702	0.466201	0.659308	0.403907	P	1.33576	1.2157	1.45581	0.318032	0.449766	0.401791	P	1.1547	1.11396	1.19544	0.337767	0.477675	0.691895	P,A	0.817328	0.774826	0.85983	0.337316	0.477037	0.642392	P	2.77459	2.44002	3.10917	0.36348	0.514039	0.039485	P	1.32862	1.03321	1.62404	0.318557	0.450508	0.410681	P,A
39711_at	1.13995	0.796914	1.48299	0.34304	0.485131	0.710735	P	1.61842	1.45993	1.77692	0.337092	0.47672	0.208001	P	1.83147	1.23872	2.42423	0.592757	0.838285	0.305702	P	1.38029	1.19589	1.56469	0.331442	0.46873	0.369957	P	1.48679	1.39825	1.57533	0.337174	0.476837	0.285627	P	3.75045	3.26364	4.23726	0.486812	0.688456	0.0125557	P	2.35129	2.22451	2.47807	0.317613	0.449173	0.051052	P
37534_at	0.998592	0.855184	1.142	0.274485	0.38818	0.996372	P	1.58278	1.06515	2.10042	0.517634	0.732045	0.364005	P	1.22239	1.168	1.27678	0.307678	0.435123	0.544895	P	1.28414	1.00256	1.56571	0.330804	0.467828	0.48089	P	2.51536	2.30325	2.72748	0.338258	0.478369	0.0463872	P	4.00124	2.77066	5.23182	1.23058	1.74031	0.213588	P	2.7626	2.6175	2.90771	0.3191	0.451276	0.0312471	P
32096_at	2.02417	1.88856	2.15978	0.274836	0.388676	0.0650626	P	1.54334	1.46546	1.62122	0.338279	0.478398	0.249465	P,M	1.41776	1.22998	1.60554	0.310337	0.438883	0.31054	P,A	1.42256	1.09268	1.75244	0.333204	0.471221	0.332381	P,A	1.56071	1.26213	1.85929	0.337299	0.477013	0.238334	P	2.30277	1.86254	2.743	0.440231	0.62258	0.059662	P	1.10329	1.05935	1.14723	0.316737	0.447933	0.775304	P
33865_at	1.51164	1.49437	1.5289	0.27471	0.388498	0.203579	P	1.32788	0.873965	1.7818	0.453917	0.641936	0.525328	P	0.905986	0.847891	0.964081	0.306855	0.433958	0.788269	P	1.08706	0.927229	1.24689	0.330119	0.466859	0.816677	P	1.38692	1.14741	1.62643	0.337373	0.477118	0.370134	P	2.07146	1.6169	2.52602	0.45456	0.642845	0.099922	P	0.994444	0.777114	1.21177	0.317287	0.448711	0.987619	P
38423_at	1.51457	1.43138	1.59777	0.274601	0.388345	0.201802	P	1.45612	1.18013	1.73211	0.331305	0.468536	0.302448	P	1.43977	1.37725	1.50228	0.307205	0.434454	0.288609	P	1.84206	1.53418	2.14995	0.330659	0.467622	0.125758	P	1.84446	1.83203	1.8569	0.337354	0.47709	0.129342	P	3.12105	2.51728	3.72483	0.603772	0.853863	0.0664713	P	2.47101	1.99389	2.94813	0.477118	0.674746	0.070587	P
35839_at	1.18045	1.1632	1.19771	0.2745	0.388201	0.578473	P	1.38628	1.14189	1.63067	0.329716	0.466289	0.362054	P	1.25944	0.89587	1.62301	0.36357	0.514166	0.527432	P	0.944308	0.910731	0.977885	0.329814	0.466427	0.88144	P	2.08694	1.99303	2.18084	0.337635	0.477488	0.0844479	P	2.83907	1.39974	4.2784	1.43933	2.03552	0.402599	P	1.4059	1.10402	1.70778	0.317454	0.448947	0.32935	P
39777_at	1.14291	1.0352	1.25063	0.274505	0.388209	0.654528	P	1.18233	1.17014	1.19452	0.331222	0.468418	0.637271	P	1.01895	0.929446	1.10845	0.30697	0.434121	0.956396	P	1.09688	1.09344	1.10033	0.330668	0.467635	0.797133	P	1.28805	1.14306	1.43305	0.337174	0.476836	0.482928	P	2.04985	1.90497	2.19472	0.363648	0.514276	0.10196	P	1.3719	1.13774	1.60607	0.317039	0.448361	0.36157	P
36500_at	1.30594	1.11849	1.4934	0.274558	0.388283	0.381098	P	1.35662	0.996822	1.71643	0.359802	0.508837	0.403487	P	1.36139	1.18282	1.53996	0.307132	0.43435	0.360408	P	1.18282	0.921048	1.4446	0.330703	0.467685	0.635916	P	1.44155	1.40941	1.47368	0.337212	0.476889	0.320607	P	2.34607	2.24561	2.44652	0.363624	0.514242	0.0658485	P	1.35906	1.28408	1.43404	0.31666	0.447825	0.374452	P
31670_s_at	1.73916	1.62111	1.85722	0.274568	0.388298	0.114719	P	1.7951	1.47614	2.11405	0.331155	0.468324	0.138359	P	1.45212	1.30057	1.60367	0.305737	0.432378	0.277289	P	1.21481	1.10274	1.32688	0.329225	0.465594	0.581072	P	1.99788	1.93953	2.05624	0.33726	0.476958	0.0977633	P	2.76406	2.6109	2.91722	0.363617	0.514232	0.0399582	P	1.74821	1.64773	1.8487	0.316777	0.44799	0.142033	P
34776_at	1.15779	1.06545	1.25012	0.274532	0.388246	0.623499	P	1.1861	0.926156	1.44604	0.32969	0.466252	0.629297	P	0.994671	0.733665	1.25568	0.306943	0.434083	0.987725	P	1.24286	1.06941	1.4163	0.331163	0.468335	0.539657	P	1.33009	1.30897	1.3512	0.337134	0.47678	0.430778	P	2.57926	2.26208	2.89644	0.363637	0.51426	0.0491431	P	1.42205	1.30147	1.54263	0.31661	0.447754	0.314088	P
36672_at	1.32508	1.17593	1.47424	0.274436	0.388111	0.357885	P	1.81943	1.40396	2.2349	0.415469	0.587562	0.143793	P	1.97594	1.7805	2.17138	0.306919	0.43405	0.0862926	P	1.84401	1.52487	2.16316	0.329777	0.466375	0.124735	P	1.37143	1.29049	1.45237	0.337119	0.476758	0.385426	P	4.30013	3.91709	4.68316	0.383036	0.541695	0.00731244	P	2.58362	1.98412	3.18311	0.599494	0.847813	0.132557	P
37749_at	1.40494	1.11442	1.69546	0.290522	0.410861	0.276803	P	1.67944	1.58933	1.76956	0.328996	0.465271	0.174913	P	1.53799	1.26128	1.81469	0.305599	0.432183	0.220401	P	1.38247	1.32921	1.43574	0.329561	0.46607	0.365627	P	1.59958	1.3906	1.80856	0.337133	0.476778	0.217297	P	2.18854	2.1103	2.26678	0.363484	0.514044	0.0821657	P	1.27835	1.08599	1.47071	0.316436	0.447508	0.471839	P
36837_at	1.11278	1.06344	1.16212	0.27442	0.388088	0.720939	P	1.19189	1.07841	1.30536	0.327988	0.463844	0.617728	P	0.985553	0.953506	1.0176	0.305107	0.431487	0.966538	P	1.11708	0.98213	1.25204	0.329045	0.46534	0.755996	P	1.23653	1.02191	1.45115	0.337237	0.476925	0.555696	P	2.03621	1.91685	2.15557	0.363589	0.514192	0.104223	P	1.26419	1.21865	1.30974	0.316557	0.447679	0.491762	P
41161_at	1.0979	0.840039	1.35577	0.274439	0.388116	0.755405	P	1.48035	1.11665	1.84404	0.363699	0.514349	0.286783	P	1.11435	1.02216	1.20653	0.305509	0.432055	0.744152	P	1.18071	0.905676	1.45575	0.328951	0.465207	0.637902	P	1.39113	1.12879	1.65347	0.337113	0.47675	0.36573	P	2.3516	2.18114	2.52206	0.363463	0.514015	0.0653099	P	1.07221	0.858144	1.28629	0.316373	0.447419	0.84066	P
39733_at	0.947656	0.937092	0.95822	0.274427	0.388098	0.866338	P	1.53175	1.48435	1.57916	0.327827	0.463617	0.246253	P	1.18129	1.12322	1.23936	0.305283	0.431735	0.61284	P	1.17408	1.13999	1.20817	0.329159	0.465502	0.649733	P	1.23227	1.01069	1.45384	0.337091	0.476719	0.562003	P	2.2198	1.70631	2.7333	0.513492	0.726187	0.108707	P	1.95471	1.90176	2.00767	0.316519	0.447625	0.0945789	P
36128_at	1.23668	1.01164	1.46172	0.274414	0.38808	0.479319	P	1.17238	0.975727	1.36904	0.327367	0.462967	0.651059	P	1.20721	1.01424	1.40019	0.304853	0.431127	0.566808	P	1.39406	1.16784	1.62027	0.32881	0.465008	0.353497	P	2.04357	1.90998	2.17717	0.337114	0.476751	0.0904233	P	3.3064	3.18222	3.43058	0.363445	0.513989	0.0239436	P	2.22072	2.07858	2.36287	0.31646	0.447542	0.0611094	P
41745_at	1.54927	1.14275	1.95578	0.406515	0.574899	0.285921	P	1.52623	1.47084	1.58162	0.327522	0.463186	0.249362	P	1.52748	1.25105	1.80391	0.304787	0.431034	0.225655	P	1.54918	0.876976	2.22139	0.672206	0.950643	0.515233	P	1.07342	0.592512	1.55433	0.48091	0.68011	0.889579	P	3.84748	3.1162	4.57876	0.731279	1.03418	0.0793161	P	1.97559	1.60702	2.34416	0.36857	0.521237	0.0789876	P
34648_at	0.946549	0.920838	0.972261	0.274407	0.38807	0.863554	P	1.16048	0.84988	1.47108	0.327229	0.462772	0.672363	P	1.1773	1.12877	1.22583	0.304638	0.430823	0.619428	P	1.32294	1.30437	1.34151	0.328726	0.464889	0.429483	P	1.57949	1.41346	1.74552	0.337099	0.47673	0.227744	P	2.27617	1.59051	2.96182	0.685654	0.96966	0.217858	P	1.64038	1.19512	2.08565	0.445264	0.629698	0.256019	P
34085_at	3.28866	2.55606	4.02126	0.732599	1.03605	0.144578	P	1.48955	1.4529	1.52621	0.327361	0.462959	0.273433	P	1.2583	0.980632	1.53596	0.304545	0.430691	0.485679	P	6.12761	3.22492	9.03031	2.90269	4.10503	0.322938	P	1.14075	0.659441	1.62206	0.481311	0.680676	0.791459	P	7.04638	6.18191	7.91085	0.86447	1.22255	0.0437847	P	2.46191	2.29666	2.62717	0.316318	0.447342	0.0437667	P
38138_at	1.53359	1.02318	2.04399	0.510406	0.721823	0.414272	P	1.09534	1.04396	1.14673	0.327266	0.462824	0.798231	P	1.65783	1.48267	1.83299	0.304532	0.430673	0.163353	P	1.35565	0.828812	1.8825	0.526842	0.745068	0.562922	P	1.17836	0.495796	1.86092	0.68256	0.965285	0.82258	P	2.46153	1.43553	3.48753	1.026	1.45098	0.348364	P	1.63565	1.37139	1.89992	0.316314	0.447336	0.182209	P
1521_at	1.21876	1.05041	1.38711	0.274404	0.388066	0.508937	P	1.10981	0.956028	1.26358	0.327183	0.462706	0.769102	P	0.902228	0.891621	0.912836	0.304517	0.430653	0.778603	P	1.11033	0.998089	1.22256	0.32868	0.464823	0.769067	P	1.01248	0.498565	1.52639	0.513915	0.726786	0.982501	P	2.11914	1.96711	2.27117	0.363404	0.51393	0.0912401	P	1.27734	1.19627	1.35841	0.316311	0.447332	0.473066	P
40125_at	1.45092	1.35461	1.54724	0.274401	0.388061	0.242037	P	1.40439	1.38435	1.42444	0.327072	0.462549	0.341806	P	1.28937	1.12462	1.45411	0.304473	0.43059	0.442224	P	1.53968	1.42119	1.65816	0.328617	0.464735	0.242241	P	1.53431	1.53059	1.53803	0.337078	0.476701	0.25381	P	2.85105	2.55133	3.15077	0.363405	0.513932	0.0364488	P	1.96348	1.68238	2.24459	0.316319	0.447342	0.0929951	P
[truncated: 71 more columns]

## Sheet: set11-15
K-means Clustering (15 clusters)
Filtered for at least 2 present calls, p-value of 0.05, and greater than 2 fold change
SET 11
195 genes
Time	1							2							3							4							5							6							7
Plasmid	etat							etat							etat							etat							etat							etat							etat
Systematic	Normalized	Min Normalized	Max Normalized	StdErr Norm	StdDev Norm	t-test P-value	Flags	Normalized	Min Normalized	Max Normalized	StdErr Norm	StdDev Norm	t-test P-value	Flags	Normalized	Min Normalized	Max Normalized	StdErr Norm	StdDev Norm	t-test P-value	Flags	Normalized	Min Normalized	Max Normalized	StdErr Norm	StdDev Norm	t-test P-value	Flags	Normalized	Min Normalized	Max Normalized	StdErr Norm	StdDev Norm	t-test P-value	Flags	Normalized	Min Normalized	Max Normalized	StdErr Norm	StdDev Norm	t-test P-value	Flags	Normalized	Min Normalized	Max Normalized	StdErr Norm	StdDev Norm	t-test P-value	Flags
35866_at	1.68507	1.12189	2.24825	0.563181	0.796458	0.312075	P,A	1.53901	1.08824	1.98978	1.27436	1.80221	0.713461	M,A	1.1589	1.00847	1.30932	1.11451	1.57616	0.899695	M,A	1.97243	1.48031	2.46454	0.909312	1.28596	0.396846	P,A	2.75132	1.85015	3.65248	0.901165	1.27444	0.165656	A	2.82739	0.788104	4.86667	2.03928	2.88398	0.472094	A	2.83419	1.64677	4.02162	1.18743	1.67928	0.230879	M,A
31338_at	1.12905	1.0043	1.2538	0.375421	0.530926	0.763813	P,M	2.00222	1.1851	2.81934	1.56687	2.21589	0.587902	P,A	1.21076	0.426471	1.99505	1.1026	1.55931	0.866056	P,A	1.71848	1.0507	2.38627	0.952437	1.34695	0.529356	P	1.03566	0.935323	1.136	0.46338	0.655318	0.945662	A	1.73513	0.887574	2.58268	0.847552	1.19862	0.459546	A	2.64745	1.72043	3.57447	0.927019	1.311	0.176485	P
37644_s_at	1.31226	1.03527	1.58924	0.393646	0.556699	0.510795	P,A	2.87698	1.2935	4.46047	1.58348	2.23938	0.328305	P,A	2.08324	1.52321	2.64328	1.12536	1.5915	0.437329	P,A	1.64849	1.64471	1.65227	1.03603	1.46517	0.595269	P,A	1.88415	1.77632	1.99198	0.430339	0.608592	0.17628	P,A	2.24443	2.20492	2.28395	0.630911	0.892243	0.187306	P,A	1.64821	1.14217	2.15424	0.506035	0.715641	0.320366	P,M
41700_at	1.63388	0.825083	2.44267	0.808796	1.14381	0.535691	P	2.22891	1.65589	2.80193	1.45765	2.06142	0.48794	P	0.997573	0.669565	1.32558	1.10693	1.56544	0.99845	P,A	1.00053	0.913043	1.08801	0.92463	1.30762	0.999595	P,M	2.43273	2.00255	2.8629	0.490134	0.693154	0.0998158	P	4.29479	1.02507	7.56452	3.26972	4.62409	0.489988	P	2.70771	2.69042	2.725	0.57612	0.814756	0.0974601	P
39250_at	4.47348	1.21166	7.73529	3.26182	4.6129	0.46938	A	1.30316	0.362809	2.24351	0.940349	1.32985	0.771575	A	2.64113	0.866104	4.41615	1.77502	2.51026	0.468972	A	2.23721	0.842645	3.63177	1.52829	2.16133	0.503207	A	1.93948	1.2741	2.60486	0.665381	0.94099	0.28158	A	3.36226	1.8364	4.88811	1.52586	2.15789	0.324059	A	2.5731	2.05063	3.09556	0.589986	0.834366	0.116572	P,A
34734_at	1.57288	1.47847	1.6673	0.33805	0.478075	0.232223	P	1.99038	1.7707	2.21006	0.968127	1.36914	0.413904	P	3.29503	1.74085	4.84921	1.55418	2.19794	0.242034	P	2.34106	1.33273	3.3494	1.00833	1.426	0.285648	P	1.68467	1.41445	1.95489	0.477637	0.67548	0.288133	P,A	1.5216	1.35355	1.68966	0.408313	0.577442	0.329683	P,M	3.0902	1.54106	4.63934	1.54914	2.19082	0.357708	P
37930_at	1.48455	1.44696	1.52215	0.31141	0.440401	0.259982	P	1.76655	0.23622	3.29688	1.53033	2.16421	0.681654	A	2.40212	0.481865	4.32237	1.92025	2.71565	0.542622	A	1.43941	0.667932	2.21088	0.880575	1.24532	0.667259	A	2.3877	0.820852	3.95455	1.56685	2.21586	0.522968	A	2.58119	1.39205	3.77034	1.18914	1.6817	0.330828	P,A	3.53434	2.46868	4.6	1.06566	1.50707	0.122483	A
41193_at	1.11784	1.0614	1.17427	0.34512	0.488074	0.765314	P,A	3.66507	1.44292	5.88722	4.52087	6.39347	0.615246	P,A	1.75702	1.5182	1.99583	1.09227	1.5447	0.559933	M	1.25841	1.20897	1.30784	0.637168	0.901091	0.724338	P,A	1.21917	0.922293	1.51605	0.390762	0.55262	0.631329	M,A	1.41826	1.06337	1.77316	0.396201	0.560313	0.401805	P	2.83374	2.22338	3.44411	0.610366	0.863188	0.0629419	P,A
1585_at	1.51942	1.36447	1.67436	0.314185	0.444325	0.240101	P	1.57334	1.32326	1.82343	1.07982	1.5271	0.64851	P,M	1.35982	1.15177	1.56787	1.17669	1.66409	0.788657	P,A	1.20241	0.784507	1.62032	0.81167	1.14787	0.826341	P,A	2.04924	1.36107	2.73742	0.688174	0.973225	0.269817	P	1.96217	1.72222	2.20211	0.408004	0.577005	0.142391	P	3.00909	2.00325	4.01493	1.00584	1.42247	0.160603	P
32675_at	3.84059	1.27342	6.40777	2.56717	3.63053	0.420266	P,M	1.19188	0.489865	1.89389	1.07054	1.51398	0.87427	P,A	1.42805	0.97006	1.88604	1.07107	1.51472	0.728056	P,A	2.25565	0.520567	3.99074	1.73509	2.45378	0.567326	P,A	1.94456	1.57296	2.31615	0.387304	0.54773	0.134924	P	1.66242	1.36877	1.95606	0.390325	0.552003	0.231773	P	1.80301	1.66667	1.93934	0.404673	0.572294	0.185652	P
34384_at	1.52665	1.47072	1.58259	0.302248	0.427443	0.223552	P	2.32301	1.78824	2.85778	0.963717	1.3629	0.303472	P	2.12139	1.29265	2.95013	0.828739	1.17201	0.273209	P	2.82778	2.35612	3.29945	0.591764	0.836881	0.0907743	P	2.14807	1.98425	2.31188	0.40853	0.577749	0.106732	P,M	2.55319	1.37947	3.72691	1.17372	1.65989	0.359512	P	2.87451	2.62112	3.12791	0.628343	0.888612	0.0963899	M,A
34673_r_at	1.56593	1.29419	1.83766	0.325766	0.460703	0.224482	P	1.72563	1.07712	2.37413	0.899462	1.27203	0.504504	P,A	1.53426	0.772627	2.2959	0.820577	1.16047	0.581805	P,A	1.89466	1.84386	1.94545	0.766787	1.0844	0.363606	P	0.826045	0.66	0.99209	0.358239	0.506627	0.675251	P,M	2.11976	2.05579	2.18373	0.442487	0.625771	0.127064	P	1.05222	0.705534	1.3989	0.446971	0.632113	0.917676	P,A
38225_at	1.80301	1.56236	2.04366	0.319113	0.451294	0.12824	M,A	1.99	1.56217	2.41782	1.23418	1.74539	0.506632	A	1.21395	0.798376	1.62953	0.767143	1.0849	0.806519	A	2.07404	0.689938	3.45815	1.38411	1.95742	0.500834	A	2.40752	0.692529	4.12252	1.71499	2.42537	0.550393	A	3.22374	0.981836	5.46565	2.24191	3.17054	0.493633	P,A	1.29554	0.61165	1.97944	0.683894	0.967173	0.708105	A
872_i_at	2.77094	1.90113	3.64075	0.869809	1.2301	0.237293	P	1.07591	0.606362	1.54545	0.967435	1.36816	0.944603	P	1.01482	0.995197	1.03444	0.577814	0.817152	0.981868	P	1.40357	0.842031	1.96512	0.561543	0.794141	0.528268	P	2.03152	1.54304	2.52	0.488481	0.690816	0.125327	P,M	2.70385	2.23697	3.17073	0.47331	0.669361	0.069247	P	1.51657	1.35926	1.67388	0.431484	0.610211	0.353886	P
37599_at	1.82765	0.75498	2.90031	1.07267	1.51698	0.549218	A	1.1599	0.723485	1.59631	1.05916	1.49787	0.893852	A	1.7078	0.692232	2.72337	1.01557	1.43623	0.557425	A	1.84815	1.77119	1.92511	1.12611	1.59255	0.529935	A	0.926661	0.613286	1.24004	0.346554	0.490102	0.852008	A	2.92956	1.01911	4.84	1.91044	2.70178	0.486132	P,A	3.81745	3.46777	4.16713	0.51553	0.72907	0.031888	M,A
36506_at	0.846854	0.8	0.893707	0.282193	0.399081	0.641726	P	1.35159	0.887311	1.81586	0.656627	0.928611	0.645913	P,A	0.796697	0.639045	0.95435	0.529706	0.749117	0.738084	P,A	1.33795	1.28609	1.38981	0.494928	0.699933	0.565198	P,A	1.34887	1.32711	1.37062	0.366263	0.517974	0.441371	M	1.96061	1.34015	2.58108	0.620467	0.877473	0.219329	A	2.2031	1.29703	3.10917	0.90607	1.28138	0.314609	A
40496_at	1.78502	0.940836	2.6292	0.844182	1.19385	0.494657	P,A	2.20504	1.49528	2.9148	0.955132	1.35076	0.33429	P,A	1.72661	1.3538	2.09943	0.511994	0.724069	0.291654	A	1.90721	1.81969	1.99473	0.52445	0.741685	0.225801	P,A	2.69228	2.19804	3.18653	0.494245	0.698967	0.0452373	P	3.15441	1.89583	4.41299	1.25858	1.7799	0.298729	P,A	2.16937	1.91746	2.42128	0.378631	0.535465	0.0907893	M,A
40536_f_at	1.43183	1.33981	1.52385	0.288496	0.407996	0.273117	P	1.71083	1.37037	2.05128	0.915416	1.29459	0.518705	P,A	1.80994	1.04913	2.57074	0.760802	1.07594	0.367615	P,A	1.5994	1.19401	2.00479	0.427987	0.605265	0.296343	P,A	1.66395	1.24218	2.08571	0.421769	0.596471	0.218498	P,M	1.70326	0.594363	2.81216	1.1089	1.56822	0.619424	P,A	1.84294	1.07225	2.61364	0.770692	1.08992	0.390807	P,M
32718_at	1.19034	1.15573	1.22494	0.283528	0.400969	0.57117	P	2.10815	1.1871	3.0292	0.921051	1.30256	0.34065	P,A	1.48926	1.15754	1.82098	0.451532	0.638563	0.391806	A	2.15116	1.5591	2.74323	0.592066	0.837308	0.149304	P,A	1.97359	1.16654	2.78065	0.807052	1.14134	0.385555	P	3.40361	2.13813	4.6691	1.26548	1.78967	0.271528	P	3.47754	2.32026	4.63481	1.15728	1.63663	0.186962	P
40761_at	1.27072	1.25893	1.2825	0.293531	0.415116	0.453748	A	1.15484	0.897906	1.41176	0.853617	1.2072	0.872782	A	1.06952	0.838854	1.30019	0.567082	0.801975	0.913635	A	0.909071	0.756121	1.06202	0.484897	0.685748	0.868553	A	1.09941	0.971046	1.22777	0.340809	0.481977	0.798002	P,A	2.18998	1.83066	2.54931	0.372332	0.526557	0.0855267	M,A	3.11496	1.44163	4.7883	1.67333	2.36645	0.410791	P,A
41660_at	0.747994	0.664606	0.831382	0.278999	0.394564	0.461727	P,A	1.89664	1.21817	2.57511	0.678471	0.959503	0.278072	A	1.51589	1.23248	1.7993	0.46626	0.659391	0.383806	A	1.97094	0.830319	3.11156	1.14062	1.61308	0.48602	A	1.79584	1.72973	1.86194	0.361251	0.510886	0.158474	P,A	1.24093	0.779729	1.70213	0.4612	0.652235	0.637706	P,A	2.90842	2.84272	2.97411	0.531205	0.751237	0.069498	A
1736_at	0.982323	0.798266	1.16638	0.284981	0.403024	0.95618	A	1.71024	0.692656	2.72783	1.01759	1.43909	0.535668	A	0.750699	0.558714	0.942683	0.68837	0.973503	0.751919	A	2.10107	2.09821	2.10393	0.62975	0.890601	0.222499	A	2.15193	1.7943	2.50957	0.357638	0.505776	0.0710195	P,A	1.57169	1.34882	1.79456	0.36963	0.522736	0.262002	P,A	1.67688	1.16267	2.19109	0.514212	0.727206	0.299575	A
39091_at	1.53399	1.37161	1.69636	0.283191	0.400492	0.200001	P	2.18044	1.45566	2.90521	0.724774	1.02499	0.202458	P,A	1.37322	1.27006	1.47638	0.447033	0.6322	0.491627	P,A	2.46448	1.866	3.06297	0.598482	0.846382	0.106172	P,A	2.6772	2.24546	3.10893	0.431735	0.610566	0.0313445	P	2.16394	1.84809	2.47979	0.375087	0.530453	0.090043	P	2.74812	2.51376	2.98248	0.400671	0.566634	0.0487254	P,A
32818_at	1.38282	1.29259	1.47305	0.28481	0.402782	0.311081	P	1.56268	1.24135	1.884	0.533586	0.754605	0.402231	P	1.47245	1.2657	1.67919	0.45673	0.645913	0.409629	P	2.00479	1.52672	2.48286	0.47807	0.676093	0.128015	P	2.26439	1.94017	2.58862	0.363278	0.513752	0.073557	P	3.281	3.25037	3.31164	0.39335	0.55628	0.0284736	P	2.09018	1.62123	2.55914	0.499758	0.706764	0.160904	P
39075_at	3.39076	1.52058	5.26093	1.87018	2.64483	0.414787	A	0.925353	0.37446	1.47625	0.550893	0.77908	0.901504	A	3.62686	1.55923	5.69449	2.06763	2.92407	0.364025	A	2.09525	0.474074	3.71643	1.62118	2.29269	0.610754	P,A	2.95416	2.81697	3.09135	0.345438	0.488523	0.0298555	P	5.57194	4.61355	6.53033	0.958394	1.35537	0.0792271	P,A	4.16816	3.02167	5.31464	1.14649	1.62137	0.182892	P,M
37403_at	0.902371	0.888075	0.916667	0.294867	0.417005	0.772044	P,A	1.41202	0.936357	1.88769	0.567001	0.80186	0.542968	P	1.46895	1.02597	1.91194	0.442988	0.62648	0.391907	P	2.12559	1.84265	2.40852	0.429387	0.607244	0.119908	P	0.878675	0.65558	1.10177	0.35124	0.496728	0.762727	P,A	1.73647	1.69444	1.77849	0.373488	0.528192	0.187388	P	2.03151	1.56738	2.49564	0.464129	0.656378	0.1128	P
37251_s_at	1.54316	1.28433	1.80199	0.286245	0.404811	0.198189	P	2.53129	2.06938	2.9932	0.48025	0.679176	0.0858791	P	1.81058	1.17504	2.44613	0.635547	0.898799	0.292435	P	2.47287	1.69913	3.2466	0.773734	1.09422	0.171728	P	1.40473	1.28009	1.52936	0.344045	0.486554	0.360502	P	2.22237	1.67964	2.76509	0.542725	0.767529	0.124812	P	3.44719	2.63476	4.25962	0.812426	1.14894	0.126611	P
36262_at	1.62034	1.36976	1.87092	0.279228	0.394887	0.156417	P	1.91562	1.19056	2.64068	0.725061	1.02539	0.342827	P,A	1.85573	1.6306	2.08086	0.428584	0.60611	0.183962	P,A	1.7139	1.43475	1.99304	0.438689	0.6204	0.245195	P	2.42827	2.11239	2.74416	0.359524	0.508444	0.0579134	P	3.3242	2.71644	3.93196	0.607762	0.859505	0.0490743	P	2.28319	2.12299	2.44339	0.351063	0.496478	0.067373	P
38026_at	1.16865	0.878621	1.45869	0.290033	0.410169	0.614098	P	1.63931	0.827195	2.45143	0.812118	1.14851	0.501576	P,M	1.55739	1.41211	1.70267	0.401373	0.567628	0.299355	A	2.0675	1.65576	2.47924	0.41321	0.584368	0.122829	A	2.09684	2.0468	2.14688	0.349579	0.494379	0.0883281	P	1.50593	1.47789	1.53397	0.370009	0.523271	0.304907	P,M	1.86101	1.29593	2.42609	0.56508	0.799144	0.254417	P,A
376_at	2.10311	1.94049	2.26573	0.297299	0.420444	0.0655718	P	1.85193	1.43963	2.26423	0.589981	0.834359	0.285564	P	1.87952	1.83885	1.92019	0.571186	0.807779	0.263493	P	2.26172	1.4306	3.09283	0.831114	1.17537	0.292904	P	2.6994	2.2461	3.15269	0.453296	0.641057	0.0346345	P	2.6354	2.14459	3.12621	0.490811	0.694111	0.0473487	P	2.05221	1.32826	2.77616	0.72395	1.02382	0.317617	P
38312_at	1.36308	1.21107	1.51509	0.282193	0.399081	0.327046	P	1.54353	1.30822	1.77884	0.567026	0.801895	0.438931	P,A	1.30793	1.14695	1.46891	0.477861	0.675798	0.58536	P,A	1.41758	1.21582	1.61934	0.391826	0.554126	0.398166	P	2.14925	1.99933	2.29918	0.343915	0.486369	0.079075	P	2.14731	2.03665	2.25797	0.367971	0.52039	0.0893007	P	2.07166	1.96788	2.17544	0.335413	0.474346	0.085573	P
35495_at	1.05287	0.930409	1.17532	0.282597	0.399652	0.86886	P,A	1.91984	1.3584	2.48129	0.561447	0.794006	0.20924	P,A	0.951339	0.467423	1.43526	0.483916	0.68436	0.926268	A	1.22068	0.918053	1.52331	0.369191	0.522114	0.610677	M,A	1.37303	1.31934	1.42672	0.353986	0.500612	0.402496	A	1.57515	1.32186	1.82844	0.374904	0.530195	0.264743	P,A	1.44415	1.34464	1.54365	0.352614	0.498671	0.334897	M,A
33233_at	1.32442	1.11375	1.53509	0.287527	0.406625	0.376338	P	1.5778	1.03373	2.12186	0.544065	0.769424	0.371657	P,M	1.71711	1.00063	2.4336	0.716486	1.01326	0.411341	P,M	1.27569	0.494241	2.05714	0.781451	1.10514	0.759885	P	0.982178	0.636891	1.32746	0.345287	0.488309	0.963419	P	1.66958	1.54857	1.79058	0.369254	0.522204	0.211461	P	2.03617	1.83424	2.2381	0.351383	0.496931	0.0983309	P
33377_at	1.24884	1.02977	1.46791	0.285133	0.403239	0.474836	A	1.66802	1.39088	1.94515	0.559636	0.791445	0.354998	A	1.98187	1.33196	2.63178	0.649912	0.919114	0.231447	A	0.928552	0.921654	0.935451	0.399548	0.565046	0.874553	A	2.25315	2.16188	2.34443	0.342342	0.484144	0.0671947	P,A	1.87993	1.7013	2.05856	0.366632	0.518495	0.138446	P,A	1.86582	1.77233	1.9593	0.339124	0.479593	0.125236	A
40022_at	1.04851	0.721863	1.37516	0.326647	0.461948	0.891481	P	1.20103	1.11016	1.29191	0.51407	0.727005	0.733478	P,A	0.789207	0.485331	1.09308	0.39732	0.561896	0.648756	P	1.79674	1.11234	2.48113	0.684394	0.967879	0.352896	P,M	1.40586	1.39274	1.41898	0.344969	0.487859	0.360459	P	1.58401	1.42111	1.74691	0.375072	0.530432	0.259754	P	2.07986	1.60284	2.55688	0.477019	0.674607	0.115627	P
610_at	1.9022	1.78703	2.01737	0.286968	0.405834	0.0880199	P	3.33024	2.01558	4.6449	1.31466	1.85921	0.271567	P,M	3.94733	3.61025	4.2844	0.437414	0.618597	0.0213237	P,M	4.56859	3.32199	5.81519	1.2466	1.76296	0.161562	P	2.93521	2.54337	3.32705	0.39184	0.554146	0.0175404	P	2.71848	2.62171	2.81526	0.366189	0.517869	0.0425309	P	3.14921	2.93111	3.36731	0.328202	0.464148	0.0225345	P
213_at	1.5033	1.34847	1.65812	0.279639	0.395469	0.213697	P	1.35374	0.501087	2.20639	0.852652	1.20583	0.725579	P,A	1.04213	0.821572	1.26268	0.365616	0.51706	0.918794	P,A	1.41195	1.31517	1.50873	0.359359	0.50821	0.370301	P,A	3.62248	2.45549	4.78947	1.16699	1.65038	0.218929	A	1.83905	0.72936	2.94875	1.10969	1.56934	0.565065	A	1.44899	1.25778	1.6402	0.329823	0.466441	0.3065	P,A
41713_at	1.30732	1.20103	1.4136	0.276532	0.391076	0.382125	P	1.4653	1.27569	1.6549	0.426135	0.602645	0.388869	P	1.0756	0.97999	1.17121	0.375444	0.530958	0.859041	P	1.37142	1.25905	1.48378	0.390779	0.552644	0.4422	P	1.2133	1.02592	1.40068	0.342427	0.484265	0.596907	P	2.21611	1.60723	2.825	0.608887	0.861096	0.165154	P	2.58592	2.58422	2.58762	0.38754	0.548064	0.054847	P
36929_at	0.982657	0.582079	1.38323	0.400577	0.566502	0.968561	A	1.64684	1.3885	1.90518	0.45159	0.638645	0.288401	A	1.95399	1.13218	2.7758	0.82181	1.16221	0.347891	A	1.91556	1.89762	1.9335	0.410919	0.581127	0.155712	A	1.38622	1.2634	1.50903	0.340852	0.482038	0.374726	A	1.68159	1.04792	2.31526	0.63367	0.896145	0.393843	P,M	2.20494	1.58254	2.82734	0.622402	0.88021	0.200864	M,A
39663_at	1.5221	1.43195	1.61224	0.276681	0.391285	0.199789	P	2.12974	1.74295	2.51654	0.427325	0.604329	0.118231	P	1.68712	1.42103	1.95321	0.382327	0.540692	0.214132	P	1.74108	1.68811	1.79404	0.362978	0.513328	0.17795	P	2.66656	2.24727	3.08585	0.41929	0.592965	0.0284771	P	2.97387	2	3.94774	0.973872	1.37726	0.236092	P	3.61578	3.41796	3.8136	0.363412	0.513943	0.0187603	P
32780_at	1.14198	1.10896	1.175	0.276485	0.391009	0.658693	P	1.33025	1.14006	1.52044	0.41595	0.588242	0.510457	P	1.26565	1.25149	1.27981	0.409395	0.578973	0.582969	P	1.36804	1.09437	1.64171	0.379769	0.537075	0.434721	P	0.95145	0.779692	1.12321	0.340356	0.481336	0.899645	P	1.73669	1.49886	1.97452	0.373614	0.52837	0.187398	P	2.3003	2.12377	2.47683	0.366774	0.518697	0.0711733	P
1571_f_at	0.718859	0.624062	0.813656	0.276263	0.390695	0.415913	P	1.64494	1.28442	2.00546	0.419851	0.593759	0.264306	P	1.41128	1.33727	1.48529	0.445515	0.630053	0.45338	P,M	1.07273	0.877909	1.26756	0.36722	0.519327	0.8613	P,M	1.16532	0.980716	1.34993	0.339683	0.480385	0.674582	P	1.08695	0.933912	1.23998	0.365588	0.517019	0.834158	P	1.37068	1.04292	1.69844	0.333956	0.472285	0.382588	P
368_at	1.24915	1.18567	1.31263	0.278024	0.393186	0.464741	P,M	0.9044	0.423886	1.38491	0.480514	0.679549	0.856631	M,A	1.33576	1.13275	1.53876	0.390617	0.552416	0.480615	P,A	1.35209	0.808073	1.89611	0.544019	0.769359	0.572205	P,A	2.1821	2.16536	2.19884	0.342333	0.484132	0.0746026	P	1.52528	0.937982	2.11257	0.587293	0.830558	0.45713	P	2.27851	1.91911	2.63792	0.359406	0.508276	0.0506413	P
38676_at	1.41745	1.27184	1.56306	0.276427	0.390927	0.270088	P	2.26047	1.74251	2.77844	0.517962	0.732509	0.0955946	P	1.81732	1.6754	1.95924	0.358464	0.506945	0.150193	P	2.0406	1.66616	2.41505	0.374444	0.529544	0.0887978	P	1.92453	1.56661	2.28244	0.357918	0.506172	0.105228	P	2.88983	1.84147	3.93819	1.04836	1.4826	0.27618	P	2.66548	2.02142	3.30955	0.644062	0.910841	0.131415	P
34297_at	1.90155	1.57236	2.23074	0.329191	0.465547	0.0721615	P	2.06303	1.39198	2.73407	0.671047	0.949003	0.242376	P	2.00961	1.78124	2.23798	0.352101	0.497947	0.103149	P	3.01803	2.62694	3.40913	0.391096	0.553094	0.0264164	P	3.73558	2.82665	4.64451	0.908932	1.28542	0.14715	P	2.90926	2.15272	3.6658	0.756544	1.06991	0.154362	P	2.49174	1.80326	3.18023	0.688484	0.973664	0.191879	P
35579_at	1.05863	1.03436	1.08291	0.275876	0.390147	0.851381	P	2.42022	1.85098	2.98946	0.56924	0.805026	0.112785	P,A	1.11404	0.807996	1.42009	0.333476	0.471606	0.764958	A	1.41061	0.971274	1.84994	0.439333	0.62131	0.419297	A	2.31042	0.707415	3.91343	1.60301	2.267	0.550585	A	2.91124	1.99409	3.82838	0.917144	1.29704	0.197663	A	1.031	0.380345	1.68166	0.650656	0.920166	0.966713	A
41678_at	1.56839	1.56349	1.57329	0.280402	0.396549	0.179872	P	1.87237	1.76536	1.97938	0.432784	0.612048	0.181381	P	1.74139	1.41565	2.06713	0.36882	0.52159	0.182128	P	1.85672	1.33953	2.37392	0.517193	0.731422	0.205596	P	1.86073	1.52391	2.19756	0.340265	0.481207	0.127147	P	1.9867	1.43766	2.53574	0.549039	0.776458	0.189474	P	1.84291	1.74366	1.94217	0.324275	0.458594	0.121589	P
31886_at	2.48099	2.40353	2.55845	0.280199	0.396262	0.0339815	P	2.29018	1.58092	2.99944	0.709259	1.00304	0.200296	P	2.24218	2.12695	2.3574	0.363516	0.514089	0.0760057	P	2.51885	2.49525	2.54245	0.351151	0.496602	0.0495148	P	3.58176	2.84993	4.3136	0.731834	1.03497	0.0978849	P	2.78579	2.7564	2.81517	0.365903	0.517465	0.0395114	P	2.18391	1.97099	2.39684	0.32199	0.455362	0.0666575	P
32124_at	2.26863	2.09848	2.43878	0.27707	0.391836	0.0445366	P	1.59657	0.980878	2.21226	0.61569	0.870717	0.418323	P	2.31845	2.18301	2.45388	0.366109	0.517756	0.0691992	P	2.6354	1.99226	3.27854	0.643139	0.909536	0.109237	P	1.83015	1.62141	2.0389	0.341178	0.482498	0.135426	P	3.09453	2.69503	3.49404	0.399503	0.564982	0.0196046	P	2.00386	1.65763	2.35009	0.346231	0.489645	0.0993338	P
39541_at	1.43293	0.994286	1.87157	0.438642	0.620333	0.416901	P	1.75962	1.14359	2.37566	0.616031	0.871199	0.310718	P	1.57358	1.29157	1.85559	0.340781	0.481937	0.234383	P	1.92113	1.48948	2.35279	0.431654	0.61045	0.128132	P	2.17312	1.80947	2.53678	0.363656	0.514288	0.0671531	P	3.1248	3.0964	3.15321	0.374527	0.529661	0.0296923	P	1.91691	1.56296	2.27087	0.353959	0.500573	0.0931147	P
40920_at	1.84492	1.77454	1.9153	0.278021	0.393181	0.0933588	P	0.950341	0.885679	1.015	0.410291	0.580239	0.914728	P,A	1.53621	1.08858	1.98385	0.447636	0.633052	0.316975	P,A	1.74258	1.21634	2.26882	0.526243	0.74422	0.26827	P,A	1.97093	1.96587	1.976	0.339732	0.480454	0.103729	P	2.27762	1.98899	2.56625	0.366734	0.51864	0.073434	P,M	2.37266	2.07722	2.66809	0.335965	0.475126	0.0550086	P,A
37342_s_at	1.65626	1.42752	1.88499	0.279098	0.394704	0.143055	P	1.21685	1.12766	1.30603	0.440277	0.622646	0.67111	P,A	1.19149	1.09082	1.29215	0.384137	0.543251	0.667559	P,A	1.23334	1.20571	1.26098	0.359025	0.507738	0.582415	P,A	1.97087	1.57781	2.36392	0.393054	0.555862	0.0932564	P	0.858964	0.811491	0.906438	0.365644	0.517098	0.736867	P,M	1.17125	1.16499	1.1775	0.324268	0.458585	0.650172	P,M
39021_at	1.79458	1.77894	1.81022	0.276251	0.390678	0.102605	P	1.56777	1.32268	1.81286	0.375431	0.530939	0.269599	P	1.76528	1.58184	1.94871	0.350278	0.495368	0.160525	P	2.38612	1.67278	3.09945	0.713336	1.00881	0.205046	P	2.82441	2.55801	3.09081	0.341181	0.482503	0.0332385	P	3.09126	2.75864	3.42389	0.367317	0.519465	0.0294928	P	2.93174	2.05981	3.80367	0.871933	1.2331	0.21341	P
39333_at	3.32178	3.13121	3.51235	0.277255	0.392098	0.0139619	P	2.58946	2.04478	3.13414	0.544681	0.770295	0.0675644	P	1.79197	1.76909	1.81486	0.354966	0.501997	0.15538	P	2.13208	1.96704	2.29712	0.352249	0.498155	0.0846966	P	3.73293	3.36861	4.09726	0.364325	0.515233	0.00948569	P	3.85881	2.52356	5.19405	1.33525	1.88832	0.248772	P	2.18706	2.17659	2.19752	0.323195	0.457067	0.0667879	P
38329_at	1.52349	1.32033	1.72665	0.277151	0.391951	0.199511	P	1.10281	0.940694	1.26493	0.357824	0.50604	0.800896	P,A	1.553	1.39766	1.70835	0.385198	0.544752	0.287598	P,A	1.90428	1.05554	2.75302	0.848741	1.2003	0.431311	P	1.16454	1.08457	1.24452	0.339839	0.480605	0.676088	P	2.22684	2.02393	2.42975	0.367595	0.519858	0.0792512	P	1.85327	1.60671	2.09982	0.335608	0.474621	0.126096	P
40528_at	1.13334	0.964385	1.30229	0.283675	0.401177	0.684598	P,A	2.35029	1.96327	2.73731	0.629745	0.890594	0.165221	A	1.41636	1.27415	1.55858	0.552525	0.781388	0.529742	M,A	1.01203	0.534804	1.48926	0.477228	0.674903	0.981672	A	1.44988	1.40757	1.49218	0.337354	0.477091	0.313947	P	2.17765	1.62108	2.73421	0.556565	0.787102	0.147542	P	2.82433	2.73244	2.91622	0.329915	0.46657	0.0311821	P
40453_s_at	1.12772	1.02322	1.23222	0.277428	0.392342	0.690449	P	1.37296	1.2314	1.51453	0.346985	0.490711	0.394892	P	1.59028	1.42322	1.75733	0.333435	0.471548	0.218696	P	2.25596	1.78563	2.72629	0.470332	0.66515	0.076095	P	1.34539	1.16036	1.53042	0.340193	0.481106	0.41681	P	1.07661	0.917927	1.23529	0.364189	0.515042	0.852873	P	2.48395	1.49268	3.47522	0.991272	1.40187	0.334181	P
576_at	1.67653	1.61744	1.73562	0.278682	0.394116	0.135928	P	2.63422	1.61371	3.65474	1.02051	1.44322	0.304326	P,A	2.33301	1.82865	2.83737	0.50436	0.713273	0.0775487	P,A	1.84519	1.50421	2.18618	0.370405	0.523831	0.150013	P,A	2.2722	2.11124	2.43316	0.338267	0.478381	0.0639872	P	2.18731	2.09097	2.28365	0.364744	0.515826	0.0828185	P	2.78247	2.75277	2.81218	0.323179	0.457044	0.0313361	P
160027_s_at	1.48872	1.33194	1.64549	0.276016	0.390346	0.218641	P	1.59582	1.3048	1.88684	0.386185	0.546148	0.262833	P	1.4585	1.21572	1.70129	0.373428	0.528107	0.34441	P	1.43093	1.19025	1.67161	0.354346	0.501121	0.347987	P	1.91272	1.79916	2.02628	0.33997	0.480789	0.115246	P	1.84552	1.55804	2.133	0.365964	0.517551	0.147098	P	1.70254	1.6392	1.76587	0.326126	0.461211	0.164046	P
40175_at	1.10325	0.703462	1.50304	0.399789	0.565388	0.815358	P	1.05543	1.03074	1.08013	0.42568	0.602002	0.908307	P,A	1.02544	0.888054	1.16284	0.370352	0.523756	0.951476	P,A	1.02646	0.478661	1.57425	0.547796	0.7747	0.965237	P,A	1.21431	1.01106	1.41756	0.337924	0.477896	0.590813	P	1.90911	1.73129	2.08693	0.366365	0.518118	0.131192	P	2.82162	2.58377	3.05946	0.34831	0.492585	0.0346708	P
33269_at	1.12306	0.981575	1.26454	0.277316	0.392183	0.700614	A	0.822751	0.353184	1.29232	0.469566	0.664067	0.731274	A	1.15144	0.937215	1.36567	0.397488	0.562133	0.739866	A	1.2328	0.472973	1.99264	0.759832	1.07456	0.793264	A	1.55408	1.49365	1.61452	0.33819	0.478272	0.243005	A	2.88808	1.84579	3.93038	1.04229	1.47402	0.275569	P,A	1.93955	1.64932	2.22977	0.322033	0.455424	0.100143	M,A
32632_g_at	1.34935	1.09407	1.60463	0.27588	0.390154	0.332921	P	1.21082	0.732096	1.68955	0.478729	0.677025	0.691283	P,A	1.40957	1.01001	1.80913	0.39956	0.565064	0.398235	P,A	0.969171	0.771235	1.16711	0.3575	0.505581	0.939136	P,A	2.83853	1.68249	3.99458	1.15605	1.6349	0.326751	P	3.67644	3.63393	3.71895	0.368437	0.521049	0.0184279	P	3.57766	2.82738	4.32793	0.750275	1.06105	0.105629	P
33724_at	1.25299	1.16558	1.3404	0.276228	0.390645	0.456418	P	2.47505	2.08916	2.86095	0.406992	0.575574	0.0684101	P	1.89406	1.81993	1.96818	0.381287	0.539222	0.143687	P	1.59766	1.44817	1.74714	0.363129	0.513542	0.241538	P	1.42742	1.19721	1.65763	0.338033	0.478051	0.333473	P	1.92578	1.39347	2.45808	0.532304	0.752792	0.196069	P	2.53077	2.15418	2.90736	0.376588	0.532576	0.028437	P
35684_at	1.94873	1.90853	1.98892	0.275192	0.38918	0.0748172	P	3.12566	2.94908	3.30225	0.361258	0.510895	0.0276891	P	2.44037	2.37135	2.5094	0.331985	0.469497	0.0492332	P	2.33543	2.31394	2.35692	0.347018	0.490758	0.0613735	P	4.29784	4.03511	4.56057	0.344384	0.487032	0.0107298	P	3.57044	2.1494	4.99148	1.42104	2.00965	0.29661	P	3.39456	3.15584	3.63328	0.333494	0.471631	0.0188498	P
41596_s_at	1.70253	1.60795	1.7971	0.275844	0.390103	0.125742	P	2.36798	1.70191	3.03405	0.666069	0.941964	0.180002	P,A	1.94895	1.54956	2.34834	0.399392	0.564825	0.100223	A	2.24479	1.97759	2.51199	0.350861	0.496193	0.0710806	M,A	3.00969	2.79609	3.22329	0.33948	0.480097	0.0273685	P,M	2.56048	2.53639	2.58457	0.366019	0.517629	0.0508557	P	2.96242	2.62461	3.30022	0.337807	0.477731	0.0197169	P,M
39381_at	0.974001	0.913598	1.0344	0.27638	0.39086	0.933629	P	1.58692	1.10494	2.0689	0.481978	0.68162	0.311066	P	1.48209	1.14169	1.82249	0.340395	0.481392	0.290679	P	1.51482	1.16723	1.8624	0.347589	0.491564	0.274288	P	1.4599	0.946744	1.97306	0.513159	0.725717	0.450289	P	1.11003	0.639222	1.58084	0.47081	0.665826	0.830528	P	1.43002	1.3311	1.52894	0.323237	0.457126	0.314818	P
40153_at	1.93941	1.75814	2.12068	0.275517	0.38964	0.0763027	P	2.20762	2.13107	2.28416	0.354049	0.500701	0.076253	P	2.95727	2.00211	3.91244	0.955167	1.35081	0.237969	P	2.43941	2.13559	2.74323	0.340761	0.481909	0.0517338	P	2.8703	1.93353	3.80707	0.93677	1.32479	0.24639	P	2.42881	2.27769	2.57993	0.364823	0.515937	0.0594418	P	3.35638	2.63792	4.07484	0.718457	1.01605	0.115184	P
581_at	1.17828	1.13725	1.21931	0.275023	0.388941	0.583313	P	1.35967	1.2015	1.51784	0.362489	0.512637	0.425651	P	0.890838	0.745046	1.03663	0.328313	0.464305	0.771132	P	0.985507	0.961294	1.00972	0.340313	0.481275	0.9699	P	1.948	1.54436	2.35164	0.403639	0.570832	0.10122	P	1.87322	1.50216	2.24428	0.371055	0.524752	0.136829	P	2.63263	2.42112	2.84414	0.333496	0.471635	0.0392836	P
41688_at	1.31715	1.24782	1.38648	0.276122	0.390496	0.369564	P	1.31624	1.31578	1.31669	0.368493	0.521128	0.481218	P,A	1.9249	1.42205	2.42776	0.502853	0.711142	0.17844	P,A	1.39304	1.16888	1.61721	0.346461	0.48997	0.374269	P,A	1.87342	1.78803	1.95881	0.337829	0.477762	0.122675	P	2.61752	2.02453	3.2105	0.592987	0.838611	0.102182	P	2.65272	2.56326	2.74219	0.327156	0.462668	0.0370217	P
34761_r_at	1.60518	1.41743	1.79292	0.275421	0.389504	0.159114	P	2.36568	0.788759	3.94259	1.57692	2.2301	0.533712	P	1.47848	1.09157	1.86539	0.386911	0.547175	0.304241	P	1.957	0.983076	2.93091	0.973919	1.37733	0.475221	P	3.42143	2.61259	4.23027	0.80884	1.14387	0.139226	P	4.06367	3.35552	4.77182	0.708151	1.00148	0.0615875	P	3.29264	1.12833	5.45695	2.16431	3.0608	0.47528	P
34407_at	2.24911	2.04038	2.45785	0.279448	0.395199	0.04658	A	1.26392	0.84154	1.6863	0.422381	0.597337	0.582761	A	1.71574	1.45303	1.97846	0.366487	0.51829	0.190054	A	1.57679	1.49362	1.65995	0.349508	0.494278	0.240672	A	1.61134	1.38015	1.84254	0.338093	0.478136	0.212303	P	1.20556	1.09933	1.31179	0.36376	0.514434	0.628944	P	1.8683	1.77055	1.96605	0.31993	0.452449	0.113173	P,A
40119_at	1.29636	1.29258	1.30014	0.275443	0.389536	0.394513	P	1.92686	1.27115	2.58257	0.65571	0.927314	0.296572	P	2.11412	1.44651	2.78173	0.66761	0.944143	0.258504	P	2.14509	1.67423	2.61596	0.470869	0.665909	0.0998353	P	1.32622	1.24576	1.40668	0.337621	0.477468	0.43587	P	2.38821	2.21214	2.56429	0.366256	0.517963	0.0630918	P	2.19056	1.94687	2.43426	0.325056	0.459698	0.0671247	P
33443_at	1.84323	1.73291	1.95355	0.276364	0.390838	0.0927192	P	2.35814	1.56059	3.15569	0.797553	1.12791	0.263363	P	1.61252	1.39717	1.82787	0.323841	0.45798	0.199117	P	1.64935	1.02503	2.27367	0.624321	0.882924	0.414121	P	1.42957	1.25297	1.60616	0.338422	0.478602	0.332045	P	1.74944	1.55878	1.94011	0.364247	0.515123	0.175896	P	2.09641	1.43311	2.7597	0.663294	0.93804	0.266911	P
32010_at	1.22229	0.980884	1.4637	0.275615	0.389779	0.504596	P,M	1.70892	0.464609	2.95324	1.24431	1.75973	0.654185	A	2.10857	1.08705	3.13009	1.02152	1.44465	0.440471	P,A	1.29423	1.20363	1.38483	0.353175	0.499464	0.492429	P,A	1.44999	0.657591	2.24239	0.792398	1.12062	0.645054	A	1.41989	1.16237	1.6774	0.364345	0.515261	0.368287	P,A	2.90854	2.84913	2.96794	0.321436	0.454579	0.0272129	P,A
40165_at	1.20975	1.12119	1.29831	0.275512	0.389633	0.525988	P	1.64142	1.18277	2.10006	0.458646	0.648624	0.256461	P	1.15423	0.829332	1.47913	0.341291	0.482658	0.695619	P,A	1.18872	1.10469	1.27275	0.341978	0.48363	0.63648	M,A	1.707	1.54439	1.86962	0.338232	0.478332	0.171752	P	1.88225	1.72873	2.03577	0.364407	0.515349	0.136522	P	2.04555	1.81913	2.27198	0.321142	0.454163	0.0827937	P
38318_at	0.802292	0.740575	0.864008	0.275261	0.389278	0.547171	P	1.37684	0.867175	1.88651	0.509666	0.720776	0.514795	P	1.13814	1.00474	1.27155	0.329587	0.466106	0.715843	P	1.30704	1.28181	1.33227	0.35539	0.502598	0.478677	P	1.62287	1.05309	2.19266	0.569784	0.805797	0.385002	P	1.74673	1.37312	2.12035	0.373617	0.528374	0.171853	P	3.04317	2.36058	3.72575	0.682581	0.965316	0.123851	P
34307_at	1.68439	1.63301	1.73578	0.275021	0.388938	0.130586	P	2.41006	1.20392	3.61619	1.20614	1.70574	0.423871	P	2.06606	1.48477	2.64735	0.581291	0.82207	0.209684	P	2.01892	1.56373	2.47411	0.455189	0.643734	0.115973	P	1.63414	1.56362	1.70467	0.338285	0.478407	0.201694	P	2.3051	1.79933	2.81086	0.505768	0.715264	0.0896177	P	2.22019	2.11435	2.32603	0.324974	0.459583	0.0641791	P
1155_at	1.33405	1.20626	1.46184	0.276169	0.390562	0.350012	M,A	1.43823	0.746515	2.12994	0.691714	0.978232	0.58516	A	1.21511	1.03491	1.39531	0.325469	0.460282	0.57661	A	1.21447	1.11855	1.31038	0.338652	0.478926	0.591296	M,A	1.32892	0.913366	1.74448	0.415558	0.587687	0.486451	M,A	1.22213	0.878109	1.56616	0.364065	0.514866	0.603859	P,A	2.03806	1.91374	2.16239	0.320723	0.453571	0.083654	P,A
628_at	1.77454	1.71722	1.83186	0.275484	0.389593	0.106647	P	1.60387	1.19009	2.01765	0.41378	0.585173	0.246004	P,A	1.46971	1.30101	1.6384	0.342322	0.484116	0.303654	M,A	1.76866	1.64533	1.89199	0.339008	0.479429	0.151515	P,A	2.03802	1.85101	2.22504	0.338207	0.478297	0.0917776	P	1.91596	1.85768	1.97424	0.365117	0.516354	0.128882	P,M	1.70659	1.64224	1.77093	0.320496	0.45325	0.158289	P,A
434_at	0.248194	0.221139	0.27525	0.275664	0.389848	0.112256	P,A	0.502519	0.474177	0.530861	0.34693	0.490633	0.28801	P	0.404715	0.276209	0.533221	0.322599	0.456224	0.20629	P,M	0.588093	0.451087	0.725098	0.352699	0.498791	0.363245	A	0.594527	0.549332	0.639723	0.341652	0.48317	0.35717	M,A	0.384055	0.320267	0.447843	0.363602	0.514211	0.232345	P	1.36625	1.23713	1.49537	0.319511	0.451857	0.370319	P
1038_s_at	1.99552	1.80084	2.19021	0.275192	0.389181	0.0686393	P	1.99263	1.74357	2.24168	0.346114	0.489479	0.103116	P	2.00101	1.6136	2.38841	0.387406	0.547875	0.0827385	P	2.29386	2.17333	2.41439	0.338057	0.478085	0.0619866	P	3.46148	2.74294	4.18002	0.718538	1.01617	0.103445	P	3.05158	2.2632	3.83995	0.788375	1.11493	0.155268	P	3.13578	2.7202	3.55136	0.415581	0.587721	0.0150759	P
41669_at	1.15483	1.06028	1.24938	0.274852	0.388699	0.629954	P	1.49262	1.38524	1.6	0.3609	0.51039	0.30553	P	0.837536	0.796887	0.878186	0.314292	0.444476	0.656697	P	1.35992	1.14569	1.57415	0.350058	0.495057	0.411957	P	1.12682	0.818849	1.4348	0.33788	0.477834	0.74347	P	2.279	1.96589	2.59211	0.366938	0.518928	0.0733653	P	1.6809	0.917419	2.44439	0.763485	1.07973	0.49507	P
37007_at	1.06991	1.00303	1.13679	0.274955	0.388845	0.823045	P	1.15257	1.03636	1.26878	0.345995	0.489311	0.702323	P	0.999743	0.985579	1.01391	0.318606	0.450577	0.999429	P	1.28027	1.18834	1.37219	0.336277	0.475567	0.492275	P	2.03404	1.89256	2.17552	0.338816	0.479158	0.0926783	P	2.00595	1.95896	2.05293	0.36487	0.516005	0.110231	P	2.09505	1.20303	2.98707	0.892018	1.2615	0.396143	P
31816_at	1.64705	1.4341	1.86	0.275353	0.389408	0.143197	P,A	1.38102	1.18054	1.58151	0.358972	0.507663	0.399721	A	0.90679	0.367802	1.44578	0.538988	0.762244	0.877587	A	1.02274	0.891103	1.15438	0.342673	0.484613	0.953122	A	1.92013	1.67327	2.16699	0.338197	0.478283	0.11271	M	1.14967	1.11516	1.18417	0.363832	0.514536	0.720699	P,A	1.18703	1.03408	1.33998	0.319074	0.451239	0.617109	A
36638_at	0.695448	0.663105	0.72779	0.275977	0.390291	0.384811	P	4.44282	3.98259	4.90305	0.460228	0.650861	0.00665889	P	4.62992	4.12374	5.1361	0.506183	0.715851	0.0109964	P	3.30475	3.18814	3.42136	0.340428	0.481439	0.0211285	P	3.10184	2.77878	3.4249	0.345128	0.488085	0.0259189	P	4.55825	4.19599	4.9205	0.363553	0.514141	0.0102784	P	4.79535	4.26439	5.3263	0.530954	0.750883	0.0161654	P
34752_at	1.30964	1.13642	1.48285	0.275687	0.389881	0.378084	P	1.70269	1.29878	2.10661	0.403915	0.571223	0.197166	P	1.82044	1.62663	2.01425	0.322725	0.456401	0.126115	P	1.90747	1.90022	1.91471	0.339531	0.48017	0.11611	P	1.45306	1.23618	1.66993	0.337579	0.477409	0.311637	P	2.14309	1.93175	2.35443	0.364092	0.514903	0.0882312	P	1.96077	1.41913	2.50241	0.541642	0.765998	0.214906	P
32444_at	1.31499	1.08069	1.5493	0.276633	0.391219	0.372858	A	2.20275	1.01345	3.39205	1.1893	1.68192	0.471802	P,A	1.97913	1.0491	2.90916	0.930028	1.31526	0.451854	P	3.08889	0.995314	5.18247	2.09358	2.96077	0.492769	P,A	1.08116	0.971871	1.19046	0.337669	0.477536	0.83244	P,A	0.852784	0.720402	0.985166	0.36373	0.514392	0.724853	A	1.17221	1.14449	1.19993	0.317603	0.449159	0.641998	A
36579_at	1.67948	1.39502	1.96394	0.284458	0.402285	0.124522	P	1.62953	1.51367	1.74539	0.342536	0.484419	0.207477	P	1.3217	1.10234	1.54106	0.313287	0.443055	0.412453	P	1.90282	1.89476	1.91088	0.336822	0.476338	0.115554	P	2.07431	1.89877	2.24985	0.338249	0.478356	0.0864683	P	2.56342	2.43714	2.68969	0.364824	0.515939	0.0503734	P	2.15508	1.35211	2.95804	0.802966	1.13557	0.334812	P
980_at	1.84023	1.83474	1.84572	0.274902	0.38877	0.0924409	P	2.48823	2.43662	2.53984	0.346319	0.489769	0.0501157	P	2.29151	2.13532	2.4477	0.324052	0.458279	0.0575726	P	2.40432	2.34552	2.46313	0.33763	0.477481	0.0532296	P	2.52763	2.3185	2.73676	0.338115	0.478167	0.0456595	P	2.20416	2.10361	2.30472	0.363757	0.514429	0.0804021	P	2.80675	2.52677	3.08673	0.31876	0.450794	0.0297447	P
755_at	1.07374	0.867358	1.28013	0.274638	0.388396	0.81347	P	1.08322	0.940627	1.22582	0.343822	0.486238	0.831297	P	0.527497	0.487516	0.567478	0.312304	0.441664	0.269455	P	1.26958	0.926687	1.61246	0.342889	0.484918	0.514112	P	1.39713	1.00826	1.786	0.388872	0.549948	0.384721	P	2.13838	1.84928	2.42749	0.364565	0.515573	0.0890695	P	2.20191	2.11152	2.29231	0.321675	0.454917	0.0647493	P
37565_at	0.637966	0.63181	0.644123	0.274921	0.388797	0.318531	P	1.12548	0.916115	1.33485	0.357325	0.505333	0.759003	P	1.4356	1.40118	1.47002	0.332351	0.470015	0.320256	P	1.52778	1.0104	2.04516	0.517376	0.73168	0.398641	P	0.790267	0.673756	0.906779	0.337162	0.476818	0.59737	P	1.87476	1.34902	2.40051	0.525743	0.743513	0.208914	P	2.67372	1.87387	3.47357	0.799851	1.13116	0.224009	P
38745_at	1.57283	1.56706	1.57861	0.274834	0.388674	0.1725	P	1.32862	1.23068	1.42656	0.336396	0.475736	0.431653	P,A	1.58532	1.25299	1.91764	0.332328	0.469982	0.195967	P,A	1.90434	1.66629	2.14239	0.335629	0.474651	0.114551	P	3.08545	3.07658	3.09432	0.338195	0.47828	0.0253048	P	4.09375	2.96134	5.22615	1.13241	1.60146	0.183256	P	2.76985	2.46019	3.07952	0.319214	0.451437	0.0310245	P
33402_at	1.5049	1.26205	1.74775	0.274981	0.388882	0.207753	P	1.40713	1.0928	1.72147	0.340194	0.481107	0.354018	P	1.16265	0.920042	1.40526	0.310764	0.439486	0.652909	P	1.18422	1.00228	1.36617	0.333393	0.471489	0.63607	P	1.97834	1.75407	2.20261	0.337602	0.477441	0.101305	P	2.16039	1.6293	2.69148	0.531086	0.751069	0.132399	P	2.19367	1.59546	2.79187	0.598205	0.845989	0.197529	P
40493_at	1.55456	1.43648	1.67265	0.274857	0.388706	0.181123	P	1.5577	1.35795	1.75745	0.339298	0.479839	0.241961	P	1.75629	1.70165	1.81093	0.31481	0.445209	0.138232	P	1.89452	1.7783	2.01074	0.333559	0.471724	0.115458	P	1.57819	1.25856	1.89781	0.337646	0.477503	0.228954	P	2.52836	1.58766	3.46907	0.940709	1.33036	0.299086	P	2.3331	2.25592	2.41028	0.318446	0.45035	0.0526001	P
33929_at	1.31966	1.25825	1.38107	0.274941	0.388825	0.364939	P	1.77738	1.12133	2.43343	0.656052	0.927798	0.371173	P	1.85871	1.54526	2.17215	0.317651	0.449226	0.113925	P	1.93716	1.53543	2.33888	0.401721	0.568119	0.102157	P	1.75826	1.68052	1.83599	0.3374	0.477155	0.153633	P	1.93488	1.68364	2.18611	0.363666	0.514302	0.123832	P	2.52964	2.11625	2.94302	0.413388	0.584619	0.0357509	P
32635_at	1.63937	1.63764	1.64109	0.274906	0.388775	0.145561	P	1.53267	1.37008	1.69526	0.337673	0.477542	0.255413	P,A	0.967441	0.934882	1	0.308593	0.436416	0.925602	P,A	1.40289	1.38364	1.42214	0.334838	0.473532	0.351989	P,A	1.59005	1.42636	1.75374	0.3377	0.47758	0.222705	P	2.28028	1.87311	2.68746	0.407176	0.575833	0.0572718	P	2.30565	2.22103	2.39027	0.318765	0.450802	0.054756	P
1488_at	1.47412	1.343	1.60523	0.274631	0.388387	0.226421	P	1.38381	1.31608	1.45154	0.336823	0.47634	0.37258	P	1.02419	0.954905	1.09347	0.309349	0.437486	0.944792	P	1.32183	1.31998	1.32367	0.331753	0.46917	0.434338	P	2.11822	1.89131	2.34513	0.337977	0.477972	0.0804787	P	2.59736	2.49795	2.69677	0.364463	0.515429	0.0483178	P	2.338	1.95473	2.72128	0.383276	0.542034	0.0400574	P
32614_at	2.0281	1.9229	2.1333	0.275874	0.390144	0.0650556	P	1.57686	1.32299	1.83074	0.347459	0.491381	0.238744	P	1.54168	1.4482	1.63515	0.332453	0.470159	0.244797	P	1.6914	0.811947	2.57086	0.879458	1.24374	0.542742	P,A	1.05154	0.84826	1.25482	0.337233	0.476919	0.892562	P	0.901621	0.739024	1.06422	0.363466	0.514018	0.81202	P	1.90325	1.62365	2.18285	0.317053	0.44838	0.104289	P
34777_at	1.20604	1.01935	1.39272	0.277699	0.392726	0.535424	P	2.21659	1.47449	2.95869	0.7421	1.04949	0.275674	P	2.83122	2.55964	3.1028	0.327766	0.463531	0.0305747	P	1.90192	1.55623	2.24762	0.345696	0.488888	0.108042	P	2.96114	2.94507	2.9772	0.337967	0.477958	0.0284376	P	1.47834	1.22554	1.73114	0.363441	0.513983	0.318728	P	2.14339	1.83268	2.45411	0.317036	0.448356	0.0690175	P
41300_s_at	0.854233	0.852364	0.856101	0.274533	0.388249	0.648509	P	1.12394	0.467889	1.78	0.656054	0.9278	0.870217	P,A	1.47932	0.926829	2.0318	0.552487	0.781335	0.478566	P,A	1.66878	1.56531	1.77225	0.334501	0.473056	0.183592	P,A	2.06722	1.84963	2.28482	0.337575	0.477404	0.0871693	P	2.1161	1.55966	2.67255	0.556444	0.786931	0.161678	P	3.44998	3.28002	3.61994	0.320421	0.453144	0.0166781	P
39248_at	0.757657	0.712826	0.802488	0.275098	0.389047	0.471275	P	0.867372	0.765323	0.969422	0.340009	0.480845	0.734107	P	1.18275	1.17747	1.18803	0.325201	0.459904	0.630714	P	1.34508	1.2299	1.46026	0.342037	0.483713	0.419241	P	0.974155	0.831106	1.1172	0.337121	0.476761	0.94587	P	2.17123	2.14785	2.19461	0.363606	0.514217	0.0843613	P	2.84657	1.94801	3.74514	0.898563	1.27076	0.241153	P
35671_at	1.609	1.5915	1.62649	0.274751	0.388556	0.156974	P	1.16059	1.12064	1.20054	0.336029	0.475217	0.679857	P,A	0.745117	0.362228	1.12801	0.38289	0.541488	0.553306	P,A	0.946896	0.695462	1.19833	0.332282	0.469918	0.887707	P,A	1.6081	1.55138	1.66483	0.337417	0.47718	0.213295	P	2.0478	1.67739	2.41822	0.370416	0.523847	0.0977659	P	1.43982	1.26243	1.61721	0.317357	0.448811	0.300085	P
38068_at	1.03927	0.752265	1.32627	0.287001	0.405881	0.902039	P	1.38076	1.25779	1.50372	0.337327	0.477052	0.376191	P	0.96232	0.938894	0.985747	0.308285	0.43598	0.913896	P	1.56848	1.38485	1.7521	0.33175	0.469165	0.228741	P	2.07201	1.68339	2.46063	0.388618	0.549589	0.0729643	P	1.72389	1.33441	2.11337	0.389482	0.55081	0.17728	P	1.8073	1.03675	2.57785	0.77055	1.08972	0.44054	P
36659_at	3.30225	2.66381	3.9407	0.638448	0.902902	0.106911	P	1.9628	1.81579	2.10981	0.333226	0.471252	0.101818	P	3.06113	1.90296	4.2193	1.15817	1.6379	0.29752	P	2.69224	2.37715	3.00733	0.331715	0.469115	0.0363426	P	3.58864	3.10653	4.07075	0.482111	0.681809	0.0175407	P	2.58653	2.39031	2.78274	0.363677	0.514316	0.0487362	P	3.64027	3.33311	3.94744	0.317588	0.449138	0.0141621	P
41449_at	1.16796	1.12296	1.21296	0.274604	0.388349	0.603035	P	1.40934	1.26761	1.55107	0.333311	0.471372	0.344325	P	1.4934	1.4569	1.52989	0.310456	0.439051	0.252949	P	1.54713	1.4309	1.66336	0.332473	0.470188	0.241579	P	1.9179	1.78235	2.05345	0.337408	0.477166	0.112727	P	2.00362	1.77613	2.23111	0.363762	0.514436	0.110097	P	1.90855	1.79962	2.01748	0.317951	0.44965	0.103755	P
372_f_at	1.14826	0.950552	1.34597	0.274851	0.388698	0.643616	A	1.06115	1.05059	1.07172	0.338584	0.47883	0.873314	A	1.26766	0.703282	1.83204	0.564378	0.798152	0.683677	A	2.93666	2.9144	2.95893	0.404443	0.571969	0.0409517	A	1.09869	0.756246	1.44113	0.342444	0.484288	0.798924	P,A	1.17941	1.12148	1.23734	0.363492	0.514056	0.670486	P,M	0.929448	0.821339	1.03756	0.316798	0.44802	0.844441	A
39631_at	0.960826	0.794377	1.12728	0.274588	0.388326	0.899631	P	1.08876	0.903341	1.27417	0.331883	0.469354	0.814188	P	1.2234	1.11259	1.3342	0.310389	0.438957	0.546435	P	1.20289	1.01749	1.38828	0.332846	0.470715	0.604179	P	2.04878	1.92085	2.1767	0.337296	0.477008	0.0897289	P	2.34638	2.29889	2.39387	0.363698	0.514347	0.0658453	P	2.88378	2.72428	3.04328	0.318156	0.44994	0.0273594	P
35246_at	1.16972	1.13037	1.20908	0.274561	0.388287	0.59948	P	1.12995	1.12863	1.13127	0.334199	0.472628	0.73489	P	0.914706	0.835675	0.993738	0.309155	0.437212	0.808524	P	1.05956	0.871569	1.24756	0.331183	0.468363	0.873843	P	1.8501	1.79121	1.90899	0.337283	0.47699	0.127903	P	2.20235	1.86146	2.54324	0.36375	0.51442	0.0806132	P	1.84279	1.68809	1.9975	0.318254	0.450079	0.117904	P
33308_at	1.57876	1.49479	1.66272	0.274616	0.388366	0.169628	P	1.79991	1.51727	2.08256	0.332865	0.470743	0.138163	P	1.61719	1.48793	1.74646	0.308907	0.43686	0.183777	P	1.87516	1.82689	1.92344	0.332167	0.469755	0.118905	P	2.66214	2.52725	2.79702	0.337304	0.47702	0.0388011	P	2.8051	2.77705	2.83315	0.363602	0.51421	0.0382607	P	2.62948	2.50608	2.75288	0.317143	0.448507	0.0358552	P
40090_at	1.82669	1.81688	1.83651	0.274682	0.388459	0.0949395	P	1.71957	0.638644	2.80049	1.08092	1.52865	0.609435	P,A	1.8142	1.1295	2.4989	0.684699	0.96831	0.385668	P,M	1.82935	1.02556	2.63315	0.803797	1.13674	0.445621	P,A	1.67966	1.54945	1.80988	0.337181	0.476845	0.18138	P	2.7939	2.69163	2.89617	0.363651	0.51428	0.0387222	P	2.99388	2.17252	3.81525	0.821365	1.16159	0.192231	P
36979_at	1.22676	1.15206	1.30147	0.274503	0.388205	0.495612	P	1.49288	1.27997	1.70579	0.331898	0.469374	0.275838	P	1.03777	0.907139	1.1684	0.308899	0.436849	0.913857	P	1.41583	1.30943	1.52222	0.331132	0.468291	0.336022	P	1.9125	1.66351	2.16148	0.33753	0.47734	0.113915	P	2.51218	2.31845	2.70592	0.363793	0.514481	0.0532919	P	1.70924	1.51748	1.90099	0.317267	0.448683	0.154911	P
34308_at	1.29458	1.26656	1.3226	0.274886	0.388747	0.396047	P	1.04298	0.844373	1.24158	0.333669	0.471879	0.909302	P	1.09601	0.874795	1.31723	0.309148	0.437202	0.785508	P	1.26149	1.13897	1.38401	0.331596	0.468948	0.512985	P	0.743564	0.668621	0.818508	0.338635	0.478903	0.527949	P	1.34823	1.08206	1.6144	0.363483	0.514043	0.439143	P	1.62904	1.52695	1.73112	0.316694	0.447872	0.185386	P
37754_at	1.23913	1.08253	1.39572	0.274562	0.388289	0.47562	P	1.28702	0.899171	1.67487	0.38785	0.548503	0.513787	P,A	1.236	0.898465	1.57354	0.33754	0.477353	0.540385	P,A	1.78805	1.50944	2.06665	0.331883	0.469354	0.140841	P,A	2.84349	2.67909	3.00789	0.337399	0.477154	0.0319025	P	2.05542	2.00046	2.11039	0.363536	0.514118	0.100989	P	2.40883	2.09998	2.71769	0.317033	0.448352	0.0470912	P
2086_s_at	1.164	1.16383	1.16417	0.274504	0.388207	0.610846	P	1.22304	1.0345	1.41159	0.331856	0.469315	0.570755	P	1.04137	0.9939	1.08883	0.307388	0.434713	0.905273	P	1.2924	1.25388	1.33092	0.330584	0.467516	0.469739	P	2.11423	1.64193	2.58653	0.472299	0.667931	0.109085	P	3.18328	3.01949	3.34706	0.363727	0.514388	0.0266501	P	2.49006	2.01444	2.96567	0.475611	0.672615	0.067668	P
41812_s_at	1.28888	1.10907	1.4687	0.27449	0.388188	0.402989	P	1.31294	1.24463	1.38125	0.329711	0.466282	0.442734	P	0.961054	0.886884	1.03522	0.306387	0.433297	0.910479	P,M	1.19203	1.14221	1.24186	0.330373	0.467218	0.619843	P	2.35849	1.6898	3.02717	0.668689	0.945669	0.20114	P	2.48706	2.0329	2.94122	0.45416	0.64228	0.0468104	P	2.85483	2.7515	2.95816	0.31824	0.45006	0.0281984	P
38075_at	2.24688	1.87977	2.61399	0.367108	0.51917	0.0459438	P	2.26831	1.91937	2.61725	0.348941	0.493477	0.0509219	P	2.66351	2.58881	2.73821	0.307147	0.434372	0.0324414	P	2.81593	2.78231	2.84955	0.330043	0.466752	0.0314812	P	3.17223	2.98415	3.3603	0.337314	0.477034	0.0232749	P	4.53327	3.99104	5.0755	0.542232	0.766832	0.0128898	P	3.75622	2.66205	4.8504	1.09418	1.5474	0.207725	P
133_at	1.59736	1.46949	1.72523	0.274495	0.388194	0.161499	P	1.77796	1.4796	2.07633	0.330456	0.467335	0.142778	P	2.07042	1.95978	2.18106	0.309709	0.437994	0.0744819	P	1.76884	1.55419	1.98349	0.329935	0.466598	0.145115	P	2.25877	2.24904	2.2685	0.337208	0.476884	0.0648599	P	2.38787	2.30451	2.47122	0.363532	0.514112	0.0622704	P	2.72348	2.63498	2.81198	0.316885	0.448143	0.0321828	P
38772_at	0.878085	0.808472	0.947698	0.27466	0.388428	0.700537	P	2.04262	1.85087	2.23436	0.329067	0.465371	0.0868353	P	1.66058	1.42038	1.90077	0.307933	0.435483	0.165101	P	1.88256	1.3927	2.37241	0.489857	0.692762	0.187361	P	2.91171	2.74547	3.07795	0.33867	0.478952	0.0299798	P	1.36305	1.18436	1.54173	0.363415	0.513946	0.423041	P	2.03219	1.59577	2.46862	0.436423	0.617195	0.106637	P
34374_g_at	0.819213	0.722596	0.915831	0.274463	0.388149	0.577785	P	1.73267	0.902244	2.56309	0.830423	1.1744	0.503895	P	1.41056	1.0102	1.81092	0.400359	0.566193	0.382428	P	1.40549	1.19325	1.61772	0.330941	0.468021	0.345191	P	1.20951	1.05563	1.36338	0.337153	0.476807	0.597725	P	1.55254	1.19329	1.91179	0.363564	0.514157	0.267925	P	2.09063	1.3685	2.81277	0.722134	1.02125	0.30856	P
33921_at	0.976197	0.892936	1.05946	0.2745	0.388202	0.938798	P	1.03952	1.03747	1.04157	0.329566	0.466077	0.915516	P,M	1.31338	1.09012	1.53664	0.308729	0.436609	0.416894	P,M	1.44443	1.15	1.73886	0.329931	0.466592	0.310299	P,M	1.28142	1.15753	1.40531	0.33719	0.476858	0.491754	P	1.78967	1.77106	1.80828	0.363535	0.514116	0.16196	P	2.23273	1.86474	2.60073	0.368	0.52043	0.0457883	P
37408_at	0.949626	0.840071	1.05918	0.274471	0.388161	0.871304	P	1.05338	1.00079	1.10597	0.330966	0.468057	0.886695	P	0.878615	0.84816	0.909071	0.306589	0.433582	0.730408	P	1.06405	1.03303	1.09507	0.329915	0.46657	0.863996	P,M	1.44117	1.29142	1.59092	0.337234	0.476921	0.320944	P	1.42648	1.30025	1.55272	0.363515	0.514088	0.361517	P	1.76331	1.57462	1.95201	0.31698	0.448278	0.137705	P
39517_at	1.26971	1.25913	1.28029	0.274468	0.388157	0.429379	P	1.48594	1.43865	1.53324	0.329287	0.465682	0.278001	P	1.2659	1.22781	1.304	0.306234	0.433081	0.476769	P	1.51867	1.33305	1.70429	0.329701	0.466267	0.256324	P	2.18508	1.93688	2.43328	0.337289	0.476999	0.0723265	P	2.767	2.68834	2.84565	0.363585	0.514187	0.0398268	P	2.33273	1.81615	2.8493	0.516576	0.730548	0.113182	P
34279_at	3.07582	2.73257	3.41907	0.343252	0.485432	0.00915596	P	1.60489	1.4853	1.72449	0.329688	0.466249	0.207975	P	2.25479	1.3185	3.19109	0.936293	1.32412	0.37374	P	2.73485	1.3743	4.0954	1.36055	1.92411	0.404936	P	2.76869	2.68528	2.8521	0.337233	0.47692	0.0344848	P	3.90402	3.29418	4.51385	0.609834	0.862435	0.0379431	P	1.72494	1.29153	2.15834	0.433408	0.612931	0.200144	P
41184_s_at	1.51618	1.14113	1.89123	0.375047	0.530397	0.268937	P	1.92264	1.30621	2.53907	0.616431	0.871765	0.284176	P,A	1.84316	1.84187	1.84446	0.311879	0.441064	0.113912	P,A	1.49063	0.797394	2.18386	0.693235	0.980382	0.567639	P,A	1.53426	1.51327	1.55524	0.33713	0.476773	0.253894	P	1.66877	1.33265	2.0049	0.363469	0.514023	0.207136	P	1.69687	1.30263	2.0911	0.394237	0.557535	0.175482	P
36955_at	1.26545	1.14558	1.38533	0.274495	0.388194	0.435536	P	1.17213	1.1718	1.17245	0.329428	0.465881	0.653432	P	1.42003	1.25795	1.58212	0.306376	0.43328	0.303954	P	1.49291	1.45971	1.5261	0.329775	0.466372	0.273612	P	1.87454	1.74898	2.00009	0.337193	0.476863	0.122039	P	2.05947	2.01449	2.10445	0.363508	0.514078	0.100318	P	1.96297	1.95942	1.96653	0.316792	0.448012	0.0933212	P
38966_at	1.09335	0.730257	1.45644	0.363089	0.513485	0.814363	P	1.03683	0.60833	1.46534	0.428503	0.605995	0.937051	P	1.05674	0.722658	1.39081	0.334079	0.472459	0.877425	P	1.04055	0.794851	1.28625	0.330047	0.466758	0.913452	P	2.21832	1.7071	2.72953	0.511213	0.722965	0.118138	P	3.28978	2.98838	3.59117	0.363561	0.514153	0.0242949	P	2.07457	1.87559	2.27355	0.31663	0.447783	0.0769368	P
317_at	1.69017	1.6892	1.69115	0.274451	0.388132	0.128376	P	2.01302	1.32509	2.70094	0.687927	0.972875	0.306101	P,M	1.80148	1.71443	1.88854	0.307235	0.434497	0.120874	P,M	1.86872	1.57722	2.16023	0.32957	0.466082	0.118813	P	2.88425	2.75313	3.01536	0.337208	0.476884	0.0305663	P	2.52206	2.06144	2.98269	0.460626	0.651424	0.0461627	P	2.29348	2.23833	2.34863	0.316523	0.447632	0.0549888	P
39783_at	1.15122	0.989767	1.31266	0.274452	0.388134	0.636982	P	1.00499	0.916983	1.09299	0.328988	0.46526	0.989285	P	1.23887	0.994875	1.48286	0.306201	0.433033	0.516998	P	1.46351	1.13647	1.79055	0.329793	0.466398	0.29509	P	1.79895	1.6979	1.90001	0.337152	0.476805	0.141292	P	2.52787	2.50253	2.55321	0.36353	0.51411	0.0522176	P	1.80196	1.55949	2.04443	0.316625	0.447775	0.126881	P
32846_s_at	1.11756	1.07462	1.1605	0.274458	0.388142	0.710131	P	0.903938	0.879342	0.928534	0.328503	0.464573	0.797508	P	0.793752	0.718314	0.86919	0.305422	0.431931	0.569102	P	1.17705	0.923223	1.43087	0.329325	0.465736	0.644663	P	1.62832	1.56558	1.69106	0.337169	0.476829	0.203414	P	2.28713	2.13833	2.43593	0.363625	0.514243	0.0713721	P	1.39166	1.0182	1.76511	0.373457	0.528147	0.372204	P
38299_at	2.48429	2.43075	2.53784	0.27766	0.39267	0.0332575	P	0.884002	0.818563	0.949441	0.32844	0.464485	0.757706	P	2.47711	2.25356	2.70067	0.30725	0.434518	0.0406473	P	2.19691	2.10576	2.28807	0.330328	0.467154	0.0684401	P	2.11075	1.92588	2.29563	0.337698	0.477577	0.081317	P	0.893881	0.842104	0.945658	0.363407	0.513935	0.797782	P	1.62365	1.43549	1.81181	0.316362	0.447404	0.187465	P
41200_at	1.10179	0.979887	1.22369	0.274443	0.388121	0.74632	P	0.747824	0.623434	0.872215	0.328678	0.46482	0.523135	P	1.01333	0.710959	1.31569	0.30649	0.433443	0.969272	P	0.908881	0.553076	1.26469	0.355805	0.503184	0.816947	P	2.27381	1.94287	2.60475	0.337198	0.47687	0.0634756	P	2.5109	2.26778	2.75402	0.36351	0.514081	0.0532987	P	1.47273	1.09667	1.8488	0.376065	0.531837	0.298321	P
36938_at	1.98226	1.95388	2.01064	0.274454	0.388137	0.0699748	P	1.66602	1.58036	1.75168	0.328528	0.464608	0.17984	P	1.78618	1.62906	1.94331	0.306261	0.433118	0.124122	P	1.83586	1.61381	2.05792	0.329469	0.465939	0.12654	P	2.3451	2.27235	2.41786	0.337139	0.476787	0.0574601	P	2.6444	2.11612	3.17268	0.528281	0.747103	0.0648743	P	2.34832	1.98495	2.71169	0.363369	0.513881	0.0362785	P
1693_s_at	0.855785	0.817206	0.894364	0.274435	0.38811	0.651687	P	0.844411	0.637368	1.05145	0.328436	0.464478	0.682371	P	1.33814	1.09708	1.5792	0.30716	0.43439	0.385743	P	1.22509	0.979496	1.47067	0.329586	0.466104	0.565142	P	1.83766	1.71605	1.95926	0.337141	0.47679	0.130922	P	2.12132	1.937	2.30565	0.363465	0.514017	0.0909587	P	1.67293	1.51624	1.82963	0.316496	0.447593	0.167363	P
40936_at	1.21304	1.11464	1.31144	0.274435	0.388109	0.51881	P	1.2062	1.15002	1.26239	0.328278	0.464255	0.594077	P	0.983916	0.74895	1.21888	0.305112	0.431494	0.962752	P	1.40456	1.28984	1.51928	0.329196	0.465553	0.344069	P	2.56595	2.56108	2.57082	0.337316	0.477037	0.0434018	P	2.3041	2.29328	2.31491	0.363514	0.514087	0.0696771	P	1.56639	1.42592	1.70687	0.316527	0.447637	0.215443	P
41168_at	1.33896	1.29526	1.38266	0.274455	0.388138	0.342222	P	1.33213	1.03291	1.63135	0.328417	0.464451	0.418324	P	1.1824	1.13231	1.23248	0.305766	0.432418	0.611349	P	1.36211	1.31754	1.40669	0.329334	0.465748	0.386201	P	2.32135	2.27441	2.36829	0.337136	0.476782	0.0593615	P	2.53493	2.24734	2.82252	0.363466	0.514019	0.0517578	P	2.01596	1.96347	2.06846	0.316449	0.447526	0.0848518	P
32135_at	1.29783	1.24863	1.34702	0.274426	0.388097	0.391201	P	1.43253	1.30145	1.56361	0.327994	0.463854	0.318019	P	1.42183	1.33663	1.50704	0.305589	0.432168	0.3015	P	1.31443	1.15985	1.46901	0.329096	0.465413	0.440187	P	1.9145	1.87214	1.95686	0.33712	0.47676	0.113268	P	2.39513	1.9309	2.85937	0.464236	0.656529	0.0583803	P	3.12102	3.11919	3.12286	0.316575	0.447705	0.0215594	P
36114_r_at	1.47241	1.37529	1.56953	0.274473	0.388163	0.227364	P	1.04549	0.930697	1.16029	0.328209	0.464158	0.902457	P,M	1.44214	0.955962	1.92833	0.486182	0.687565	0.44979	P,M	1.98697	1.85525	2.11869	0.333153	0.471149	0.0975527	P,M	1.17369	0.649683	1.6977	0.524006	0.741057	0.767783	P	2.44651	1.61424	3.27877	0.832264	1.177	0.26548	P	1.21008	1.04748	1.37268	0.316373	0.447418	0.574988	P
38802_at	1.6372	1.6287	1.6457	0.274451	0.388132	0.145962	P	1.66747	1.40106	1.93389	0.328063	0.46395	0.178877	P	1.78966	1.74425	1.83507	0.305424	0.431934	0.12267	P	1.64717	1.56385	1.7305	0.329004	0.465282	0.188061	P	2.04343	1.84846	2.23839	0.337097	0.476727	0.0904373	P	2.19171	2.17975	2.20368	0.363418	0.51395	0.0817546	P	2.28634	2.22358	2.34911	0.316434	0.447506	0.0555219	P
35282_r_at	1.35218	1.27546	1.42889	0.274414	0.38808	0.327979	P	1.28261	1.07342	1.49179	0.327552	0.463228	0.479192	P	1.42704	1.05835	1.79573	0.368691	0.521408	0.330692	P	1.48899	1.23426	1.74372	0.328934	0.465183	0.275476	P	3.16747	2.90717	3.42777	0.337133	0.476779	0.0233495	P	3.15413	2.99135	3.31691	0.363445	0.513988	0.0273058	P	3.44157	2.96239	3.92075	0.479181	0.677664	0.024103	P
39061_at	1.29996	1.21226	1.38767	0.274422	0.388091	0.388456	P	1.51231	1.32568	1.69894	0.32772	0.463466	0.258426	P	1.68607	1.32648	2.04567	0.359593	0.508542	0.153672	P	1.6498	1.37322	1.92638	0.329081	0.46539	0.187006	P	1.97935	1.81104	2.14765	0.337098	0.476729	0.10087	P	2.4056	2.24462	2.56659	0.363432	0.51397	0.0608179	P	2.27605	2.04149	2.51062	0.316434	0.447506	0.0563465	P
925_at	1.59205	1.53733	1.64677	0.27442	0.388088	0.163664	P	1.53622	1.09519	1.97725	0.441027	0.623706	0.315619	P	2.03015	1.40987	2.65042	0.620277	0.877205	0.263337	P	1.79252	1.36714	2.21791	0.425385	0.601585	0.161278	P	3.08992	2.64126	3.53858	0.448659	0.6345	0.020647	P	3.74769	3.25096	4.24442	0.496728	0.702479	0.0141424	P	3.13298	2.62413	3.64183	0.508848	0.71962	0.0437342	P
32536_at	1.172	1.12365	1.22035	0.274421	0.38809	0.594814	P	1.21163	1.09784	1.32543	0.327574	0.463259	0.584473	P	1.45378	1.44439	1.46318	0.305008	0.431347	0.275201	P	1.83452	1.57925	2.0898	0.32911	0.465432	0.126647	P	1.95682	1.91623	1.99741	0.337105	0.476739	0.104949	P	2.57559	2.54454	2.60665	0.363434	0.513973	0.0493043	P	2.65196	2.63057	2.67335	0.316444	0.447519	0.0347903	P
38791_at	1.26293	1.10734	1.41851	0.274412	0.388077	0.4391	P	1.69048	1.20408	2.17688	0.486401	0.687875	0.26791	P	1.93346	1.39954	2.46738	0.533918	0.755074	0.224104	P	1.944	1.32429	2.56371	0.619709	0.876401	0.280216	P	2.0155	1.91865	2.11235	0.337093	0.476721	0.0947834	P	2.59477	2.53391	2.65563	0.363426	0.513961	0.0482074	P	3.15255	2.90708	3.39801	0.316445	0.447521	0.0209356	P
33989_f_at	2.01664	1.97482	2.05846	0.274411	0.388076	0.0657521	P	2.48291	1.13149	3.83433	1.35142	1.9112	0.453949	P	2.10665	1.72875	2.48455	0.3779	0.534432	0.061165	P	2.33162	1.93261	2.73063	0.399007	0.564281	0.0445218	P	3.67548	3.30055	4.0504	0.374926	0.530225	0.00750695	P	3.91361	3.19754	4.62969	0.716073	1.01268	0.0715164	P	4.31741	4.19062	4.44421	0.316421	0.447486	0.00897537	P
37003_at	1.0885	1.02343	1.15358	0.274412	0.388077	0.777651	P	1.11926	0.962498	1.27603	0.327473	0.463116	0.750613	P	1.05206	0.803158	1.30096	0.304829	0.431093	0.880111	P	0.993575	0.759242	1.22791	0.328711	0.464868	0.986181	P	1.99393	1.64037	2.34749	0.353561	0.500011	0.088003	P	2.59156	2.33493	2.84819	0.363433	0.513972	0.0483902	P	2.18076	2.12059	2.24092	0.316392	0.447446	0.0648903	P
36147_at	1.44077	1.40456	1.47698	0.274417	0.388084	0.249461	P	1.60666	1.29529	1.91803	0.327448	0.463082	0.205114	P	1.65528	1.50695	1.80362	0.304877	0.431161	0.164615	P	2.03314	1.54888	2.5174	0.484261	0.684848	0.139613	P	1.54872	1.34836	1.74909	0.337088	0.476714	0.245096	P	2.50815	2.24255	2.77375	0.363421	0.513955	0.0534541	P	2.35689	2.21037	2.50341	0.316372	0.447417	0.050297	P
37669_s_at	0.893247	0.828371	0.958123	0.274406	0.388069	0.734764	P	0.893678	0.452088	1.33527	0.44159	0.624503	0.826143	P	0.870752	0.714078	1.02743	0.304781	0.431026	0.712773	P	1.0384	0.882605	1.1942	0.328834	0.465041	0.917704	P	2.28383	1.9916	2.57606	0.337127	0.47677	0.0625553	P	2.62481	2.20035	3.04927	0.424461	0.600279	0.0325092	P	2.48595	1.98116	2.99074	0.50479	0.713881	0.0860271	P
38969_at	1.27346	1.25057	1.29635	0.274417	0.388085	0.423993	P	1.16464	0.795319	1.53397	0.369324	0.522304	0.687716	P	1.44422	1.3054	1.58304	0.304835	0.431101	0.282378	P	1.63714	1.13013	2.14415	0.507009	0.717019	0.319038	P	1.72791	1.64108	1.81474	0.337098	0.476729	0.163447	P	2.30289	2.23549	2.3703	0.36342	0.513954	0.0697603	P	2.14531	1.70998	2.58064	0.435332	0.615653	0.0853312	P
691_g_at	1.37554	1.31044	1.44065	0.274405	0.388067	0.304582	P	1.15327	0.775588	1.53096	0.377685	0.534127	0.712877	P	1.30366	1.09971	1.5076	0.304691	0.430898	0.423958	P	1.59686	1.12564	2.06807	0.471214	0.666397	0.306258	P	2.50709	2.46163	2.55255	0.337087	0.476714	0.046561	P	3.26404	2.96106	3.56703	0.363417	0.513949	0.0248107	P	3.00886	2.5619	3.45581	0.446956	0.632091	0.0262244	P
39728_at	1.57638	1.52759	1.62517	0.274405	0.388068	0.170491	P	1.39759	0.63136	2.16382	0.766228	1.08361	0.67156	P	1.87885	1.41098	2.34671	0.467868	0.661665	0.18077	P	1.96484	1.3515	2.57817	0.613335	0.867387	0.26808	P	1.79444	1.66304	1.92584	0.337085	0.476709	0.142529	P	3.14253	3.00601	3.27906	0.363406	0.513933	0.0275844	P	3.14077	2.60722	3.67431	0.533546	0.754548	0.0535532	P
676_g_at	2.06582	2.06548	2.06616	0.274411	0.388076	0.0603498	P	1.46743	1.21499	1.71987	0.327681	0.463411	0.289845	P	1.10945	1.08168	1.13721	0.30448	0.4306	0.75366	P	3.12307	1.98222	4.26391	1.14085	1.6134	0.28277	P	2.69178	0.566341	4.81721	2.12543	3.00582	0.566623	P	2.55905	1.67707	3.44102	0.881975	1.2473	0.267328	P	1.3418	1.09983	1.58378	0.31631	0.447329	0.392856	P
36666_at	1.29664	1.26024	1.33305	0.274402	0.388062	0.39269	P	1.21028	0.898511	1.52206	0.327105	0.462596	0.586176	P	1.09545	0.998229	1.19267	0.304533	0.430675	0.783627	P	1.3258	1.19578	1.45582	0.328652	0.464784	0.426	P	2.27134	2.14561	2.39706	0.337082	0.476706	0.0636598	P	3.29792	3.29069	3.30514	0.363408	0.513936	0.0241095	P	2.84456	2.66925	3.01987	0.316333	0.447362	0.0281735	P
37326_at	1.20743	1.20611	1.20876	0.274405	0.388067	0.528588	P	1.12845	0.90217	1.35473	0.327145	0.462653	0.732485	P	1.31923	0.901732	1.73673	0.417499	0.590432	0.504245	P	1.48017	1.3339	1.62645	0.328707	0.464862	0.281533	P	1.84842	1.56563	2.13121	0.337079	0.476702	0.128191	P	1.67139	1.66343	1.67935	0.363399	0.513924	0.205932	P	1.53274	1.28384	1.78164	0.316312	0.447332	0.234177	P
970_r_at	1.11783	0.997786	1.23786	0.274403	0.388065	0.709474	P,M	1.11462	1.0572	1.17204	0.327147	0.462656	0.759529	P,M	1.26374	1.00929	1.51819	0.304512	0.430646	0.477728	P	1.52783	1.17655	1.87911	0.351283	0.496789	0.246923	M	1.4427	1.37454	1.51087	0.33708	0.476704	0.319508	P	0.882621	0.833238	0.932003	0.363398	0.513923	0.777335	M	1.6215	1.57725	1.66575	0.316318	0.447341	0.18838	M
41220_at	1.21243	1.20807	1.2168	0.274401	0.388062	0.519818	P	0.88887	0.320661	1.45708	0.56821	0.80357	0.863071	P	1.06096	0.853546	1.26837	0.30458	0.430741	0.859878	P	2.65353	1.4943	3.81275	1.15923	1.63939	0.361977	P	0.799298	0.638177	0.960418	0.337078	0.4767	0.611966	P	3.09491	2.33532	3.8545	0.75959	1.07422	0.138762	P	2.20182	1.30822	3.09542	0.8936	1.26374	0.367109	P
33674_at	1.6915	1.53663	1.84637	0.274404	0.388065	0.127938	P	1.15046	0.737385	1.56353	0.413072	0.584172	0.739996	P	1.23519	1.10231	1.36806	0.304497	0.430624	0.520677	P	3.2558	2.11148	4.40012	1.14432	1.61831	0.267477	P	1.79389	0.96675	2.62103	0.827139	1.16975	0.47246	P	2.0141	1.43732	2.59088	0.576778	0.815687	0.20611	P	1.54886	1.34954	1.74818	0.316308	0.447328	0.224839	P
36675_r_at	0.998484	0.671806	1.32516	0.326678	0.461993	0.996591	P	0.899054	0.779865	1.01824	0.327093	0.46258	0.786794	P	0.935635	0.700854	1.17042	0.304474	0.430592	0.852162	P	1.79483	1.55082	2.03885	0.328923	0.465168	0.136938	P	1.24529	0.542224	1.94835	0.703064	0.994283	0.7673	P	2.57537	2.0593	3.09145	0.516075	0.72984	0.0649037	P	1.40875	1.13104	1.68646	0.316311	0.447332	0.325444	P
41152_f_at	1.62802	1.29754	1.95849	0.330474	0.467361	0.153794	P	1.10049	0.811737	1.38924	0.327144	0.462652	0.78775	P	1.05765	1.04203	1.07327	0.304506	0.430637	0.867302	P	2.19602	1.97739	2.41465	0.328768	0.464948	0.06795	P	1.12392	0.778248	1.46959	0.345672	0.488855	0.751488	P	1.71877	1.27093	2.16662	0.447844	0.633347	0.206873	P	1.52684	1.18004	1.87365	0.346802	0.490451	0.236772	P
37450_r_at	1.65039	1.55675	1.74403	0.274401	0.388062	0.141244	P	1.02835	0.830792	1.22592	0.3271	0.46259	0.93882	P	1.08501	0.904444	1.26557	0.304457	0.430567	0.806306	P	4.7611	1.54455	7.97765	3.21655	4.54889	0.447254	P	2.58276	0.715097	4.45041	1.86766	2.64127	0.545046	P	5.83233	5.11969	6.54497	0.712642	1.00783	0.0306457	P	3.6002	1.88446	5.31593	1.71573	2.42641	0.359501	P
41833_at	1.72987	1.36495	2.09479	0.364921	0.516077	0.143525	P	1.18987	0.901602	1.47814	0.327091	0.462577	0.620278	P	1.13943	1.08102	1.19783	0.304474	0.430592	0.69194	P	1.91339	1.69255	2.13423	0.328667	0.464805	0.108761	P	0.971274	0.472918	1.46963	0.498355	0.704781	0.958311	P	2.1505	1.73724	2.56377	0.413267	0.584448	0.0727737	P	1.75264	1.65062	1.85466	0.316307	0.447326	0.140369	P
32412_at	1.3865	1.1939	1.57911	0.2744	0.38806	0.294315	P	0.944536	0.697909	1.19116	0.327063	0.462536	0.880941	P	1.04425	1.0359	1.05261	0.304446	0.430551	0.897757	P	2.60436	1.63019	3.57853	0.974169	1.37768	0.30707	P	1.94815	0.553966	3.34234	1.39419	1.97168	0.609178	P	4.06267	3.37732	4.74802	0.685351	0.969232	0.0564719	P	1.76545	1.59455	1.93636	0.316307	0.447325	0.13662	P
AFFX-HUMGAPDH/M33197_M_at	1.49963	1.43843	1.56082	0.2744	0.388061	0.210237	P	1.14342	0.957423	1.32942	0.327054	0.462524	0.703829	P	1.31465	1.26492	1.36438	0.304462	0.430574	0.409986	P	2.0866	1.74251	2.43069	0.34409	0.486617	0.0704807	P	1.93455	0.822816	3.04628	1.11173	1.57223	0.534572	P	2.07395	1.78836	2.35955	0.363398	0.513922	0.0979611	P	1.60625	1.56861	1.64389	0.316306	0.447324	0.195333	P
39830_at	1.44798	1.28814	1.60782	0.274401	0.388062	0.244155	P	1.1131	1.0083	1.2179	0.327075	0.462553	0.762483	P	1.02816	0.841182	1.21514	0.304445	0.430551	0.934734	P	1.62263	1.53556	1.7097	0.328661	0.464796	0.198657	P	1.00478	0.493457	1.5161	0.51132	0.723115	0.993263	P	2.41182	2.07481	2.74883	0.363399	0.513924	0.0603213	P	1.54899	1.21903	1.87894	0.329957	0.466629	0.220075	P
32806_at	1.97634	1.2866	2.66608	0.689739	0.975438	0.340203	P	1.06085	0.744331	1.37736	0.327053	0.462523	0.869572	P	1.11647	1.10815	1.12478	0.304454	0.430563	0.738888	P	1.7391	1.51295	1.96525	0.328645	0.464774	0.153464	P	2.23221	0.673607	3.79082	1.55861	2.2042	0.564207	P	3.38389	2.75393	4.01385	0.629961	0.890899	0.0633876	P	1.6913	1.53837	1.84422	0.316305	0.447323	0.160437	P
31697_s_at	1.47384	1.47022	1.47746	0.274401	0.388061	0.22634	P	0.946369	0.556361	1.33638	0.390007	0.551554	0.899384	P	1.19803	0.895089	1.50096	0.304448	0.430554	0.582144	P	1.49907	1.38858	1.60956	0.328644	0.464773	0.268196	P	1.67365	0.528378	2.81892	1.14527	1.61966	0.648117	P	2.05661	1.48244	2.63078	0.57417	0.811999	0.191545	P	1.59544	1.40607	1.78481	0.316305	0.447323	0.20048	P
41221_at	1.43041	1.41952	1.4413	0.2744	0.38806	0.257299	P	1.1369	0.96525	1.30854	0.327056	0.462527	0.716195	P	1.1644	1.02458	1.30422	0.304452	0.43056	0.643285	P	2.63007	1.82181	3.43833	0.80826	1.14305	0.231934	P	1.40707	0.631486	2.18265	0.775581	1.09684	0.667483	P	1.99711	1.59384	2.40038	0.403268	0.570308	0.0979299	P	1.51473	1.45882	1.57064	0.316305	0.447323	0.245201	P
34317_g_at	1.71264	1.65041	1.77486	0.274401	0.388061	0.121768	P	0.978224	0.7099	1.24655	0.327059	0.462531	0.952972	P	1.04311	0.825419	1.26081	0.304454	0.430563	0.900366	P	1.5533	1.39471	1.71188	0.32866	0.464796	0.234313	P	1.13971	0.529591	1.74984	0.610123	0.862845	0.841255	P	2.65754	2.39558	2.91951	0.363399	0.513924	0.0448567	P	1.56722	1.34217	1.79227	0.316305	0.447323	0.214792	P
34643_at	1.36594	1.25159	1.48028	0.2744	0.38806	0.313935	P	1.15629	0.911841	1.40073	0.327048	0.462516	0.679877	P	1.11241	0.939794	1.28503	0.304451	0.430559	0.747381	P	1.6218	1.58961	1.65399	0.328651	0.464783	0.199032	P	1.33559	0.719749	1.95142	0.615837	0.870925	0.643816	P	1.77606	1.49112	2.06101	0.363397	0.513921	0.166241	P	1.3972	1.14016	1.65425	0.316305	0.447322	0.336024	P
35278_at	1.61539	1.53728	1.69349	0.2744	0.38806	0.154135	P	1.11897	0.568481	1.66945	0.550487	0.778506	0.848259	P	1.09815	0.918932	1.27736	0.304447	0.430553	0.777748	P	2.04381	1.72979	2.35782	0.328769	0.46495	0.0865252	P	1.1995	0.609923	1.78907	0.589575	0.833785	0.767672	P	2.49395	2.19245	2.79546	0.363398	0.513922	0.0543865	P	1.76794	1.63347	1.90241	0.316305	0.447323	0.135906	P
37309_at	1.39971	1.34766	1.45177	0.2744	0.38806	0.282511	P	1.04319	0.78312	1.30326	0.327048	0.462516	0.907021	P	1.03869	0.868497	1.20887	0.304438	0.43054	0.910508	P	1.88482	1.34876	2.42089	0.536064	0.758109	0.230647	P	1.27963	0.669131	1.89013	0.610499	0.863376	0.694213	P	2.11604	1.58996	2.64211	0.526077	0.743985	0.138509	P	1.50848	1.4343	1.58265	0.316305	0.447322	0.249185	P
31538_at	1.373	1.27668	1.46932	0.2744	0.38806	0.307017	P	1.02125	0.738076	1.30443	0.327041	0.462506	0.954094	P	1.02632	0.892761	1.15989	0.304438	0.430541	0.938971	P	2.16153	1.79869	2.52438	0.362846	0.513142	0.0567392	P	1.38428	0.783636	1.98493	0.600646	0.849442	0.589975	P	1.92814	1.60008	2.2562	0.363397	0.513921	0.125159	P	1.5974	1.43884	1.75596	0.316305	0.447323	0.199534	P
32318_s_at	1.41158	1.3117	1.51146	0.2744	0.38806	0.272413	P	1.09128	1.08133	1.10123	0.327075	0.462554	0.806399	P	1.04662	0.911993	1.18125	0.304435	0.430537	0.892338	P	2.75741	2.58116	2.93367	0.328715	0.464873	0.0332506	P	1.00387	0.552735	1.455	0.451135	0.638001	0.993721	P	2.00314	1.18851	2.81778	0.814636	1.15207	0.375881	P	1.38633	1.08191	1.69075	0.316305	0.447323	0.346375	P
2016_s_at	1.41726	1.14062	1.6939	0.276643	0.391232	0.26673	P	1.03001	0.807812	1.25221	0.327047	0.462515	0.935248	P	1.07854	1.05228	1.10481	0.304438	0.43054	0.82053	P	3.05263	1.33738	4.76788	1.71525	2.42573	0.432033	P	1.01669	0.455993	1.57739	0.560697	0.792945	0.978827	P	2.43742	2.23918	2.63566	0.363399	0.513923	0.0583743	P	1.20891	1.14537	1.27245	0.316304	0.447322	0.576851	P
33678_i_at	2.85897	2.64312	3.07482	0.274421	0.38809	0.0211041	P	1.15944	0.693665	1.62521	0.465774	0.658704	0.757509	P	1.07506	0.880748	1.26937	0.304444	0.430549	0.828257	P	1.32785	1.31996	1.33574	0.328614	0.46473	0.423543	P	1.31106	0.945915	1.67621	0.365148	0.516398	0.465574	P	1.46495	1.22647	1.70343	0.363397	0.51392	0.329107	P	1.35236	1.22622	1.4785	0.316304	0.447321	0.381212	P
1323_at	1.34698	1.28034	1.41362	0.2744	0.38806	0.333451	P	1.07985	0.751386	1.40831	0.328464	0.464518	0.830241	P	1.18447	1.09111	1.27783	0.304453	0.430562	0.606185	P	2.06779	2.0618	2.07379	0.328649	0.46478	0.0830942	P	1.10773	0.811203	1.40426	0.337076	0.476697	0.77956	P	1.27312	1.19279	1.35344	0.363397	0.51392	0.530714	P	1.40528	1.21937	1.5912	0.316305	0.447323	0.328574	P
35083_at	1.28521	1.14461	1.42581	0.2744	0.38806	0.407782	P	1.04166	0.828124	1.2552	0.327039	0.462503	0.910287	P	0.935245	0.799646	1.07084	0.304437	0.430539	0.851269	P	1.38378	1.34839	1.41916	0.328636	0.464761	0.363274	P	1.16645	0.567097	1.76579	0.599348	0.847606	0.808111	P	2.44086	1.83793	3.04378	0.602923	0.852662	0.132202	P	1.5332	1.52843	1.53797	0.316305	0.447323	0.233894	P
33679_f_at	2.63705	2.56265	2.71145	0.274423	0.388092	0.026969	P	1.05348	0.820804	1.28615	0.327054	0.462525	0.885141	P	0.989663	0.876379	1.10295	0.304442	0.430546	0.975998	P	1.22449	1.21929	1.22969	0.328609	0.464723	0.565027	P	1.05168	0.838602	1.26476	0.337076	0.476697	0.892216	P	1.22532	1.16225	1.2884	0.363396	0.51392	0.598462	P	1.17615	1.14062	1.21169	0.316304	0.447321	0.633592	P
AFFX-HUMGAPDH/M33197_5_at	1.58711	1.50686	1.66736	0.2744	0.38806	0.165762	P	0.97233	0.863313	1.08135	0.327052	0.462522	0.940283	P	0.942985	0.888346	0.997624	0.304434	0.430535	0.868719	P	1.79104	1.56473	2.01735	0.328674	0.464815	0.137826	P	1.20404	0.542976	1.8651	0.661064	0.934886	0.790881	P	2.26231	1.74437	2.78025	0.517941	0.73248	0.104431	P	1.53996	1.49984	1.58009	0.316305	0.447323	0.229925	P
34592_at	1.42072	1.28405	1.55739	0.2744	0.38806	0.264938	P	1.01417	0.588235	1.44011	0.425937	0.602366	0.975599	P	0.96999	0.920836	1.01914	0.304431	0.430531	0.930465	P	2.12006	1.82369	2.41644	0.32868	0.464824	0.0763769	P	1.19702	0.593533	1.8005	0.603482	0.853453	0.776271	P	2.03399	1.94612	2.12187	0.363397	0.513922	0.10451	P	1.83436	1.803	1.86572	0.316305	0.447323	0.118672	P
38752_r_at	1.08417	1.05194	1.11639	0.274399	0.388059	0.788034	P	0.950247	0.808943	1.09155	0.327028	0.462488	0.893041	P	0.979022	0.924685	1.03336	0.304434	0.430535	0.951332	P	1.82466	1.1563	2.49302	0.668361	0.945206	0.363978	P	1.30028	0.851064	1.74949	0.449214	0.635284	0.553793	P	2.64517	2.29161	2.99872	0.363399	0.513924	0.0454885	P	1.44409	1.38275	1.50543	0.316305	0.447322	0.295462	P
31956_f_at	1.22149	1.19206	1.25093	0.2744	0.38806	0.504292	P	1.18292	1.13309	1.23275	0.327037	0.462501	0.632221	P	0.966399	0.935714	0.997084	0.304431	0.430531	0.922192	P	1.9318	1.09511	2.7685	0.836695	1.18327	0.42298	P	1.76337	0.922468	2.60426	0.840898	1.18921	0.493297	P	1.66573	1.46983	1.86164	0.363397	0.513921	0.208422	P	1.22835	1.19099	1.26572	0.316304	0.447322	0.545326	P
41765_at	1.27825	1.22514	1.33137	0.2744	0.38806	0.417282	P	1.15145	1.10742	1.19549	0.327037	0.4625	0.688793	P	0.943591	0.925853	0.961329	0.304434	0.430535	0.87009	P	1.68525	1.51484	1.85565	0.328631	0.464755	0.172393	P	1.24656	1.06136	1.43175	0.337076	0.476697	0.540594	P	1.43585	1.35334	1.51837	0.363397	0.513921	0.353198	P	1.13782	1.05288	1.22276	0.316304	0.447321	0.705557	P
31955_at	1.14884	0.988703	1.30898	0.2744	0.38806	0.641884	P	1.0113	0.789586	1.23301	0.327037	0.4625	0.975583	P	1.0177	0.967802	1.06759	0.304437	0.430539	0.958931	P	1.89369	1.40685	2.38053	0.486842	0.688499	0.181851	P	1.24532	0.760276	1.73036	0.48504	0.68595	0.652671	P	1.80005	1.44254	2.15756	0.363397	0.513921	0.158632	P	1.17656	1.11811	1.23502	0.316304	0.447322	0.632854	P
34160_at	1.35387	1.30715	1.4006	0.274399	0.388059	0.326188	P	0.870451	0.473434	1.26747	0.397018	0.561468	0.765644	P	0.969615	0.937628	1.0016	0.304447	0.430553	0.929602	P	1.83974	1.76394	1.91554	0.328757	0.464932	0.12514	P	1.19676	0.624094	1.76943	0.57267	0.809878	0.763165	P	2.08236	1.78904	2.37568	0.363397	0.513921	0.0966575	P	1.58849	1.3475	1.82947	0.316305	0.447322	0.203886	P
895_at	1.11176	1.077	1.14652	0.274399	0.388059	0.723256	P	1.117	0.907829	1.32617	0.327042	0.462507	0.754759	P	0.969741	0.874637	1.06484	0.304433	0.430533	0.929889	P	1.95706	1.50362	2.4105	0.453441	0.641263	0.133375	P	1.05701	0.512615	1.60141	0.544399	0.769896	0.925354	P	1.90665	1.60564	2.20766	0.363398	0.513922	0.130041	P	1.20174	1.1808	1.22268	0.316304	0.447322	0.588886	P
38479_at	1.35505	1.19546	1.51464	0.274399	0.388059	0.324969	P	1.00442	0.911514	1.09732	0.327045	0.462512	0.990452	P	1.08339	0.99357	1.17321	0.304438	0.43054	0.809848	P	1.74543	1.56528	1.92558	0.32866	0.464795	0.151441	P	1.03493	0.703689	1.36617	0.337076	0.476697	0.926918	P	2.11501	1.90097	2.32904	0.363397	0.513922	0.0918246	P	1.40241	1.06163	1.74318	0.340773	0.481926	0.335607	P
32607_at	1.4012	1.19515	1.60724	0.2744	0.38806	0.281223	P	0.869034	0.561244	1.17682	0.327043	0.462509	0.727548	P	1.11689	0.881117	1.35266	0.304448	0.430555	0.737995	P	1.35078	1.26859	1.43298	0.328631	0.464754	0.397564	P	1.05917	0.520588	1.59776	0.538585	0.761674	0.921586	P	1.95087	1.91602	1.98571	0.363397	0.513921	0.12027	P	1.26791	1.24374	1.29207	0.316304	0.447321	0.486192	P
32437_at	1.30082	1.16781	1.43384	0.274399	0.388059	0.387329	P	0.896277	0.586098	1.20646	0.327032	0.462493	0.781166	P	0.97425	0.934432	1.01407	0.304435	0.430536	0.940297	P	2.43845	1.55227	3.32464	0.886183	1.25325	0.303476	P	1.16383	0.644355	1.6833	0.519472	0.734645	0.778238	P	2.35617	1.92593	2.7864	0.430233	0.608442	0.0518676	P	1.40135	1.30579	1.49692	0.316304	0.447321	0.332173	P
1676_s_at	1.50575	1.27346	1.73803	0.2744	0.38806	0.206637	P	0.957804	0.708692	1.20691	0.327038	0.462502	0.909143	P	1.04757	0.959919	1.13522	0.304438	0.43054	0.890177	P	1.70106	1.65955	1.74258	0.328641	0.464769	0.166522	P	1.20767	0.65513	1.76022	0.552544	0.781415	0.740793	P	2.0104	1.66131	2.3595	0.363397	0.513921	0.108671	P	1.33884	1.16297	1.51471	0.316304	0.447321	0.396189	P
36203_at	1.64338	1.63241	1.65434	0.2744	0.38806	0.143704	P	1.038	0.650425	1.42557	0.387572	0.548109	0.928138	P	0.94069	0.799549	1.08183	0.304432	0.430532	0.863529	P	1.71273	1.71258	1.71287	0.328653	0.464786	0.162371	P	1.65502	1.25022	2.05982	0.404797	0.57247	0.204352	P	1.64753	1.43856	1.85651	0.363397	0.51392	0.216715	P	1.38817	1.3778	1.39853	0.316304	0.447321	0.344598	P
33117_r_at	1.42012	1.28807	1.55217	0.274399	0.388059	0.265422	P	0.974868	0.463214	1.48652	0.511654	0.723588	0.964752	P	1.05095	0.894313	1.20759	0.304433	0.430533	0.882471	P	2.12994	1.70795	2.55192	0.421982	0.596772	0.0764954	P	1.15691	0.520217	1.79361	0.636696	0.900424	0.830617	P	2.43271	2.40472	2.46071	0.363397	0.513921	0.0587246	P	1.56537	1.50618	1.62456	0.316304	0.447321	0.215775	P
32276_at	1.19288	1.16228	1.22349	0.274399	0.388059	0.554903	P	0.877178	0.564791	1.18956	0.327025	0.462483	0.743326	P	1.07234	1.00395	1.14074	0.304435	0.430536	0.83429	P	1.74783	1.14515	2.35052	0.602685	0.852326	0.348454	P	1.16037	0.66658	1.65415	0.493785	0.698318	0.770223	P	1.78619	1.61904	1.95334	0.363397	0.513921	0.162968	P	1.40903	1.29445	1.5236	0.316304	0.447321	0.325189	P
1653_at	1.51642	1.49206	1.54079	0.2744	0.388059	0.200551	P	0.897465	0.535714	1.25922	0.361751	0.511593	0.797006	P	1.03387	0.907629	1.16011	0.304432	0.430532	0.921577	P	1.93613	1.68781	2.18444	0.328675	0.464817	0.104333	P	1.0378	0.500595	1.57501	0.537207	0.759726	0.949672	P	1.8471	1.76628	1.92793	0.363397	0.513921	0.145038	P	1.25738	1.24843	1.26633	0.316304	0.447321	0.501277	P
32341_f_at	1.37931	1.29379	1.46483	0.2744	0.38806	0.301004	P	1.00121	0.679107	1.32332	0.32702	0.462476	0.997374	P	0.949767	0.916395	0.98314	0.30443	0.430529	0.88411	P	1.45377	1.1488	1.75874	0.328621	0.464741	0.30139	P	0.936379	0.659316	1.21344	0.337076	0.476697	0.867711	P	2.1098	2.04536	2.17423	0.363397	0.513921	0.0925727	P	1.32852	1.2584	1.39864	0.316304	0.447321	0.408067	P
36358_at	1.35581	1.26732	1.44431	0.274399	0.388059	0.324181	P	0.862822	0.446027	1.27962	0.416795	0.589437	0.763934	P	0.979131	0.850602	1.10766	0.304435	0.430537	0.951584	P	1.53476	1.44221	1.62731	0.328647	0.464777	0.245232	P	1.17649	0.588074	1.76491	0.588418	0.832148	0.792784	P	1.83749	1.82757	1.84741	0.363397	0.513921	0.147681	P	1.44468	1.42151	1.46784	0.316304	0.447321	0.294992	P
SET 12
54 genes
Time	1							2							3							4							5							6							7
Plasmid	etat							etat							etat							etat							etat							etat							etat
Systematic	Normalized	Min Normalized	Max Normalized	StdErr Norm	StdDev Norm	t-test P-value	Flags	Normalized	Min Normalized	Max Normalized	StdErr Norm	StdDev Norm	t-test P-value	Flags	Normalized	Min Normalized	Max Normalized	StdErr Norm	StdDev Norm	t-test P-value	Flags	Normalized	Min Normalized	Max Normalized	StdErr Norm	StdDev Norm	t-test P-value	Flags	Normalized	Min Normalized	Max Normalized	StdErr Norm	StdDev Norm	t-test P-value	Flags	Normalized	Min Normalized	Max Normalized	StdErr Norm	StdDev Norm	t-test P-value	Flags	Normalized	Min Normalized	Max Normalized	StdErr Norm	StdDev Norm	t-test P-value	Flags
40717_at	1.84477	1.52768	2.16186	0.35757	0.50568	0.141978	P,A	1.15058	1.05014	1.25103	1.70367	2.40935	0.937622	A	2.80998	1.36017	4.25979	1.44981	2.05034	0.339088	A	1.59569	1.09851	2.09287	0.653516	0.924211	0.458245	A	8.79859	4.656	12.9412	4.14259	5.8585	0.303668	P	3.79219	2.60729	4.9771	1.18491	1.67571	0.206405	P	2.19973	1.23522	3.16424	0.964509	1.36402	0.379929	P,A
34324_at	1.90497	1.72893	2.081	0.324861	0.459423	0.108325	P	2.34509	2.07235	2.61782	0.731999	1.0352	0.207524	P,A	2.26767	1.90058	2.63475	0.943066	1.3337	0.311063	P,A	2.31944	2.30023	2.33864	0.587348	0.830636	0.153732	P	14.6912	12.1735	17.209	2.51774	3.56063	0.0447031	P	4.05304	2.50199	5.60408	1.55105	2.19351	0.261797	P,A	2.9883	2.90452	3.07207	0.508361	0.718931	0.0595874	P,M
36594_s_at	1.83232	1.64948	2.01515	0.305681	0.432298	0.112562	P,M	2.70178	2.3105	3.09305	0.751067	1.06217	0.151679	P	5.79689	2.88462	8.70916	2.91227	4.11858	0.212574	P,A	4.45527	2.83926	6.07128	1.61601	2.28539	0.170353	P,A	6.83766	1.89895	11.7764	4.93871	6.98439	0.444184	P	6.53551	2.53659	10.5344	3.99892	5.65533	0.394791	P	2.48482	1.97487	2.99478	0.509954	0.721185	0.0672503	P
35791_at	4.38012	1.64771	7.11253	2.73241	3.86421	0.429032	A	3.29441	1.73149	4.85733	1.56292	2.2103	0.274471	P,A	2.76899	2.01903	3.51895	1.09862	1.55369	0.24865	A	3.33738	2.57432	4.10043	0.987977	1.39721	0.141663	A	14.9069	5.20646	24.6073	9.7004	13.7184	0.387041	P,A	12.8568	12.4425	13.2712	0.433856	0.613564	0.00133623	P,A	6.64188	4.25219	9.03158	2.3897	3.37954	0.24306	A
36593_at	3.09077	2.98398	3.19755	0.293015	0.414385	0.0190808	P	2.7999	1.66464	3.93515	1.13525	1.60549	0.216196	P,M	1.50572	1.4225	1.58895	0.532176	0.75261	0.442262	A	3.31848	2.81466	3.8223	0.503822	0.712512	0.0364662	P,A	17.0184	16.0197	18.0171	0.998718	1.4124	0.00196486	P	6.92741	4.68475	9.17007	2.24266	3.1716	0.216217	P	6.87858	2.13043	11.6267	4.74815	6.71489	0.428815	P,A
40290_f_at	1.02382	0.888821	1.15882	0.285206	0.403342	0.941046	A	2.1897	1.4354	2.944	0.754301	1.06674	0.224909	A	2.90286	0.582588	5.22313	2.32027	3.28136	0.550467	M,A	2.18574	1.0676	3.30388	1.11814	1.58129	0.444318	P,M	5.57467	3.4507	7.69863	2.12396	3.00374	0.240885	P	4.40899	3.43421	5.38377	0.974781	1.37855	0.11265	P,A	3.16356	2.84953	3.47759	0.411013	0.58126	0.0342459	P,A
367_at	1.26481	1.25309	1.27653	0.292665	0.413891	0.461063	P,M	1.85962	1.22776	2.49147	0.63384	0.896385	0.307851	P,A	1.05176	0.892294	1.21122	0.536381	0.758557	0.931925	P,A	1.03957	0.844968	1.23417	0.478954	0.677343	0.941684	A	4.66391	0.630857	8.69697	4.03306	5.7036	0.52534	A	1.29452	0.816934	1.77211	0.477588	0.675411	0.581082	A	1.64188	1.54446	1.73929	0.418313	0.591584	0.264672	A
33185_at	1.67957	1.40552	1.95362	0.292441	0.413574	0.145759	M,A	1.99966	1.14329	2.85603	0.856367	1.21109	0.334925	A	2.85132	2.06352	3.63912	0.787798	1.11411	0.111386	P,A	2.48479	0.995726	3.97386	1.48907	2.10586	0.473865	A	6.61959	2.25337	10.9858	4.36622	6.17477	0.415097	P	2.25009	1.08578	3.41439	1.16431	1.64658	0.442996	P,A	4.52041	1.73818	7.30263	2.78223	3.93466	0.414917	A
35623_at	1.48651	1.3766	1.59642	0.290813	0.411272	0.23631	P	1.56974	1.32827	1.81121	0.61512	0.869911	0.452111	P	1.60015	1.46293	1.73737	0.410929	0.581142	0.281607	P	1.98852	1.34613	2.63091	0.642393	0.908481	0.240037	P	6.46092	2.85783	10.064	3.60308	5.09553	0.357001	P	2.03863	1.9909	2.08637	0.37762	0.534036	0.110671	P	4.02185	2.03316	6.01055	1.98869	2.81244	0.357087	P
35121_at	1.79682	1.65899	1.93464	0.302215	0.427397	0.118765	P	1.82483	1.25835	2.3913	0.566476	0.801118	0.246563	A	2.1124	1.18552	3.03928	0.926883	1.31081	0.328475	A	2.62057	1.78846	3.45267	0.832107	1.17678	0.191077	M,A	5.56255	4.23622	6.88889	1.32633	1.87572	0.140701	A	1.74463	1.27338	2.21588	0.471248	0.666446	0.212284	A	1.55698	0.713269	2.4007	0.843714	1.19319	0.598241	P,A
33468_at	1.79005	1.49985	2.08026	0.290205	0.410413	0.0941956	P	2.42887	1.40204	3.45571	1.02683	1.45216	0.337969	P,A	2.22711	2.03324	2.42097	0.493907	0.698491	0.13093	P,A	2.02002	1.68827	2.35176	0.410275	0.580217	0.130786	P,A	4.78445	4.53543	5.03346	0.357371	0.505399	0.00879979	P	5.18548	3.03929	7.33168	2.1462	3.03518	0.289192	P	3.37633	3.26845	3.4842	0.356885	0.504711	0.0218196	P
39407_at	1.20095	1.03527	1.36664	0.279386	0.395112	0.546667	P,A	1.67561	0.806465	2.54475	0.869141	1.22915	0.532674	A	0.630906	0.503457	0.758355	0.367653	0.519939	0.421144	A	0.703985	0.601708	0.806262	0.356081	0.503575	0.493241	A	7.82967	6.31863	9.34072	1.51105	2.13694	0.109868	P,A	2.34262	1.83594	2.8493	0.506684	0.716559	0.0837839	P,A	1.12826	0.917283	1.33924	0.324265	0.45858	0.730645	A
1812_s_at	1.7971	1.76567	1.82853	0.275722	0.38993	0.101722	P	2.89704	2.8189	2.97519	0.378745	0.535626	0.0376248	P	3.25651	2.8119	3.70113	0.444615	0.628781	0.0180874	P	4.06176	3.52801	4.59551	0.533748	0.754834	0.0165349	P	12.7134	4.72265	20.7041	7.99073	11.3006	0.380202	P	6.81164	4.14028	9.48301	2.67137	3.77788	0.266008	P	4.57472	4.32804	4.8214	0.355706	0.503044	0.00975675	P
40853_at	0.979457	0.925765	1.03315	0.276502	0.391033	0.947538	P	1.02088	0.914167	1.1276	0.384545	0.543829	0.961625	P	0.770222	0.664998	0.875445	0.346166	0.489553	0.575111	P	1.13587	1.08409	1.18765	0.360268	0.509496	0.74233	P	3.0825	1.98359	4.1814	1.09891	1.55409	0.269551	P	2.94148	2.90196	2.981	0.377975	0.534538	0.0358746	P	2.57349	1.70416	3.44282	0.86933	1.22942	0.259675	P
35626_at	1.85252	1.31638	2.38866	0.536141	0.758218	0.269955	P	2.49531	2.06766	2.92295	0.475768	0.672838	0.0880672	P,A	1.24938	0.763158	1.7356	0.486219	0.687617	0.64373	A	2.98572	2.81891	3.15254	0.388346	0.549204	0.036184	P,A	5.64713	5.51887	5.7754	0.354088	0.500757	0.0057556	P	4.03111	2.45242	5.6098	1.57869	2.23261	0.285013	P	4.73215	4.27545	5.18885	0.456701	0.645873	0.00481863	P
39752_at	1.98652	1.03802	2.93501	0.948497	1.34138	0.464098	A	2.335	1.14196	3.52804	1.19304	1.68721	0.418347	A	1.08614	0.832787	1.3395	0.392343	0.554857	0.846582	A	3.59536	3.53178	3.65893	0.386388	0.546435	0.0214536	A	4.96372	4.15089	5.77656	0.812832	1.14952	0.0724934	P,M	3.4304	3.02912	3.83169	0.401284	0.567501	0.0126981	P,A	1.54517	1.42783	1.6625	0.319878	0.452376	0.230442	A
32698_at	1.53086	1.26631	1.79542	0.276796	0.391449	0.195151	P	1.71779	1.37423	2.06134	0.386478	0.546562	0.204396	P	2.13355	1.96421	2.30289	0.362985	0.513339	0.0890556	P	2.12778	2.10813	2.14743	0.355243	0.502389	0.0865351	P	5.866	4.72727	7.00472	1.13872	1.6104	0.109586	P	2.76874	2.6135	2.92398	0.368067	0.520525	0.0406797	P	2.19663	2.11305	2.28021	0.324171	0.458447	0.0661862	P
39062_at	1.43057	1.3828	1.47833	0.275397	0.38947	0.258388	P	1.81158	1.48756	2.13559	0.37586	0.531546	0.163455	P,A	2.03845	1.53314	2.54376	0.505306	0.71461	0.148972	M,A	2.72052	2.40105	3.04	0.372488	0.526777	0.0438134	P,A	7.88259	7.45415	8.31103	0.428439	0.605905	0.00052466	P	5.95958	2.63577	9.28339	3.32381	4.70058	0.371604	P	4.67458	3.25907	6.09008	1.4155	2.00183	0.212858	P,A
32190_at	1.76292	1.57791	1.94793	0.276054	0.390399	0.109784	P,M	1.26376	1.11322	1.4143	0.367702	0.52001	0.547644	A	1.40067	1.3877	1.41363	0.346298	0.489739	0.366787	A	1.98581	1.4943	2.47732	0.491507	0.695096	0.146307	A	4.83531	4.59641	5.07422	0.34042	0.481426	0.00778632	P	3.73793	3.47185	4.00401	0.365205	0.516478	0.017331	P	4.15372	3.43328	4.87415	0.720436	1.01885	0.0759459	P,M
39340_at	1.91548	1.6618	2.16915	0.275653	0.389831	0.0799421	P,M	1.82342	1.4728	2.17405	0.36688	0.518847	0.153951	P,A	1.43683	0.961215	1.91245	0.475619	0.672627	0.434388	M,A	1.52629	1.00602	2.04656	0.520267	0.735769	0.399918	M,A	6.37893	4.11211	8.64576	2.26682	3.20577	0.244817	P	5.40608	5.30489	5.50728	0.366383	0.518144	0.00684367	P	4.14901	3.183	5.11501	0.966008	1.36614	0.146431	P,A
38993_r_at	1.23085	1.21997	1.24173	0.275556	0.389695	0.490325	P	1.76093	0.729977	2.79188	1.03095	1.45799	0.568144	P	1.05361	0.975939	1.13129	0.312501	0.441943	0.879573	P	1.74403	1.26078	2.22729	0.483255	0.683426	0.233765	P	3.9233	1.54254	6.30406	2.38076	3.3669	0.42846	P	2.56709	1.86348	3.27069	0.703602	0.995043	0.172768	P	2.47151	0.916754	4.02627	1.55476	2.19876	0.506341	P
40903_at	1.31996	1.23744	1.40248	0.275585	0.389737	0.365471	P	1.66542	1.4249	1.90595	0.355021	0.502076	0.201735	P	1.52128	1.34354	1.69902	0.328604	0.464717	0.253557	P	1.46556	1.42369	1.50744	0.338993	0.479409	0.303328	P	3.73151	2.88101	4.58201	0.8505	1.20279	0.132851	P	2.46617	2.45423	2.47811	0.365086	0.51631	0.0567752	P	2.27614	1.00621	3.54606	1.26993	1.79595	0.481425	P
33829_at	2.17726	1.98449	2.37004	0.275945	0.390245	0.0507915	P,A	1.63645	1.3588	1.91409	0.360774	0.510212	0.219763	A	1.71227	1.65732	1.76723	0.329187	0.465541	0.162936	A	2.81519	1.65832	3.97207	1.15688	1.63607	0.330458	A	9.46353	4.13448	14.7926	5.32905	7.53641	0.356058	A	1.79318	1.45615	2.1302	0.364036	0.514824	0.161199	M,A	1.39549	1.11317	1.6778	0.319949	0.452477	0.341902	A
38761_s_at	1.44674	1.42326	1.47022	0.275272	0.389293	0.246082	P	1.41967	1.15819	1.68114	0.352693	0.498784	0.356189	P	1.30457	1.16131	1.44783	0.322229	0.4557	0.444328	P	1.73411	1.33102	2.1372	0.40309	0.570055	0.167458	P	4.12307	3.38235	4.8638	0.740722	1.04754	0.0790719	P	3.90201	3.74274	4.06128	0.366909	0.518887	0.0156118	P	2.71527	2.49796	2.93258	0.323478	0.457467	0.0337736	P
34171_at	1.83732	1.08874	2.5859	0.748583	1.05866	0.4265	P	1.62038	1.58071	1.66004	0.351392	0.496943	0.219526	P,A	2.30217	2.08566	2.51868	0.334936	0.473671	0.0602424	P,A	1.72936	1.66454	1.79418	0.340107	0.480983	0.165184	P	3.79655	3.04861	4.54449	0.747937	1.05774	0.0954468	P	4.60191	4.20894	4.99489	0.392977	0.555753	0.00538576	P	2.4901	2.03727	2.94292	0.452823	0.640389	0.0545961	P
38986_at	1.66745	1.50398	1.83092	0.275118	0.389075	0.136069	P	1.93702	1.56078	2.31326	0.376241	0.532085	0.108187	P	1.28901	1.07114	1.50688	0.318258	0.450085	0.459677	P	2.10248	2.0887	2.11626	0.336865	0.476399	0.0820376	P	3.72413	3.40338	4.04487	0.339137	0.479612	0.0151475	P	3.20777	2.64191	3.77364	0.565862	0.80025	0.0463494	P	3.15313	2.86755	3.43871	0.321592	0.4548	0.0215886	P
36651_at	1.29123	1.2051	1.37736	0.274889	0.388751	0.400439	P	1.39847	1.23225	1.5647	0.344126	0.486668	0.366487	A	0.967403	0.94835	0.986457	0.318083	0.449838	0.927727	P,A	1.4693	1.31511	1.6235	0.33559	0.474596	0.296871	P,M	3.71176	2.89537	4.52814	0.816385	1.15454	0.12314	P	3.9516	2.63357	5.26963	1.31803	1.86397	0.237517	P	3.552	2.92173	4.18228	0.630274	0.891343	0.0707296	P
32514_s_at	1.4108	1.35995	1.46164	0.275504	0.389621	0.27444	P	0.932339	0.57155	1.29313	0.360788	0.510232	0.865955	P	0.920967	0.86718	0.974754	0.314158	0.444287	0.824862	P	1.12412	0.888786	1.35945	0.335082	0.473878	0.746629	P	3.9628	2.97289	4.9527	0.989904	1.39994	0.16021	P	3.02332	2.63006	3.41658	0.393261	0.556155	0.0211009	P	1.76144	1.26768	2.25521	0.493765	0.698289	0.242981	P
39167_r_at	1.44178	1.09537	1.78818	0.346406	0.489892	0.292449	P	1.30969	0.628133	1.99125	0.68156	0.963872	0.699509	P	1.15025	1.141	1.1595	0.315333	0.445948	0.68071	P	1.09406	0.704294	1.48383	0.389768	0.551215	0.825154	P	3.74391	3.41446	4.07336	0.340101	0.480976	0.0150178	P	2.2293	1.89243	2.56617	0.364331	0.515241	0.0777331	P	1.82869	1.55012	2.10725	0.319304	0.451564	0.121905	P
36989_at	1.73375	1.47244	1.99506	0.274649	0.388413	0.116191	P	1.90915	1.36271	2.4556	0.546445	0.77279	0.227397	P	1.32366	1.22129	1.42602	0.311273	0.440207	0.40764	P	1.98844	1.53101	2.44588	0.457435	0.646911	0.125295	P	4.01388	3.69402	4.33375	0.339699	0.480407	0.0124668	P	2.90332	2.45608	3.35056	0.447243	0.632497	0.0237867	P	2.5489	2.22295	2.87486	0.325954	0.460968	0.0374428	P
33421_s_at	1.32066	1.28657	1.35474	0.274717	0.388509	0.363455	P	1.47353	1.4556	1.49146	0.33826	0.478371	0.296498	P	0.966707	0.730129	1.20328	0.310035	0.438455	0.924284	P	1.18815	0.898629	1.47768	0.332851	0.470722	0.628837	P	3.63504	3.1565	4.11357	0.478533	0.676748	0.0157624	P	3.27807	2.99563	3.5605	0.364753	0.515838	0.0246913	P	3.13031	2.24467	4.01595	0.885642	1.25249	0.200184	P
1537_at	1.95365	1.76683	2.14047	0.274724	0.388519	0.0739061	P	2.31009	1.20583	3.41435	1.10426	1.56166	0.417872	P	1.6016	1.36055	1.84265	0.314994	0.445469	0.19634	P	1.52795	1.51403	1.54187	0.331927	0.469415	0.252678	P	5.71893	5.48437	5.95349	0.342107	0.483812	0.0052147	P	4.7926	4.55675	5.02845	0.36607	0.517701	0.00918832	P	1.76224	1.72531	1.79917	0.31786	0.449522	0.138632	P
38108_at	1.92032	1.90047	1.94017	0.274918	0.388793	0.0788266	P	1.43027	1.38232	1.47823	0.337789	0.477705	0.330746	P	1.37516	1.1806	1.56971	0.313227	0.442969	0.353719	P	1.41368	1.38794	1.43942	0.332086	0.469641	0.339016	P	3.56539	3.09212	4.03865	0.473264	0.669296	0.0160924	P	4.4868	3.80249	5.17112	0.684313	0.967764	0.0447057	P	2.57567	2.07267	3.07866	0.502994	0.711341	0.0749963	P
37661_at	1.69891	1.65917	1.73864	0.274603	0.388348	0.125878	P	1.24891	1.22286	1.27496	0.334944	0.473683	0.534831	P	1.21429	1.10513	1.32345	0.310891	0.439667	0.561878	P	1.49411	1.04863	1.9396	0.445486	0.630013	0.352595	P	5.73103	4.87368	6.58838	0.857348	1.21247	0.0650002	P	4.56981	2.71118	6.42843	1.85863	2.6285	0.290691	P	2.02715	1.96465	2.08965	0.324839	0.459391	0.0871409	P
37656_at	1.28862	1.26009	1.31715	0.27462	0.388372	0.403524	P	1.06495	0.958942	1.17096	0.33327	0.471315	0.863485	P,A	1.20332	1.07038	1.33627	0.31089	0.439664	0.58026	P,A	1.54798	1.52935	1.56661	0.336684	0.476143	0.245147	P,A	4.34244	3.90915	4.77573	0.43329	0.612765	0.00476157	P	4.2176	4.03953	4.39567	0.364781	0.515878	0.0126103	P	2.08979	1.93348	2.2461	0.318109	0.449874	0.0756615	P
33414_at	1.02817	1.01245	1.04389	0.274551	0.388273	0.927647	P	1.07642	0.784123	1.36872	0.33305	0.471004	0.839844	P,A	1.07897	0.911652	1.24629	0.312118	0.441402	0.823882	P,A	0.944709	0.789679	1.09974	0.331691	0.469082	0.88294	P,A	4.57345	4.01773	5.12917	0.555718	0.785905	0.0189671	P	3.33347	2.68361	3.98334	0.649867	0.91905	0.0732516	P	3.04771	3.04086	3.05455	0.322663	0.456314	0.0239411	P
37391_at	1.78716	1.69782	1.87651	0.274688	0.388467	0.103254	P	1.67317	1.64826	1.69807	0.334946	0.473685	0.182179	P	1.77317	1.68838	1.85796	0.312797	0.442362	0.132023	P	1.96777	1.73724	2.19829	0.332482	0.4702	0.100544	P	4.50272	4.42556	4.57989	0.338698	0.478991	0.00922089	P	2.88283	2.61906	3.14661	0.3639	0.514633	0.0353836	P	2.69677	2.36801	3.02554	0.328766	0.464945	0.0273252	P
858_at	1.16788	1.14585	1.18991	0.274594	0.388334	0.603182	P	0.846389	0.700133	0.992645	0.335007	0.473771	0.691577	P,A	1.07055	0.905514	1.23559	0.314739	0.445108	0.843445	P,A	1.13225	1.01928	1.24523	0.332989	0.470917	0.729616	M,A	3.13881	3.04983	3.22779	0.337861	0.477807	0.0240567	P	1.96888	1.77071	2.16705	0.363713	0.514368	0.116752	P	2.48018	2.08999	2.87037	0.390191	0.551813	0.0321477	P
41136_s_at	0.801675	0.697541	0.905809	0.274488	0.388184	0.545035	P	0.926413	0.624438	1.22839	0.330139	0.466887	0.84431	P	0.654456	0.590429	0.718483	0.307227	0.434484	0.377552	P	0.740015	0.615276	0.864754	0.329909	0.466562	0.513235	P	4.10625	3.88564	4.32686	0.338822	0.479166	0.0116896	P	4.20105	3.82687	4.57522	0.374179	0.529169	0.0100893	P	3.45044	2.99488	3.90601	0.455563	0.644264	0.0166359	P
40329_at	1.11784	1.00533	1.23034	0.274518	0.388227	0.709557	P	0.857718	0.756875	0.958561	0.329423	0.465875	0.707911	P	0.904784	0.643545	1.16602	0.306308	0.433185	0.78532	P	0.946083	0.799298	1.09287	0.330277	0.467082	0.885328	P	4.10437	3.88471	4.32402	0.337929	0.477904	0.0116431	P	3.69904	3.32849	4.06958	0.370543	0.524027	0.0151521	P	2.13425	1.7938	2.4747	0.34045	0.481468	0.0575267	P
288_s_at	1.51505	1.50215	1.52795	0.274461	0.388146	0.201384	P	1.51767	1.35094	1.68439	0.330208	0.466985	0.257481	P	1.24298	1.20951	1.27645	0.306157	0.432972	0.51061	P	1.37429	1.29774	1.45085	0.32955	0.466054	0.373825	P	3.82739	3.65189	4.00289	0.338581	0.478826	0.0140389	P	4.09738	3.71267	4.48208	0.384701	0.54405	0.0085707	P	2.22447	1.63836	2.81059	0.586116	0.828894	0.182186	P
37345_at	1.55977	1.52416	1.59539	0.274529	0.388242	0.178294	P	1.43601	1.20147	1.67055	0.330223	0.467006	0.31757	P	1.09712	0.970221	1.22402	0.305793	0.432457	0.780878	P	1.51692	1.39199	1.64184	0.329843	0.466468	0.257595	P	3.89283	3.08426	4.70141	0.808573	1.1435	0.111335	P	3.4521	2.92647	3.97774	0.525631	0.743354	0.0255983	P	2.43376	1.43402	3.43349	0.999734	1.41384	0.354187	P
36194_at	1.09381	1.00749	1.18013	0.274456	0.388139	0.76507	P	1.09573	0.808864	1.3826	0.328799	0.464992	0.798352	P	0.893712	0.645064	1.14236	0.306569	0.433554	0.761896	P	1.21064	0.758297	1.66299	0.452344	0.639711	0.675575	P	3.3282	3.04768	3.60872	0.337577	0.477405	0.0203828	P	2.95011	2.91111	2.98911	0.36369	0.514335	0.0330658	P	2.43401	2.07153	2.79648	0.362474	0.512616	0.0312158	P
33337_at	1.46156	1.36533	1.55779	0.274447	0.388126	0.234633	P	1.3497	1.29549	1.40392	0.328937	0.465187	0.399105	P	1.12423	0.976253	1.2722	0.30552	0.432071	0.723675	P	1.2438	1.08228	1.40533	0.32934	0.465758	0.536239	P	4.10832	3.69222	4.52442	0.416101	0.588456	0.00497417	P	2.40689	2.25041	2.56336	0.363489	0.514051	0.0607343	P	2.45384	2.28457	2.62312	0.316805	0.44803	0.0443493	P
40419_at	1.47185	1.43529	1.5084	0.274414	0.38808	0.227669	P	1.63097	1.58956	1.67238	0.327508	0.463166	0.193873	P	1.50839	1.35943	1.65736	0.304852	0.431125	0.237315	P	1.73946	1.52776	1.95117	0.32883	0.465036	0.153482	P	3.78339	3.4315	4.13529	0.351892	0.49765	0.00977559	P	3.27763	3.27639	3.27886	0.363438	0.513979	0.0245292	P	3.1886	2.98412	3.39309	0.316541	0.447657	0.020284	P
39791_at	1.5933	1.57796	1.60865	0.274414	0.38808	0.163128	P	1.19786	1.07519	1.32054	0.327405	0.46302	0.607041	P	1.06549	1.02229	1.10869	0.304825	0.431088	0.849805	P	1.54576	1.28151	1.81	0.328763	0.464941	0.238783	P	3.27805	2.86033	3.69577	0.417723	0.59075	0.0121455	P	3.86283	3.52979	4.19587	0.363469	0.514023	0.0157397	P	3.30835	1.16011	5.45659	2.14824	3.03807	0.471069	P
36614_at	1.23169	1.14648	1.31689	0.274412	0.388077	0.487393	P	1.29323	1.21805	1.36841	0.32747	0.463112	0.46505	P	1.08032	1.06514	1.09551	0.304734	0.430959	0.816774	P	1.28194	1.24192	1.32195	0.328733	0.464899	0.481456	P	3.26223	3.0822	3.44226	0.337164	0.476822	0.0214993	P	2.6783	2.52654	2.83007	0.363446	0.51399	0.0438357	P	2.45545	2.09141	2.8195	0.364041	0.514831	0.0299298	P
41750_at	1.17104	1.1028	1.23927	0.274412	0.388077	0.596704	P	1.06613	1.01246	1.11981	0.327441	0.463071	0.858617	P	1.01007	0.905545	1.1146	0.304714	0.43093	0.976636	P	1.39625	1.09485	1.69764	0.328799	0.464992	0.351397	P	3.85463	3.42981	4.27945	0.424817	0.600782	0.00685688	P	2.87726	2.83973	2.91479	0.363442	0.513984	0.0354979	P	2.56831	1.879	3.25761	0.689305	0.974824	0.186298	P
41237_at	2.20142	2.05906	2.34378	0.274408	0.388072	0.0484112	P	2.60118	2.13947	3.06289	0.461712	0.652959	0.0480827	P	2.23358	1.81602	2.65114	0.417563	0.590523	0.0658187	P	2.89191	2.44802	3.33581	0.443899	0.627768	0.0267158	P	6.05659	5.43393	6.67925	0.622661	0.880575	0.0187351	P	4.53098	4.11196	4.95	0.41902	0.592583	0.00395866	P	4.40751	3.94892	4.86609	0.458588	0.648542	0.00830942	P
36780_at	1.79884	1.68318	1.91451	0.274417	0.388084	0.100524	P	1.96448	1.71297	2.21599	0.327472	0.463116	0.0985372	P	1.85598	1.68159	2.03037	0.304913	0.431213	0.106921	P	1.90448	1.88754	1.92142	0.328957	0.465215	0.110734	P	5.97525	5.15467	6.79583	0.820577	1.16047	0.0553842	P	5.8312	5.05378	6.60861	0.777414	1.09943	0.0429705	P	4.73326	4.49338	4.97314	0.316368	0.447412	0.00710498	P
33143_s_at	1.48923	1.38287	1.59559	0.274408	0.388072	0.21655	P	1.41001	1.16154	1.65848	0.327268	0.462827	0.336894	P	1.26142	1.06507	1.45777	0.304696	0.430905	0.481316	P	1.65251	1.23479	2.07023	0.417722	0.590748	0.217104	P	6.27943	5.75642	6.80243	0.523005	0.73964	0.00559047	P	5.3204	4.58037	6.06042	0.740023	1.04655	0.0427825	P	3.9783	3.58275	4.37385	0.395551	0.559394	0.00490729	P
36950_at	1.11021	0.913412	1.30701	0.274405	0.388067	0.726802	P	1.05131	0.751687	1.35093	0.327208	0.462742	0.889793	P	0.789404	0.775396	0.803412	0.304558	0.43071	0.560745	P	0.958623	0.859678	1.05757	0.328683	0.464828	0.911336	P	5.87454	5.51345	6.23562	0.361087	0.510654	0.00204334	P	3.50672	3.08087	3.93258	0.425854	0.602249	0.0102601	P	4.92752	4.61835	5.23669	0.316655	0.447818	0.00643763	P
37359_at	1.31573	1.26412	1.36735	0.274406	0.388069	0.368892	P	1.18461	1.08472	1.2845	0.327265	0.462822	0.629503	P	1.13384	0.956054	1.31162	0.304647	0.430836	0.703338	P	1.28195	0.900295	1.66361	0.381659	0.539748	0.514839	P	3.5689	2.56272	4.57509	1.00619	1.42296	0.194284	P	2.8205	2.53519	3.10581	0.363416	0.513948	0.0376157	P	2.12252	1.50007	2.74496	0.622441	0.880264	0.233629	P
37383_f_at	2.35932	2.31706	2.40157	0.274406	0.388068	0.0384186	P	2.39166	1.55439	3.22894	0.837274	1.18408	0.291278	P	2.33607	2.08885	2.5833	0.304713	0.43093	0.0482788	P	2.06849	1.76778	2.36921	0.328684	0.464829	0.0830139	P	5.77591	5.47297	6.07885	0.337108	0.476743	0.00494533	P	4.58878	3.77058	5.40697	0.818195	1.1571	0.0783079	P	4.17999	4.08456	4.27542	0.316357	0.447397	0.00975246	P
SET 13
22 genes
Time	1							2							3							4							5							6							7
Plasmid	etat							etat							etat							etat							etat							etat							etat
Systematic	Normalized	Min Normalized	Max Normalized	StdErr Norm	StdDev Norm	t-test P-value	Flags	Normalized	Min Normalized	Max Normalized	StdErr Norm	StdDev Norm	t-test P-value	Flags	Normalized	Min Normalized	Max Normalized	StdErr Norm	StdDev Norm	t-test P-value	Flags	Normalized	Min Normalized	Max Normalized	StdErr Norm	StdDev Norm	t-test P-value	Flags	Normalized	Min Normalized	Max Normalized	StdErr Norm	StdDev Norm	t-test P-value	Flags	Normalized	Min Normalized	Max Normalized	StdErr Norm	StdDev Norm	t-test P-value	Flags	Normalized	Min Normalized	Max Normalized	StdErr Norm	StdDev Norm	t-test P-value	Flags
1625_at	1.35277	0.807229	1.8983	1.0465	1.47997	0.768136	A	0.904096	0.652027	1.15616	1.68913	2.38879	0.959885	A	1.7093	1.19388	2.22472	2.83007	4.00233	0.825498	A	3.32931	2.70028	3.95833	1.26879	1.79434	0.207798	A	1.4002	1.21302	1.58738	0.650877	0.920479	0.601282	A	1.92488	0.818182	3.03158	1.1067	1.56511	0.472494	A	4.52702	0.50348	8.55056	4.02354	5.69015	0.505954	P,A
37762_at	3.56748	2.52038	4.61458	1.0471	1.48083	0.108161	A	6.86559	1.50748	12.2237	5.3581	7.5775	0.358384	P,M	8.92804	3.63027	14.2258	5.29777	7.49218	0.354761	P	6.2789	3.36313	9.19467	2.91577	4.12352	0.263823	P	6.76899	1.24111	12.2969	5.52788	7.81761	0.471379	P,A	5.08937	1.78669	8.39204	3.30268	4.67069	0.423186	P	11.0385	2.77256	19.3043	8.26589	11.6897	0.420027	P,M
38195_at	10.1563	4.749	15.5636	5.40732	7.6471	0.292995	P	5.14438	2.22113	8.06763	2.92325	4.1341	0.291251	P	2.31904	1.88303	2.75504	1.48128	2.09485	0.467171	P	2.83872	2.4268	3.25065	1.09021	1.54178	0.233732	P	4.24107	3.08728	5.39485	1.15378	1.6317	0.154653	P	2.28297	1.88908	2.67686	0.409481	0.579094	0.0885463	P	13.4815	2.42195	24.541	11.0595	15.6405	0.45645	P
34181_at	1.42161	1.24046	1.60276	0.33424	0.472687	0.334363	P,M	2.2308	1.36965	3.09195	1.2372	1.74967	0.424647	P,A	0.897625	0.367442	1.42781	0.864618	1.22275	0.916567	P,A	0.811528	0.414576	1.20848	0.604786	0.855297	0.784804	A	1.89791	1.51724	2.27857	0.410704	0.580823	0.160355	P,M	3.42241	1.78947	5.05535	1.63294	2.30932	0.35246	P	6.4276	5.3224	7.53279	1.26907	1.79473	0.0505603	M,A
35384_at	0.885853	0.862121	0.909584	0.332578	0.470337	0.764154	P,A	2.90802	0.960526	4.8555	1.94749	2.75417	0.404953	M	2.43888	2.31724	2.56051	0.645979	0.913552	0.155782	P	3.64624	3.42004	3.87243	0.70395	0.995536	0.0640431	P,A	2.7514	0.65374	4.84906	2.09766	2.96654	0.523976	A	1.8369	1.57722	2.09659	0.441861	0.624886	0.198719	P	5.54345	0.801187	10.2857	4.74226	6.70657	0.490293	P,A
1761_at	1.65629	1.29596	2.01662	0.360326	0.509578	0.176685	M,A	2.26346	1.30909	3.21782	1.23829	1.7512	0.414906	A	1.79293	1.34419	2.24168	0.93413	1.32106	0.485362	A	3.27558	2.75224	3.79891	0.790381	1.11777	0.102436	M,A	2.84846	1.85077	3.84615	0.997693	1.41095	0.259155	P	2.5266	1.71908	3.33411	0.807514	1.142	0.219337	P	4.57157	4.21264	4.9305	0.668611	0.945559	0.0333043	P
38345_at	0.25217	0.194884	0.309456	0.320411	0.453129	0.144751	A	0.949605	0.464355	1.43486	1.07314	1.51764	0.966812	A	0.556512	0.275261	0.837762	0.66569	0.941428	0.573838	A	0.368234	0.323481	0.412987	0.758559	1.07276	0.492546	A	0.758305	0.621027	0.895582	0.462513	0.654093	0.653393	A	0.534665	0.0889371	0.980392	0.483546	0.683837	0.43742	A	2.46107	1.92982	2.99231	1.09	1.54149	0.312079	A
33427_s_at	2.23154	2.21058	2.2525	0.295013	0.417211	0.0528733	P	2.99862	2.67244	3.32481	0.749819	1.0604	0.116635	P	7.43076	1.47961	13.3819	5.95115	8.4162	0.427175	P,M	2.42785	2.21306	2.64265	0.58452	0.826637	0.13457	A	3.52086	3.10591	3.93581	0.42905	0.606768	0.0277671	P,A	5.54742	2.89484	8.2	2.65258	3.75131	0.325146	P,M	8.07539	6.75342	9.39735	1.32196	1.86954	0.0134606	A
1970_s_at	1.84723	0.435955	3.2585	1.41127	1.99584	0.634962	A	0.66609	0.626552	0.705628	0.718573	1.01622	0.687838	A	4.36082	4	4.72165	3.35974	4.75139	0.422525	A	2.76615	1.79897	3.73333	2.19265	3.10087	0.505081	A	1.34783	0.89541	1.80025	0.452418	0.639815	0.499193	P	1.27955	0.907935	1.65116	0.371614	0.525542	0.528345	P	7.09227	2.8104	11.3742	4.28188	6.05549	0.371586	P
38836_at	1.99294	1.9611	2.02479	0.292875	0.414188	0.0770758	P	2.6384	0.340136	4.93667	2.29827	3.25024	0.592752	A	1.94489	0.549716	3.34007	1.39518	1.97308	0.569875	A	2.24537	1.41834	3.07239	0.997221	1.41028	0.33808	A	2.83094	2.57116	3.09072	0.350943	0.496309	0.0348307	P,M	4.90173	4.48142	5.32203	0.420308	0.594405	0.0101691	P	9.80448	7.67687	11.9321	2.12761	3.0089	0.0835728	P,A
34910_s_at	1.44467	1.3288	1.56054	0.296116	0.418771	0.272008	P	2.7185	1.34438	4.09263	1.37413	1.94331	0.375727	P	1.20515	1.05711	1.35318	0.591771	0.83689	0.761917	P,A	3.14869	2.63071	3.66667	0.853253	1.20668	0.128085	P	2.64536	2.61557	2.67516	0.367431	0.519626	0.0464235	P	2.29384	2.26108	2.32661	0.394388	0.557749	0.0816906	P	16.8243	2.79558	30.8529	14.0287	19.8395	0.459191	P
32049_f_at	0.48979	0.175135	0.804444	0.314655	0.444989	0.236536	A	1.25336	0.794326	1.7124	0.863636	1.22137	0.796882	P	0.498546	0.263966	0.733126	0.61322	0.867225	0.49943	A	0.487119	0.373841	0.600396	0.528827	0.747875	0.434432	A	0.497097	0.234123	0.76007	0.369074	0.521949	0.306154	A	0.380377	0.181518	0.579235	0.404915	0.572636	0.265596	A	3.01225	1.47213	4.55238	1.54013	2.17807	0.318994	A
38712_at	1.33598	1.05495	1.61702	0.29797	0.421393	0.376586	P	1.49869	0.706415	2.29096	0.852336	1.20538	0.61771	P,A	1.44083	1.2932	1.58846	0.575404	0.813744	0.523674	P,A	1.1026	1.03277	1.17244	0.458849	0.64891	0.843823	P,A	2.35352	2.29747	2.40956	0.39777	0.562531	0.0765761	P	2.10114	0.308599	3.89369	1.79254	2.53504	0.639264	P	4.67087	1.58206	7.75969	3.08882	4.36825	0.425646	P
31416_at	2.13214	1.80952	2.45476	0.322619	0.456252	0.045064	P	2.18139	1.94174	2.42105	0.490662	0.693901	0.137735	P,M	2.49904	2.42648	2.5716	0.518275	0.732951	0.101636	P,A	4.1964	2.5644	5.82839	1.632	2.30799	0.228731	M,A	2.05735	2.02972	2.08499	0.364187	0.515038	0.100983	A	4.24175	1.86291	6.62059	2.37884	3.36418	0.392113	A	13.17	0.828979	25.5111	12.3411	17.4529	0.502685	M,A
31614_at	1.19236	0.94103	1.44368	0.297567	0.420824	0.584278	P	3.40797	0.965174	5.85076	2.4428	3.45463	0.475006	P	3.31853	1.76758	4.86949	1.55095	2.19338	0.330673	P	2.19198	1.29769	3.08627	0.894289	1.26472	0.334625	P	1.52829	0.965237	2.09135	0.563054	0.796279	0.433344	P,A	2.76562	2.72008	2.81115	0.4052	0.573039	0.0488415	P	6.41372	2.04655	10.7809	4.36717	6.17612	0.420361	P
40216_at	1.27098	0.997758	1.5442	0.291334	0.412008	0.450498	M,A	2.4149	0.715709	4.11409	1.69919	2.40302	0.516988	P,A	1.87235	1.75417	1.99052	0.493624	0.69809	0.219225	A	1.46266	0.978015	1.9473	0.48464	0.685385	0.416849	A	1.21882	1.0193	1.41834	0.344814	0.48764	0.590603	A	3.20439	1.66459	4.74419	1.5398	2.17761	0.363746	M,A	11.0713	1.70465	20.438	9.36668	13.2465	0.472396	P,A
40689_at	0.934224	0.843436	1.02501	0.278106	0.393302	0.835051	A	2.04634	1.78093	2.31176	0.461544	0.652722	0.151549	P,M	1.19446	0.753589	1.63533	0.440869	0.623483	0.694005	P,A	1.28083	0.952176	1.60947	0.407666	0.576526	0.562089	P,A	2.67921	2.34912	3.0093	0.392338	0.55485	0.0504908	A	3.79687	2.52657	5.06716	1.2703	1.79647	0.217974	A	6.98075	1.01323	12.9483	5.96752	8.43935	0.494373	A
31827_s_at	1.27283	1.18285	1.3628	0.280111	0.396137	0.432791	P	2.16131	1.73301	2.58961	0.503053	0.711425	0.147285	P	1.90611	1.59668	2.21554	0.41154	0.582006	0.158614	P	1.63708	1.38819	1.88598	0.392044	0.554434	0.245658	P	2.14995	1.75771	2.54218	0.392237	0.554707	0.093462	P,M	2.60494	1.61332	3.59657	0.991623	1.40237	0.30061	P	4.05918	3.33412	4.78424	0.725061	1.02539	0.060397	P
33382_at	1.6651	1.5798	1.75041	0.281564	0.398191	0.142012	P	5.06371	4.74636	5.38106	0.672319	0.950803	0.026297	M,A	4.20026	3.73473	4.6658	0.576551	0.815366	0.0309574	A	3.21906	2.6775	3.76062	0.54156	0.765882	0.0271385	A	3.57485	3.25439	3.89532	0.342976	0.485042	0.0172842	P	2.79749	2.6069	2.98807	0.370306	0.523691	0.0399174	P	6.49106	5.81212	7.17	0.678939	0.960165	0.0177904	A
35872_at	1.25979	1.24332	1.27627	0.280754	0.397046	0.452477	P	2.37912	1.73364	3.02461	0.645485	0.912853	0.129717	P	1.6238	1.41284	1.83475	0.38333	0.54211	0.245202	P	1.48072	1.26082	1.70063	0.373073	0.527605	0.326497	P	1.98933	1.73787	2.2408	0.349534	0.494316	0.105446	P	1.95479	1.16677	2.74282	0.788023	1.11443	0.372576	P	5.73951	2.37046	9.10857	3.36906	4.76457	0.382695	P
34230_r_at	4.71733	1.46611	7.96856	3.25123	4.59793	0.455258	P	1.36741	1.35127	1.38356	0.386971	0.54726	0.442599	P,A	1.01776	0.643738	1.39178	0.374021	0.528945	0.965175	A	3.47858	1.69624	5.26093	1.78234	2.52062	0.356958	P,M	5.35827	3.61988	7.09666	1.73839	2.45846	0.226111	P	5.02755	4.37213	5.68297	0.655419	0.926903	0.027705	P	9.65198	2.54604	16.7579	7.10595	10.0493	0.436928	P,A
32813_s_at	0.988785	0.563911	1.41366	0.424874	0.600863	0.981013	A	0.628726	0.186326	1.07113	0.442401	0.625649	0.463568	A	1.78851	1.1757	2.40133	0.791444	1.11927	0.424079	A	1.35324	0.256019	2.45046	1.09722	1.5517	0.793018	A	3.57731	2.81716	4.33746	0.760148	1.07501	0.111722	P,A	4.88895	1.76793	8.00998	3.12103	4.4138	0.426199	P,A	6.24827	3.80152	8.69502	2.44675	3.46023	0.267825	A
SET 14
228 genes
Time	1							2							3							4							5							6							7
Plasmid	etat							etat							etat							etat							etat							etat							etat
Systematic	Normalized	Min Normalized	Max Normalized	StdErr Norm	StdDev Norm	t-test P-value	Flags	Normalized	Min Normalized	Max Normalized	StdErr Norm	StdDev Norm	t-test P-value	Flags	Normalized	Min Normalized	Max Normalized	StdErr Norm	StdDev Norm	t-test P-value	Flags	Normalized	Min Normalized	Max Normalized	StdErr Norm	StdDev Norm	t-test P-value	Flags	Normalized	Min Normalized	Max Normalized	StdErr Norm	StdDev Norm	t-test P-value	Flags	Normalized	Min Normalized	Max Normalized	StdErr Norm	StdDev Norm	t-test P-value	Flags	Normalized	Min Normalized	Max Normalized	StdErr Norm	StdDev Norm	t-test P-value	Flags
40373_at	3.13654	1.27992	4.99315	1.85661	2.62565	0.433973	A	1.55743	1.0462	2.06867	1.66724	2.35784	0.769925	A	0.975509	0.727447	1.22357	1.01511	1.43558	0.982942	A	2.45552	2.27239	2.63866	1.60102	2.26418	0.459248	A	3.32059	0.914378	5.7268	2.40621	3.4029	0.501239	A	2.74974	2.00555	3.49393	0.744191	1.05244	0.139441	P,A	1.83444	1.48706	2.18182	0.504507	0.713481	0.239955	P,A
34997_r_at	2.88487	2.51974	3.25	0.522417	0.73881	0.0689673	P	1.52618	1.39619	1.65617	1.49419	2.11311	0.758371	P	1.29191	0.940455	1.64336	0.97675	1.38133	0.793244	P,A	0.927705	0.889583	0.965827	0.824332	1.16578	0.938105	P	2.00712	1.89101	2.12324	0.456422	0.645478	0.158077	P	0.863575	0.791667	0.935484	0.422763	0.597877	0.777536	P,M	1.35034	0.698343	2.00235	0.652002	0.922071	0.632306	P,A
41772_at	1.83282	1.41399	2.25166	0.418831	0.592316	0.143597	P	1.95462	1.2006	2.70863	1.13083	1.59923	0.487449	M	1.99103	1.50057	2.48148	0.680972	0.96304	0.282839	M,A	2.22016	2.09718	2.34314	0.673602	0.952616	0.211778	P	3.41095	1.03467	5.78723	2.37628	3.36057	0.484261	P	3.18015	1.40929	4.95102	1.77087	2.50438	0.411417	P,A	2.97164	2.23217	3.71111	0.739469	1.04577	0.0790329	P,M
36363_at	1.57052	1.47906	1.66197	0.302515	0.42782	0.199955	P	1.33654	0.625373	2.0477	0.958636	1.35572	0.759077	M,A	0.909818	0.766942	1.05269	0.884047	1.25023	0.928055	P,A	1.27126	0.845155	1.69737	0.536658	0.758948	0.663434	A	2.52861	1.47727	3.57995	1.05134	1.48681	0.333894	P,A	1.46186	1.45093	1.47278	0.38806	0.548799	0.356102	A	1.42397	1.38041	1.46752	0.424405	0.600199	0.423048	P,A
1125_s_at	2.41362	2.3943	2.43293	0.318829	0.450892	0.0472896	P,M	1.14923	0.450528	1.84792	0.698697	0.988107	0.847756	P,A	4.62985	2.34585	6.91384	2.28399	3.23005	0.31974	P,A	2.36393	1.88186	2.84601	0.506298	0.716014	0.114588	P,A	2.50723	1.44303	3.57143	1.0642	1.50501	0.351074	P	2.31225	1.22532	3.39918	1.08693	1.53715	0.403757	P,A	2.67501	2.44799	2.90202	0.395933	0.559934	0.0515885	P,M
37503_at	1.57366	1.35258	1.79475	0.309328	0.437455	0.204821	P	2.26134	1.89749	2.62519	0.979917	1.38581	0.326885	P,A	1.45256	0.766537	2.13858	0.697654	0.986632	0.583078	P,A	1.64508	1.62682	1.66334	0.447746	0.633208	0.286358	P,A	2.98318	1.38824	4.57812	1.59495	2.25559	0.408952	P	1.88543	1.58475	2.18612	0.393776	0.556883	0.153504	P,A	1.09814	0.570502	1.62577	0.527636	0.74619	0.865973	P,M
39637_at	1.13537	0.93213	1.33861	0.287767	0.406963	0.684367	P	1.67388	1.0525	2.29525	0.621374	0.878755	0.357735	P	1.77763	0.926052	2.6292	0.851575	1.20431	0.440245	P,A	2.17886	1.37807	2.97964	0.800787	1.13248	0.238914	P,A	2.8803	2.49375	3.26685	0.414119	0.585653	0.0452398	P	2.2967	0.81445	3.77895	1.48225	2.09622	0.523574	P,A	1.62509	1.53529	1.71489	0.375523	0.53107	0.237906	P
41334_r_at	1.33237	1.19711	1.46764	0.29195	0.41288	0.372928	P	1.96695	1.08446	2.84945	0.882497	1.24804	0.362151	P	1.5256	1.49759	1.55361	0.506631	0.716485	0.408503	P	2.5611	0.937075	4.18514	1.62403	2.29673	0.472391	P,A	2.82464	1.80946	3.83982	1.01518	1.43568	0.271943	P	1.28978	0.778643	1.80093	0.511141	0.722863	0.611919	M,A	1.46597	1.21546	1.71649	0.36595	0.517531	0.33088	P
41493_at	1.4162	1.10879	1.72362	0.307416	0.434751	0.287928	P	1.9198	1.03441	2.80519	0.885394	1.25214	0.376759	P	1.50504	0.933215	2.07686	0.57182	0.808676	0.454433	P,M	1.92175	1.37071	2.4728	0.551043	0.779293	0.20954	P,M	2.19397	1.90274	2.48519	0.415464	0.587555	0.102756	P,A	1.72954	1.67082	1.78826	0.403174	0.570174	0.212092	P,A	1.24672	1.13388	1.35957	0.394642	0.558108	0.595677	M,A
1937_at	2.22833	1.99284	2.46382	0.29007	0.410221	0.0514967	P	2.65257	1.63782	3.66732	1.01475	1.43507	0.222212	P	1.56386	0.664006	2.46371	0.899854	1.27259	0.588854	P	1.69065	1.65747	1.72383	0.378483	0.535255	0.209586	P	3.76316	1.16711	6.35922	2.59606	3.67138	0.460071	P,A	2.93782	2.00897	3.86667	0.928849	1.31359	0.183079	A	1.0598	0.746972	1.37262	0.382868	0.541458	0.890229	A
38377_at	1.42345	1.00139	1.84551	0.42206	0.596883	0.4017	P,M	2.10828	1.08919	3.12737	1.01909	1.44121	0.396237	A	2.5386	1.131	3.94621	1.4076	1.99065	0.427041	M,A	1.94666	0.878295	3.01502	1.06836	1.51089	0.505547	A	4.1846	3.6611	4.70811	0.523503	0.740345	0.00976682	P,A	1.55965	1.53256	1.58673	0.372189	0.526355	0.271559	A	3.93715	2.90304	4.97126	1.03411	1.46246	0.146269	A
38619_at	3.52677	1.85597	5.19757	1.6708	2.36287	0.356615	P,A	1.92726	1.10373	2.75079	0.823527	1.16464	0.344301	P,A	2.14674	1.26192	3.03155	0.884813	1.25131	0.286764	A	1.46558	0.983118	1.94805	0.482467	0.682312	0.406661	P,A	2.57965	1.43359	3.72571	1.14606	1.62077	0.340074	M,A	1.08922	0.83433	1.3441	0.370203	0.523546	0.832011	M	1.2696	1.26254	1.27665	0.347596	0.491575	0.519133	P,A
40510_at	1.27585	1.03476	1.51694	0.281739	0.398439	0.430777	P	2.06286	1.40747	2.71826	0.655395	0.926869	0.204814	P,A	1.65229	1.54206	1.76251	0.41899	0.592542	0.259807	P,A	1.76439	1.28462	2.24416	0.479774	0.678503	0.214395	P	3.56065	2.00351	5.11779	1.55714	2.20213	0.32612	P	2.02835	1.62018	2.43653	0.408172	0.577242	0.0996827	P	2.09379	1.9424	2.24519	0.462861	0.654584	0.141922	P
38837_at	1.19023	0.964349	1.41612	0.289682	0.409672	0.578836	P	1.47797	1.34844	1.60749	0.63018	0.891209	0.527369	P	1.0211	1.00313	1.03907	0.505284	0.714579	0.970483	P,A	1.19822	1.02126	1.37518	0.464186	0.656458	0.710939	A	2.14278	1.96159	2.32396	0.364823	0.515937	0.0885828	P	1.12208	0.888814	1.35535	0.370493	0.523956	0.773077	P	1.43406	0.820199	2.04792	0.613859	0.868128	0.555006	P,A
343_s_at	1.30567	1.27393	1.33741	0.281124	0.39757	0.390478	P	2.42641	2.27618	2.57664	0.544547	0.770105	0.120054	P,A	1.42663	1.3842	1.46905	0.43315	0.612566	0.428488	P,A	1.96864	1.54899	2.38829	0.441246	0.624016	0.159342	P,A	2.72854	2.08778	3.3693	0.640761	0.906173	0.116735	P,M	2.87705	1.74975	4.00436	1.1273	1.59425	0.302478	P,M	1.89779	1.50749	2.2881	0.390306	0.551975	0.11568	P
34986_at	1.49485	1.25914	1.73055	0.285989	0.40445	0.225717	P,M	1.78791	1.73186	1.84395	0.487887	0.689976	0.247686	P,A	2.20743	1.85215	2.56272	0.467254	0.660797	0.122776	P,M	2.3341	1.68502	2.98318	0.649082	0.917941	0.154529	P,M	2.54946	2.42623	2.6727	0.385544	0.545241	0.0566988	P,A	2.14752	1.41673	2.87832	0.730795	1.0335	0.275279	P	1.93524	1.47542	2.39506	0.459819	0.650283	0.139578	P,A
34697_at	1.44908	1.05696	1.84119	0.392115	0.554534	0.342613	P,M	1.64474	0.982533	2.30694	0.662205	0.936499	0.408709	P,A	2.22501	1.73495	2.71507	0.50314	0.711548	0.135288	P,A	1.65333	1.26715	2.03952	0.386189	0.546154	0.231858	P,A	2.53759	1.23171	3.84348	1.30589	1.8468	0.424226	A	3.45151	3.09585	3.80716	0.43613	0.616781	0.0302219	A	3.97874	1.34637	6.61111	2.63237	3.72274	0.446505	A
38524_at	2.23538	1.15531	3.31546	1.08008	1.52746	0.436142	P	0.845277	0.292763	1.39779	0.552513	0.781372	0.7978	P,A	1.57703	1.07048	2.08358	0.633738	0.896241	0.458659	P,A	2.22638	0.560345	3.89242	1.66604	2.35613	0.575602	P,A	1.97032	1.3639	2.57674	0.606419	0.857605	0.253209	P	2.30608	1.59956	3.01259	0.706518	0.999167	0.221385	P	1.301	1.00439	1.59762	0.347796	0.491858	0.478018	P
38402_at	2.28725	1.69931	2.8752	0.587942	0.831476	0.185551	P	2.97721	1.35719	4.59724	1.62002	2.29106	0.385564	P	2.60716	2.27126	2.94305	0.492112	0.695951	0.0823436	P	1.84081	1.23167	2.44994	0.609134	0.861446	0.279006	P	2.98051	2.49418	3.46684	0.486332	0.687777	0.0305365	P	1.96891	1.47429	2.46353	0.49462	0.699498	0.148279	P	2.01946	1.9216	2.11732	0.345695	0.488887	0.0983198	P
823_at	1.21778	0.828217	1.60735	0.389567	0.55093	0.616554	A	2.87347	0.839352	4.90759	2.03412	2.87668	0.487182	P,A	2.47945	0.785616	4.17329	1.69384	2.39545	0.522613	P,A	1.75114	0.945792	2.55648	0.805343	1.13893	0.464691	M,A	4.45679	0.904729	8.00885	3.55206	5.02337	0.5047	A	1.01622	0.859896	1.17255	0.369953	0.523193	0.969011	M,A	1.63078	1.39813	1.86344	0.346735	0.490358	0.210495	A
38247_at	0.840679	0.789216	0.892143	0.287145	0.406085	0.63477	P	2.57239	1.63026	3.51453	0.942136	1.33238	0.21811	P	1.94823	1.63895	2.25752	0.413704	0.585066	0.148958	P	2.02529	1.33096	2.71963	0.694337	0.981941	0.280932	P	2.44876	1.65503	3.2425	0.793737	1.12251	0.238583	P	2.0553	1.94126	2.16933	0.369443	0.522472	0.103821	P	2.05688	1.48482	2.62894	0.572061	0.809016	0.196213	P
38630_at	1.51908	1.43724	1.60091	0.281448	0.398028	0.206444	P	1.37151	0.991517	1.7515	0.557213	0.788018	0.573566	P	1.23204	1.04379	1.42028	0.432822	0.612103	0.645533	P,A	2.02263	1.87217	2.1731	0.4287	0.606273	0.139807	P	2.0164	1.9792	2.05359	0.349189	0.493828	0.100544	P	1.96459	1.81183	2.11736	0.373125	0.527678	0.122692	P	2.25721	1.81767	2.69675	0.439541	0.621605	0.0777484	P
39361_f_at	2.35275	1.97731	2.72818	0.375438	0.53095	0.0377521	P	1.70494	1.66606	1.74381	0.634605	0.897466	0.382295	P	1.57006	1.4296	1.71053	0.524171	0.741289	0.390398	P,M	1.33219	1.3179	1.34647	0.395379	0.559151	0.489246	P	2.70496	1.63858	3.77133	1.06637	1.50808	0.317533	P	1.95722	1.85872	2.05572	0.372566	0.526889	0.123946	P	1.44444	1.32967	1.55922	0.3357	0.474752	0.316581	P
38125_at	1.59342	1.48586	1.70099	0.29422	0.41609	0.181219	P	3.25203	2.95969	3.54437	0.500985	0.708499	0.0460934	P,A	2.98898	2.35106	3.6269	0.637919	0.902153	0.0530244	P,A	2.2881	2.04018	2.53602	0.39136	0.553466	0.081223	P,A	4.10334	2.09944	6.10725	2.0039	2.83395	0.351738	P	2.68126	2.20644	3.15608	0.474818	0.671494	0.0397674	P	2.09453	1.4183	2.77075	0.676225	0.956326	0.268612	P
40478_at	1.86535	1.84218	1.88852	0.285559	0.403842	0.0938214	P	0.986858	0.441945	1.53177	0.544912	0.770622	0.982412	P,A	1.34696	0.914594	1.77933	0.515184	0.728581	0.57005	P,A	1.25149	0.351672	2.1513	0.899816	1.27253	0.813311	P,A	3.06371	2.02752	4.09989	1.03618	1.46538	0.253379	P	1.7462	1.46656	2.02583	0.369928	0.523157	0.181191	P	2.41715	2.16861	2.66568	0.350136	0.495167	0.0559687	P
33241_at	1.43896	1.31078	1.56714	0.281295	0.397811	0.259018	P	1.18124	0.82945	1.53304	0.553161	0.782288	0.774295	P,A	1.48463	1.37657	1.59269	0.499475	0.706365	0.434259	P	2.33005	1.50801	3.15209	0.822042	1.16254	0.238389	P,M	1.85177	1.10376	2.59979	0.748014	1.05785	0.399677	P	1.64324	1.15004	2.13644	0.493202	0.697493	0.287025	P	2.12554	1.29124	2.95984	0.834298	1.17988	0.348008	P
40391_at	2.10952	1.64884	2.5702	0.460681	0.651501	0.124224	P	2.27895	1.54323	3.01467	0.735719	1.04046	0.182541	P	1.64551	1.54571	1.7453	0.421472	0.596052	0.265311	P	2.20452	1.98356	2.42547	0.400055	0.565763	0.0948718	P	2.38937	2.33166	2.44708	0.349929	0.494874	0.057973	P	2.095	1.86728	2.32273	0.370111	0.523416	0.0977753	P	2.02913	1.58988	2.46837	0.439245	0.621187	0.10269	P
40394_at	0.921089	0.760659	1.08152	0.277969	0.393108	0.803191	M,A	1.60888	1.55854	1.65921	0.413533	0.584824	0.27879	P,A	1.83282	1.20118	2.46446	0.63164	0.893274	0.292684	P,A	1.46822	0.954374	1.98207	0.513849	0.726693	0.430091	M,A	2.53665	2.01279	3.06051	0.523863	0.740855	0.0722378	A	2.13264	2.03778	2.22751	0.380088	0.537526	0.0965746	A	2.53569	0.755589	4.31579	1.7801	2.51744	0.534763	A
33272_at	1.53853	1.15162	1.92544	0.386907	0.547169	0.261929	M,A	2.22766	1.69286	2.76247	0.605881	0.856846	0.179979	M,A	1.51344	1.38688	1.64	0.463029	0.654822	0.38297	A	1.59049	1.25561	1.92537	0.452231	0.639552	0.321636	A	4.29567	2.43318	6.15816	1.86249	2.63396	0.311741	P,M	1.23351	0.701866	1.76516	0.531645	0.75186	0.694401	P,A	1.03508	0.797588	1.27257	0.325799	0.460749	0.924089	P,A
1445_at	1.28099	1.15229	1.40969	0.288076	0.407401	0.432235	P	2.51845	1.43297	3.60393	1.08548	1.5351	0.266956	P	1.76931	1.44251	2.09611	0.469522	0.664005	0.242982	P	1.53913	0.942806	2.13546	0.596328	0.843334	0.441731	P,M	2.54985	1.27438	3.82533	1.27548	1.8038	0.415848	P	1.66698	1.50986	1.8241	0.366548	0.518377	0.210426	P	2.08143	1.58513	2.57772	0.496294	0.701866	0.13321	P
39232_at	2.25548	2.16159	2.34937	0.284486	0.402324	0.0477017	P	1.54122	1.43711	1.64534	0.566769	0.801532	0.440393	P	1.92343	1.91838	1.92847	0.472895	0.668774	0.190094	P	1.82463	1.61172	2.03755	0.401127	0.567279	0.176118	P	1.83957	1.71084	1.9683	0.341472	0.482915	0.133166	P	2.27955	1.75243	2.80666	0.527112	0.745449	0.105681	P	1.71782	0.997977	2.43767	0.719846	1.01802	0.446306	P
33769_at	2.22924	2.0458	2.41268	0.281101	0.397537	0.0485198	P	2.2921	1.25725	3.32695	1.03485	1.4635	0.36085	P	2.44369	1.45655	3.43083	0.987141	1.39603	0.324985	P	2.20886	1.49813	2.91959	0.71073	1.00512	0.240631	P	2.95734	2.55534	3.35934	0.402	0.568515	0.0180765	P	1.99423	1.88449	2.10397	0.36841	0.52101	0.11425	P	3.61429	3.57432	3.65427	0.345574	0.488715	0.0170282	P
1990_g_at	1.28267	0.835772	1.72957	0.446901	0.632013	0.585207	P	1.7746	1.42865	2.12054	0.520782	0.736497	0.275296	P	1.43085	1.07005	1.79164	0.403809	0.571072	0.397726	P	1.44601	1.05117	1.84084	0.394838	0.558385	0.367541	P	2.01186	1.99168	2.03204	0.344413	0.487074	0.0989573	P	1.37052	1.32262	1.41841	0.36752	0.519752	0.419522	P	1.45771	1.34767	1.56775	0.346655	0.490244	0.317564	P
1137_at	1.28266	1.13617	1.42915	0.278667	0.394095	0.417175	P	1.99888	1.86807	2.12969	0.493538	0.697969	0.180289	P	1.48216	1.40585	1.55847	0.378421	0.535168	0.330642	P	1.87521	1.35501	2.39542	0.520205	0.735682	0.196218	P	1.84943	1.78374	1.91513	0.346469	0.489982	0.133781	P	2.20018	1.92232	2.47803	0.370029	0.523301	0.0833453	P	1.24285	1.06371	1.422	0.332385	0.470064	0.540998	P
33041_at	1.58691	1.30689	1.86694	0.286472	0.405132	0.177027	P	2.30099	1.70032	2.90167	0.600676	0.849484	0.11971	P,A	2.22913	1.1585	3.29976	1.07063	1.5141	0.410779	P,M	1.50731	1.34796	1.66667	0.366947	0.518941	0.30095	P,A	2.5582	2.46625	2.65016	0.344372	0.487015	0.0455334	P	2.01395	1.86563	2.16228	0.368496	0.521132	0.110594	P	1.39285	1.16083	1.62488	0.326263	0.461405	0.35172	P,M
34016_s_at	1.18252	1.00284	1.36219	0.277225	0.392056	0.577957	P	2.12675	1.96779	2.28571	0.456125	0.645058	0.132155	P	1.50459	1.49014	1.51903	0.395971	0.559988	0.330597	M,A	1.6482	1.29816	1.99825	0.408905	0.578279	0.253791	P	1.82175	1.68371	1.95979	0.346619	0.490193	0.141192	P,A	2.20221	1.33051	3.07391	0.871699	1.23277	0.340977	P,M	1.62799	1.12741	2.12857	0.500579	0.707926	0.31517	P,A
41232_at	1.05361	0.69812	1.40909	0.355485	0.502732	0.889812	P	1.41511	1.25445	1.57577	0.458971	0.649084	0.461223	P	1.21177	1.01744	1.4061	0.376562	0.532539	0.630483	P	1.3659	1.14698	1.58481	0.369062	0.521933	0.425967	P	2.43557	2.26927	2.60187	0.351971	0.497763	0.0551839	P	1.53947	1.01632	2.06261	0.523144	0.739838	0.38634	P	1.23555	1.16792	1.30318	0.346319	0.489769	0.566578	P
36397_at	1.57709	1.44743	1.70675	0.281582	0.398216	0.176935	P	1.90506	1.13919	2.67093	0.76587	1.0831	0.332696	P,A	1.54645	1.21507	1.87782	0.421922	0.596688	0.324623	P	1.1049	0.777263	1.43255	0.365986	0.517582	0.801357	P	2.01468	1.98311	2.04626	0.344653	0.487413	0.0986031	P	1.52071	1.22092	1.8205	0.367455	0.51966	0.292182	P	1.65579	1.5338	1.77778	0.335299	0.474185	0.189649	P
41121_at	1.24522	1.17337	1.31706	0.27762	0.392614	0.470257	M,A	2.26827	1.47937	3.05717	0.7889	1.11567	0.276553	P,M	1.09693	1.06633	1.12753	0.335357	0.474267	0.799759	P	1.43944	1.14453	1.73435	0.357071	0.504974	0.343539	P	2.16712	1.75196	2.58228	0.415159	0.587123	0.0710646	A	1.21772	0.25031	2.18514	0.967415	1.36813	0.851099	A	2.74133	1.78848	3.69417	0.952849	1.34753	0.25707	A
39617_at	2.47073	2.37849	2.56298	0.277672	0.392687	0.0338456	P	2.54269	2.25646	2.82891	0.416703	0.589307	0.0658384	P	1.9885	1.7298	2.2472	0.359007	0.507713	0.110472	P	2.61883	1.99533	3.24233	0.623501	0.881764	0.114702	P	3.63368	2.70266	4.56471	0.931022	1.31666	0.162703	P	3.86961	3.15197	4.58726	0.717647	1.01491	0.0674524	P	1.96945	1.23787	2.70102	0.731576	1.03461	0.34606	P
1282_s_at	1.23767	1.0711	1.40423	0.284488	0.402326	0.491385	P,A	0.847693	0.633073	1.06231	0.383327	0.542106	0.729519	P,A	1.93348	1.52681	2.34015	0.509863	0.721055	0.208605	P,A	1.64385	1.06635	2.22136	0.577507	0.816719	0.346577	P,A	2.51521	1.28278	3.74764	1.23243	1.74292	0.410321	P	0.784919	0.644128	0.925709	0.366161	0.51783	0.61642	P,A	1.55301	1.32284	1.78319	0.332426	0.470121	0.238101	P,M
1648_at	1.41533	1.06428	1.76639	0.351057	0.49647	0.322765	P	2.34435	1.90872	2.77999	0.435633	0.616078	0.0824165	P	1.59504	1.33173	1.85834	0.386272	0.546272	0.263353	P	1.66948	1.63951	1.69945	0.350617	0.495847	0.196405	P	3.62282	2.36108	4.88456	1.26174	1.78436	0.253623	P	3.54442	3.51562	3.57321	0.374593	0.529754	0.020994	P	3.6705	2.93574	4.40525	0.734755	1.0391	0.0955282	P
37327_at	2.83488	2.49214	3.17763	0.342741	0.48471	0.0127564	P	1.66847	1.36645	1.9705	0.403317	0.570377	0.239284	P	2.19685	1.86491	2.52879	0.412036	0.582707	0.100899	P	1.68521	1.65811	1.71232	0.343527	0.485821	0.184234	P	3.31922	2.60022	4.03822	0.718999	1.01682	0.105413	P	2.64942	2.11606	3.18278	0.533357	0.754281	0.06403	P	2.66833	2.66345	2.6732	0.345952	0.48925	0.0404114	P
38325_at	1.53344	1.15522	1.91166	0.37822	0.534884	0.25939	P	1.88574	1.13365	2.63784	0.752093	1.06362	0.357984	P	1.43507	0.992949	1.87719	0.442119	0.62525	0.397661	P	1.60366	1.11572	2.09161	0.487947	0.690062	0.309745	P	2.65226	2.44997	2.85456	0.343529	0.485824	0.0406131	P	2.20142	2.01078	2.39206	0.36826	0.520799	0.0824954	P	2.23075	1.48137	2.98012	0.749371	1.05977	0.280152	P
32233_at	1.57026	1.40829	1.73223	0.278117	0.393317	0.176812	P	1.97726	1.24241	2.7121	0.734845	1.03923	0.32241	P	1.84176	1.29259	2.39092	0.549163	0.776634	0.245961	P	2.06912	2.05364	2.08459	0.355977	0.503428	0.0952837	P	3.57581	3.20525	3.94637	0.370557	0.524047	0.0113187	P	3.05475	1.84773	4.26176	1.20702	1.70698	0.304555	P	3.48753	2.4471	4.52796	1.04043	1.47139	0.209238	P
37570_at	1.31249	1.28541	1.33957	0.279541	0.395331	0.379884	M,A	1.13907	1.05984	1.2183	0.422527	0.597543	0.773324	A	1.35244	1.24734	1.45755	0.370272	0.523644	0.441635	A	1.06732	1.02843	1.10622	0.370028	0.523298	0.872398	A	1.46139	1.36784	1.55493	0.341384	0.48279	0.309098	P,A	1.17942	0.656748	1.7021	0.522675	0.739174	0.756992	A	2.08442	1.72255	2.44629	0.36187	0.511761	0.0680511	M,A
34676_at	2.24627	2.238	2.25455	0.279541	0.395331	0.0468071	P	2.25492	1.41452	3.09532	0.840397	1.1885	0.281445	P	1.35442	1.34727	1.36156	0.364442	0.515399	0.433385	P	1.71421	1.49517	1.93326	0.362272	0.512329	0.187439	P	2.66106	1.92017	3.40195	0.74089	1.04778	0.188803	P	1.94822	1.8285	2.06793	0.366324	0.51806	0.122436	P	1.74837	1.61946	1.87727	0.331269	0.468485	0.152387	P
642_s_at	1.47196	1.39583	1.5481	0.276894	0.391587	0.230406	P	2.34556	2.23383	2.45729	0.432476	0.611614	0.089632	P,A	1.48469	1.4216	1.54777	0.343225	0.485394	0.293409	P,A	1.83285	1.57867	2.08702	0.35154	0.497152	0.141347	P,A	3.34055	3.31554	3.36556	0.351225	0.496707	0.0217851	P	2.50272	2.15623	2.84922	0.368098	0.520569	0.055091	P	2.12847	1.1085	3.14844	1.01997	1.44245	0.438544	P,A
39116_at	1.73091	1.65885	1.80297	0.277509	0.392457	0.118971	P	1.85974	1.47859	2.24089	0.455862	0.644686	0.199947	P,A	1.73063	1.6373	1.82396	0.351448	0.497022	0.173176	P,A	1.44295	1.28641	1.59948	0.350285	0.495378	0.333443	P,A	3.48867	3.07861	3.89873	0.410061	0.579914	0.00928348	P	2.02277	1.3981	2.64744	0.624666	0.883411	0.239938	P	2.17077	1.89276	2.44877	0.328101	0.464004	0.0703499	P
342_at	1.51126	1.46871	1.55381	0.276571	0.39113	0.205768	P	1.92598	1.42819	2.42377	0.497789	0.703981	0.160106	P	1.78973	1.29545	2.284	0.49427	0.699004	0.214215	P,M	1.44441	1.16155	1.72727	0.365629	0.517078	0.348194	P	2.22676	2.11269	2.34084	0.342749	0.484721	0.0699669	P	1.63363	1.41445	1.85281	0.366752	0.518666	0.226186	P	1.66271	1.53723	1.78819	0.34317	0.485316	0.193203	P
37177_at	2.27706	1.70524	2.84888	0.571823	0.80868	0.182754	P	2.19735	1.92829	2.4664	0.393241	0.556127	0.0930537	P	3.16167	3.13261	3.19073	0.404079	0.571455	0.0332117	P	2.53548	1.82536	3.24561	0.710129	1.00427	0.177539	P	4.15677	3.29354	5.02	0.863232	1.2208	0.113212	P	2.27377	1.78612	2.76141	0.487644	0.689633	0.0835916	P	3.63034	2.82557	4.4351	0.804764	1.13811	0.128496	P
32640_at	1.89049	1.81728	1.9637	0.279965	0.395931	0.0862485	P,M	1.01512	0.337525	1.69271	0.677592	0.95826	0.984149	M,A	1.39512	0.498607	2.29162	0.896508	1.26785	0.715638	P,A	1.56365	1.23979	1.88751	0.365329	0.516653	0.262829	P,A	2.2724	1.77128	2.77353	0.501125	0.708698	0.0992718	A	1.51306	1.46389	1.56223	0.365606	0.517045	0.295633	M,A	1.8407	1.49302	2.18838	0.347679	0.491692	0.109418	P,A
31832_at	1.28889	1.13248	1.44531	0.27598	0.390295	0.405055	P	1.87902	1.74262	2.01543	0.397429	0.56205	0.1575	P	1.42968	1.14435	1.71501	0.362956	0.513297	0.358112	P	1.617	1.57968	1.65433	0.386466	0.546545	0.251445	P	2.31077	2.05183	2.56972	0.341022	0.482277	0.0615087	P	2.53754	1.88376	3.19133	0.653786	0.924593	0.146885	P	2.75797	1.13936	4.37659	1.61861	2.28906	0.461819	P
31724_at	1.13243	0.934374	1.3305	0.27855	0.393929	0.681338	A	1.63078	1.58746	1.6741	0.406275	0.57456	0.260714	A	1.47131	0.826451	2.11617	0.644858	0.911967	0.533371	A	1.99844	1.1446	2.85227	0.853835	1.20751	0.391018	A	1.56852	1.29535	1.8417	0.339772	0.480511	0.236251	P,A	1.63807	1.15787	2.11826	0.480194	0.679097	0.278615	A	2.1373	1.88465	2.38994	0.326412	0.461616	0.0734169	P,A
41814_at	1.59951	1.21973	1.97928	0.379775	0.537084	0.219827	P	2.56948	2.25611	2.88286	0.426328	0.602919	0.0665092	P,A	1.19791	0.813547	1.58227	0.384362	0.543569	0.644488	P,A	2.29232	2	2.58465	0.36273	0.512978	0.0705465	P,A	3.17941	2.5817	3.77711	0.597703	0.845279	0.0688822	P	2.02768	1.66461	2.39074	0.36517	0.516429	0.106476	P	1.93956	1.77644	2.10268	0.326882	0.46228	0.102726	P
41428_at	1.77998	1.52911	2.03086	0.277244	0.392082	0.106533	P	1.31	1.26302	1.35698	0.383694	0.542626	0.50395	P,A	1.26421	1.11365	1.41477	0.345021	0.487933	0.52384	P,A	1.41511	1.33005	1.50017	0.358538	0.50705	0.366531	P	2.07771	1.92331	2.23211	0.344054	0.486566	0.0885841	P,A	1.14331	0.650436	1.63619	0.492877	0.697034	0.791137	A	1.39944	1.0691	1.72979	0.330344	0.467177	0.342158	P
2057_g_at	1.38207	1.07262	1.69151	0.309446	0.437623	0.31137	P	1.12766	0.830508	1.42481	0.395788	0.559728	0.777632	P,A	1.15101	0.789038	1.51298	0.361973	0.511908	0.711227	M,A	1.39375	1.11417	1.67333	0.351992	0.497792	0.379626	A	2.08872	1.75053	2.42691	0.339571	0.480225	0.0850541	P	2.3152	1.80354	2.82686	0.511661	0.723598	0.0913973	P	1.79524	1.04957	2.5409	0.745668	1.05453	0.428202	P,A
41172_at	2.54563	1.82871	3.26255	0.716917	1.01387	0.220674	P	2.71389	2.36169	3.0661	0.352203	0.49809	0.0372622	P	3.95372	3.72124	4.1862	0.38703	0.547344	0.0167393	P	2.29893	1.8046	2.79325	0.494323	0.699079	0.0865802	P	4.05047	3.81836	4.28259	0.341013	0.482266	0.0122676	P	4.13724	2.76106	5.51341	1.37618	1.94621	0.235668	P	2.61824	2.22184	3.01465	0.396408	0.560605	0.0265515	P
37751_at	0.887331	0.797402	0.977261	0.275837	0.390093	0.722517	P	1.60214	0.64677	2.5575	0.955367	1.35109	0.617252	P	1.41559	1.33558	1.4956	0.326246	0.461382	0.330727	P	1.47283	0.99576	1.9499	0.477071	0.674681	0.400961	P	2.31096	1.79984	2.82208	0.511121	0.722834	0.0976488	P	2.4703	1.61741	3.32318	0.852881	1.20616	0.268796	P	1.61379	1.51727	1.71031	0.334428	0.472952	0.20788	P
41269_r_at	2.42509	1.21026	3.63992	1.21483	1.71803	0.43353	P	1.41947	0.754888	2.08405	0.66458	0.939858	0.586229	P	1.78466	1.34107	2.22824	0.443589	0.62733	0.175072	P	1.78831	1.38406	2.19255	0.404241	0.571683	0.149453	P	3.23299	0.840847	5.62514	2.39215	3.383	0.516732	P	1.37226	1.20536	1.53916	0.365152	0.516402	0.415233	P	1.60736	1.19188	2.02283	0.415474	0.587569	0.241651	P
31851_at	1.41963	1.33086	1.5084	0.278173	0.393396	0.270456	P	1.58708	1.53525	1.6389	0.379665	0.536927	0.262079	P	1.52418	1.2674	1.78097	0.356419	0.504052	0.279187	P	1.54878	1.48499	1.61258	0.355679	0.503007	0.262817	P	2.30846	2.24753	2.36939	0.340132	0.481019	0.0614139	P	1.82708	1.81777	1.8364	0.364755	0.515842	0.151502	P	1.80215	1.38442	2.21987	0.417724	0.59075	0.151689	P
37706_at	1.32523	0.907592	1.74287	0.417638	0.590629	0.504493	M	1.69833	1.39116	2.0055	0.375732	0.531365	0.204186	A	1.91145	1.62753	2.19537	0.343646	0.485989	0.117599	P,M	1.69098	1.45193	1.93003	0.35429	0.501042	0.190433	A	2.11148	1.91098	2.31197	0.339539	0.48018	0.0820048	P,M	1.69296	1.26418	2.12173	0.428773	0.606377	0.205905	A	2.18773	2.10778	2.26769	0.324611	0.45907	0.0672473	P
31342_at	1.27053	0.919225	1.62184	0.351307	0.496823	0.497841	P	2.10059	1.23598	2.9652	0.86461	1.22274	0.371246	P	2.33065	2.05399	2.60731	0.340533	0.481586	0.0596889	P	2.30147	1.72816	2.87479	0.573314	0.810788	0.137806	P	2.55383	1.61252	3.49515	0.941311	1.33121	0.300084	P	2.76341	2.27238	3.25444	0.49103	0.694421	0.040381	P	1.76568	1.35241	2.17895	0.41327	0.584451	0.162305	P
38424_at	2.23491	2.05589	2.41392	0.275907	0.390192	0.0464664	P	1.98609	1.95129	2.02089	0.383222	0.541958	0.123637	P	2.55553	2.30027	2.8108	0.350749	0.496034	0.0472675	P	2.50631	1.66722	3.34541	0.839099	1.18667	0.259868	P	3.22693	2.65487	3.79898	0.572054	0.809006	0.0558795	P	2.51029	1.9154	3.10518	0.594893	0.841305	0.11596	P	2.17372	2.03495	2.3125	0.32578	0.460723	0.0691452	P
32574_at	1.45652	1.12554	1.7875	0.330979	0.468076	0.262066	P	1.53656	1.11841	1.95471	0.41815	0.591353	0.297201	P	1.45706	1.1461	1.76801	0.350273	0.495361	0.32188	P	1.30459	1.2256	1.38358	0.356843	0.504652	0.483257	P	2.63056	2.02474	3.23637	0.605813	0.856749	0.119995	P	2.30462	2.11273	2.49651	0.365157	0.51641	0.0701926	P	2.08303	1.65713	2.50893	0.4259	0.602313	0.0879391	P
33650_at	1.67315	1.17889	2.16741	0.494259	0.698988	0.3108	P	1.99176	1.38711	2.59641	0.60465	0.855105	0.228743	P	1.68843	1.09495	2.28191	0.59348	0.839308	0.359758	P	1.77434	1.45136	2.09732	0.345611	0.488768	0.154369	P	2.57858	1.13633	4.02083	1.44225	2.03965	0.455095	P	1.81853	1.72767	1.90939	0.366389	0.518153	0.155065	P	1.43239	1.18207	1.68271	0.321854	0.455171	0.311267	P
38100_at	1.28649	1.09414	1.47885	0.276283	0.390723	0.408685	P	1.62682	1.29739	1.95625	0.400328	0.566149	0.257889	P	1.2365	0.895795	1.5772	0.340704	0.481828	0.554304	P	1.17432	1.07869	1.26994	0.338829	0.479177	0.658136	P	2.29661	1.75487	2.83836	0.541748	0.766147	0.123524	P	1.62983	1.14613	2.11354	0.483702	0.684058	0.287085	P	1.77126	1.18125	2.36126	0.590005	0.834393	0.328136	P
35844_at	1.50183	1.49317	1.51049	0.279974	0.395943	0.214937	P	1.1038	0.72231	1.48528	0.381485	0.539502	0.807404	P	2.15813	1.54834	2.76792	0.609791	0.862374	0.204665	P	1.56125	1.43586	1.68664	0.355528	0.502793	0.255167	P	3.14094	2.30752	3.97436	0.833422	1.17864	0.173183	P	2.03238	1.90096	2.1638	0.364066	0.514867	0.105114	P	2.07192	2.02899	2.11485	0.320295	0.452965	0.0788661	P
950_at	1.11846	1.05567	1.18126	0.275662	0.389844	0.709253	P	1.6904	1.3166	2.0642	0.398458	0.563504	0.225291	P	1.04708	1.00273	1.09142	0.32547	0.460283	0.898251	P	1.10329	1.09495	1.11163	0.338838	0.479189	0.789285	P	2.46431	1.80375	3.12488	0.660565	0.93418	0.172432	P	1.67558	1.42514	1.92602	0.366327	0.518065	0.206461	P	1.60837	1.24496	1.97178	0.363407	0.513935	0.199711	P
37991_at	1.21823	1.20017	1.2363	0.275514	0.389635	0.511334	P	1.29444	1.23814	1.35073	0.363224	0.513677	0.502703	P	1.08056	1.02616	1.13496	0.330818	0.467848	0.830313	P	1.18315	0.860826	1.50547	0.345357	0.488409	0.648888	P	2.71987	2.62713	2.81261	0.343762	0.486153	0.0377055	P	1.58352	1.23293	1.93411	0.366459	0.518252	0.252315	P	1.73356	1.07807	2.38905	0.655488	0.927	0.397143	P
35643_at	1.13641	0.965416	1.3074	0.275772	0.390001	0.669845	P	1.14224	0.79597	1.4885	0.370899	0.52453	0.738284	P	1.05935	0.890825	1.22787	0.332046	0.469584	0.874609	P	1.32278	1.2007	1.44487	0.351495	0.49709	0.455397	P	2.8486	2.4449	3.2523	0.403699	0.570916	0.0199954	P	1.83996	1.58531	2.09461	0.364594	0.515614	0.14776	P	2.50091	1.76115	3.24068	0.73976	1.04618	0.219094	P
37044_at	1.04597	0.862001	1.22994	0.275589	0.389742	0.88286	P	1.29511	0.918447	1.67177	0.376659	0.532677	0.508859	P,A	0.927114	0.91819	0.936037	0.326202	0.46132	0.84394	P,A	1.09756	1.04173	1.1534	0.338699	0.478993	0.800414	P,A	2.97411	2.15394	3.79427	0.820165	1.15989	0.183679	M,A	1.95696	1.92628	1.98763	0.369125	0.522022	0.122122	M	2.70734	1.37088	4.0438	1.33646	1.89004	0.402665	P,A
404_at	1.17955	0.859644	1.49946	0.31991	0.452421	0.614914	P	2.08893	0.803812	3.37404	1.28511	1.81742	0.531981	P	1.45562	0.90696	2.00429	0.548665	0.775929	0.487443	P	1.30515	0.852589	1.75772	0.452565	0.640023	0.550685	P	2.32696	2.09173	2.56219	0.341973	0.483623	0.060455	P	1.38872	1.31614	1.4613	0.365837	0.517371	0.399319	P	1.28852	1.17974	1.3973	0.322791	0.456495	0.465731	P
38122_at	1.05037	0.94152	1.15923	0.276314	0.390767	0.872148	P	1.26994	0.961236	1.57865	0.361281	0.510929	0.532852	P	0.910918	0.91052	0.911316	0.322413	0.455961	0.808253	P	1.17049	1.12937	1.2116	0.343814	0.486226	0.669119	P	2.44568	1.31584	3.57552	1.12984	1.59783	0.393618	P	1.11519	0.984929	1.24546	0.366005	0.517609	0.782764	P	1.26986	0.915593	1.62413	0.354271	0.501015	0.507201	P
36542_at	1.46739	1.4542	1.48057	0.275146	0.389115	0.231477	P	1.67058	1.42854	1.91263	0.355367	0.502564	0.199786	P	1.24264	1.20496	1.28032	0.324491	0.458899	0.532571	P	1.90926	1.62964	2.18887	0.360192	0.509389	0.127578	P	3.15401	2.24136	4.06667	0.912653	1.29069	0.201261	P	2.8037	2.12969	3.47772	0.674015	0.953202	0.123682	P	1.52067	1.32264	1.7187	0.325509	0.460339	0.250822	P
38849_at	1.23172	1.2289	1.23453	0.275354	0.389409	0.488637	P	1.78448	1.77162	1.79734	0.36076	0.510192	0.161693	P	2.24509	1.58328	2.90689	0.661805	0.935933	0.217462	P	1.50279	1.40702	1.59856	0.349038	0.493614	0.28641	P	1.72215	1.31655	2.12774	0.405596	0.5736	0.17354	P	2.00863	1.67514	2.34213	0.365851	0.517392	0.110234	P	1.96866	1.03094	2.90639	0.937728	1.32615	0.45775	P
36588_at	2.13835	1.29863	2.97806	0.839717	1.18754	0.37002	P	2.26178	1.81168	2.71187	0.450098	0.636534	0.0681635	P	2.40751	2.33698	2.47805	0.326873	0.462268	0.049928	P	2.5962	2.31056	2.88184	0.344936	0.487813	0.0436627	P	3.25821	2.27782	4.2386	0.980391	1.38648	0.214127	P	3.70926	3.12709	4.29143	0.582172	0.823315	0.0340865	P	3.88413	3.6534	4.11486	0.338656	0.478932	0.0135088	P
37698_at	1.3573	1.2258	1.4888	0.275249	0.389261	0.323787	P	0.952103	0.72958	1.17463	0.368517	0.521162	0.908481	P	0.912782	0.894317	0.931247	0.319567	0.451935	0.810508	P	0.919981	0.813885	1.02608	0.338818	0.479161	0.835282	P	3.20159	2.76565	3.63754	0.435946	0.616521	0.0150849	P	2.38776	2.33593	2.4396	0.369775	0.52294	0.0642328	P	1.15711	1.03209	1.28213	0.329453	0.465917	0.680479	P
37938_at	1.70968	1.66031	1.75905	0.278662	0.394088	0.12575	P	1.27405	0.868826	1.67926	0.405219	0.573066	0.557018	P	1.08663	0.865629	1.30764	0.329025	0.465311	0.816964	P	1.17557	1.17361	1.17754	0.339024	0.479452	0.656134	P	2.28083	1.69726	2.86441	0.583575	0.825299	0.155991	P	1.24577	1.0059	1.48564	0.364428	0.515378	0.56956	P	1.41335	1.37769	1.44902	0.320398	0.453112	0.326047	P
37883_i_at	1.92404	1.92085	1.92724	0.276078	0.390433	0.0788512	P	1.70112	1.66289	1.73934	0.348919	0.493446	0.182231	P	2.56899	2.01783	3.12016	0.551169	0.779471	0.0942291	P	2.29581	2.2144	2.37722	0.356217	0.503767	0.0679565	P	2.50784	2.37163	2.64404	0.339867	0.480645	0.0472348	P	2.62418	1.7935	3.45486	0.830681	1.17476	0.230981	P	3.09783	3.0129	3.18276	0.328225	0.464181	0.0236159	P
37890_at	1.56539	1.48652	1.64427	0.276512	0.391047	0.177551	P	1.74106	1.19863	2.28349	0.54243	0.767112	0.281871	P	1.75496	1.6009	1.90901	0.336616	0.476046	0.154122	P	1.54521	1.43851	1.6519	0.341729	0.483277	0.251671	P	1.90753	1.56431	2.25075	0.343221	0.485387	0.11185	P	1.66223	1.55724	1.76723	0.3648	0.515906	0.211129	P	2.54711	1.93987	3.15434	0.607238	0.858765	0.137265	P
37844_at	1.80149	1.72087	1.88211	0.27589	0.390167	0.100877	P	1.36856	1.09366	1.64347	0.36424	0.515113	0.418107	P	1.48253	1.4162	1.54886	0.327201	0.462732	0.278243	P	1.56832	1.42747	1.70917	0.341548	0.483021	0.238029	P	3.58302	2.93095	4.2351	0.652076	0.922174	0.0707409	P	3.20135	2.92441	3.47829	0.366869	0.518831	0.0266683	P	2.20287	1.90308	2.50267	0.322676	0.456332	0.0650205	P
33710_at	1.38788	1.17236	1.60339	0.275316	0.389356	0.29424	P	1.51612	1.25462	1.77762	0.3504	0.495541	0.278658	P	1.55523	1.53731	1.57315	0.323676	0.457747	0.228411	P	1.39419	1.25906	1.52933	0.340295	0.48125	0.366335	P	2.67215	1.84448	3.49981	0.827664	1.17049	0.230843	P	2.758	1.88741	3.62859	0.870586	1.23119	0.22786	P	3.32232	2.31744	4.32721	1.00489	1.42113	0.219231	P
359_at	1.19756	1.13776	1.25736	0.275684	0.389876	0.547992	P	1.71445	1.52305	1.90584	0.362965	0.513309	0.187878	P	1.2205	1.14386	1.29714	0.323335	0.457265	0.565649	P	1.57156	1.32948	1.81365	0.343071	0.485176	0.237631	P	2.16455	1.8751	2.45401	0.339551	0.480197	0.0755107	P	1.41032	1.40068	1.41996	0.364498	0.515478	0.37722	P	1.64936	1.58616	1.71255	0.321281	0.45436	0.180656	P
32102_at	1.20296	1.17579	1.23014	0.27551	0.389629	0.538009	P	1.99955	1.79339	2.20572	0.401708	0.568101	0.130608	P	1.12743	0.907743	1.34712	0.329464	0.465933	0.736193	P	0.943527	0.918272	0.968781	0.335814	0.474912	0.881919	P	2.22071	1.93117	2.51025	0.341921	0.48355	0.0702852	P	1.4304	1.17638	1.68443	0.365281	0.516586	0.359891	P	1.11857	0.903547	1.3336	0.321458	0.45461	0.747618	P
34390_at	1.12271	1.07276	1.17267	0.275415	0.389495	0.6995	P	1.14336	1.10205	1.18468	0.355729	0.503077	0.725937	P,A	0.992668	0.949217	1.03612	0.330206	0.466982	0.984302	P,A	0.984171	0.954092	1.01425	0.344622	0.48737	0.967539	P,A	2.29655	1.9514	2.6417	0.345146	0.48811	0.0586362	P	2.27738	1.80527	2.74949	0.472112	0.667668	0.0751258	P	1.42882	1.05718	1.80047	0.371647	0.525588	0.333895	P
40437_at	1.47564	1.42349	1.52779	0.275571	0.389716	0.226486	P	0.860045	0.506378	1.21371	0.353667	0.50016	0.72992	P,A	0.84369	0.581133	1.10625	0.320975	0.453927	0.674413	P,A	1.25398	0.594521	1.91344	0.659458	0.932614	0.74252	P,A	2.5241	2.47631	2.5719	0.341061	0.482333	0.0466038	P	2.1236	1.81085	2.43635	0.364918	0.516072	0.0912691	P	1.63488	1.49927	1.77049	0.323183	0.45705	0.188427	P
33389_at	2.68226	2.46214	2.90238	0.276149	0.390534	0.025904	P	3.08792	1.56156	4.61427	1.52635	2.15859	0.383018	P	2.55777	1.75961	3.35594	0.798162	1.12877	0.241913	P	3.11219	2.83251	3.39186	0.339196	0.479696	0.0248326	P	3.26381	2.16615	4.36147	1.09766	1.55233	0.251172	P	3.04847	2.79824	3.29871	0.36457	0.515579	0.0302443	P	2.62286	2.11564	3.13009	0.507225	0.717324	0.0721528	P
37233_at	1.17001	1.14076	1.19925	0.278773	0.394244	0.604027	P	0.899881	0.798797	1.00097	0.366363	0.518116	0.810274	P	1.54911	1.23949	1.85873	0.424183	0.599886	0.324798	P	0.959696	0.923652	0.995739	0.374472	0.529584	0.924114	P	2.3941	2.36538	2.42282	0.341985	0.48364	0.0552376	P	1.94992	1.85257	2.04728	0.36419	0.515043	0.120902	P	1.07662	0.989097	1.16414	0.316917	0.448188	0.831498	P
33642_s_at	1.61013	1.59699	1.62327	0.275842	0.390099	0.157488	P	1.33266	0.90826	1.75706	0.424399	0.60019	0.49036	P,A	1.76904	1.76775	1.77032	0.350334	0.495447	0.159351	P,A	1.72527	1.37865	2.0719	0.346627	0.490205	0.164188	P,A	1.4402	1.37529	1.50511	0.337775	0.477686	0.322338	P	1.86602	1.82664	1.90541	0.364643	0.515682	0.140791	P,A	2.76307	2.5721	2.95404	0.323781	0.457895	0.0321103	P,A
37036_at	1.13178	0.971891	1.29167	0.274953	0.388842	0.679031	P	1.13448	0.966052	1.30291	0.347729	0.491764	0.736218	P	0.876752	0.777703	0.975801	0.316407	0.447467	0.734454	P	1.36263	1.2288	1.49645	0.339722	0.480439	0.397561	P	2.17404	1.54875	2.79932	0.625284	0.884285	0.209352	P	2.08064	1.9578	2.20349	0.369439	0.522465	0.0997011	P	1.05697	1.00909	1.10484	0.32411	0.45836	0.876665	P
35329_at	1.62192	1.59144	1.65239	0.2752	0.389191	0.152305	P	2.47077	2.17826	2.76328	0.357646	0.505787	0.0543547	P	2.4917	2.32312	2.66028	0.327903	0.463726	0.045078	P	2.64997	2.18639	3.11355	0.463583	0.655605	0.0412045	P	3.08773	2.47419	3.70128	0.613546	0.867684	0.0829933	P	3.05635	2.93857	3.17412	0.364167	0.51501	0.02996	P	2.51693	2.344	2.68987	0.321856	0.455173	0.0421899	P
41176_at	1.42517	1.41306	1.43728	0.275325	0.389368	0.262526	P	1.39443	1.37807	1.41079	0.346426	0.48992	0.372892	P,A	1.93326	1.60382	2.2627	0.32944	0.465898	0.097849	P,A	1.29725	1.2505	1.344	0.338272	0.478389	0.472226	P,A	2.73396	2.27045	3.19747	0.463514	0.655507	0.0374994	P	3.0026	2.85312	3.15209	0.366896	0.51887	0.0319651	P	2.08455	1.73378	2.43532	0.350769	0.496062	0.0632644	P
36956_at	1.28994	1.13162	1.44826	0.27534	0.38939	0.402773	P	1.58634	1.01135	2.16133	0.57499	0.813159	0.406946	P	1.23243	0.977684	1.48718	0.319661	0.452069	0.542747	P	1.27528	1.18529	1.36528	0.339102	0.479563	0.502161	P	2.36338	2.25375	2.473	0.339647	0.480334	0.0568234	P	1.89847	1.80078	1.99615	0.365227	0.51651	0.133049	P	1.68093	1.61866	1.74321	0.321191	0.454233	0.168106	P
36566_at	1.515	1.42023	1.60978	0.275529	0.389658	0.202539	P	1.27819	1.13644	1.41994	0.349927	0.494871	0.509977	P,A	1.19223	1.07328	1.31118	0.330778	0.46779	0.619915	P,A	0.96937	0.857143	1.0816	0.338599	0.478852	0.936165	P,A	2.14657	1.77858	2.51456	0.367991	0.520418	0.0630251	P	1.80049	1.78119	1.8198	0.364499	0.515479	0.15924	P	1.60298	1.35371	1.85226	0.320018	0.452573	0.200213	P,M
38956_at	1.66409	1.39316	1.93503	0.276401	0.39089	0.138206	P	1.63485	1.41121	1.8585	0.361361	0.511042	0.221025	P,A	1.51396	1.30718	1.72074	0.337861	0.477808	0.267605	P,A	1.24664	1.13032	1.36295	0.338619	0.47888	0.542131	P,A	2.12846	2.10117	2.15575	0.338278	0.478398	0.0793179	P	2.12031	1.93641	2.30422	0.364416	0.515362	0.0915151	P	1.35009	1.14084	1.55934	0.317952	0.449652	0.385665	P
1609_g_at	2.49421	2.40026	2.58816	0.274904	0.388772	0.0322213	P	2.57864	2.22863	2.92865	0.350011	0.49499	0.0398578	P	2.30786	2.11215	2.50358	0.319182	0.451392	0.0547172	P	2.35081	1.83373	2.86789	0.51708	0.731261	0.101507	P	3.95149	2.44147	5.4615	1.51002	2.13549	0.281812	P	2.25758	1.44619	3.06898	0.811397	1.14749	0.297179	P	2.13993	2.09061	2.18926	0.320349	0.453042	0.0707016	P
40434_at	1.34445	1.21356	1.47534	0.274805	0.388633	0.336715	P	2.20462	2.10557	2.30368	0.353078	0.499328	0.0762175	P	1.53392	1.2766	1.79125	0.322931	0.456694	0.240074	P	1.75629	1.71956	1.79301	0.337216	0.476896	0.154128	P	3.12357	2.73428	3.51285	0.389284	0.550531	0.013355	P	2.72652	2.70007	2.75297	0.364903	0.51605	0.0418832	P	2.50824	2.35132	2.66516	0.321057	0.454043	0.0424488	P
37801_at	1.39338	1.34492	1.44185	0.275164	0.389141	0.28907	P	1.53027	1.51628	1.54427	0.342297	0.484082	0.261458	P	1.36356	1.33494	1.39218	0.319789	0.45225	0.373458	P	1.22337	1.14004	1.3067	0.336899	0.476448	0.575506	P	2.47528	2.32347	2.62708	0.339387	0.479965	0.0490608	P	1.95942	1.86769	2.05115	0.364779	0.515876	0.119247	P	1.70639	1.44645	1.96634	0.318874	0.450957	0.157115	P
34874_at	1.15811	0.932166	1.38405	0.275024	0.388942	0.623413	P	0.960713	0.936095	0.985332	0.352938	0.49913	0.921532	P	0.95856	0.892033	1.02509	0.327147	0.462656	0.910787	P,A	1.18926	1.18306	1.19547	0.34123	0.482571	0.634882	P	2.40701	1.91594	2.89807	0.491066	0.694473	0.0772906	P	2.23789	2.05643	2.41935	0.364258	0.515138	0.0767517	P	1.8708	1.65443	2.08716	0.320213	0.45285	0.112798	P
38069_at	1.29361	1.07901	1.50821	0.274911	0.388783	0.397351	P	1.81526	1.19234	2.43819	0.622923	0.880946	0.324446	P	1.63936	1.52729	1.75142	0.317687	0.449277	0.181808	P,A	1.72564	1.47798	1.97329	0.341136	0.48244	0.167252	P	2.70041	2.612	2.78883	0.33808	0.478118	0.0373308	P	2.48535	2.14824	2.82245	0.364041	0.514832	0.0551464	P	2.22084	2.10602	2.33566	0.321096	0.454099	0.0627362	P
36784_at	1.233	1.1915	1.27449	0.276276	0.390713	0.487818	P	1.9229	0.640325	3.20548	1.28258	1.81384	0.587454	P,M	2.79512	0.906109	4.68414	1.88902	2.67147	0.508348	P,A	1.71458	1.06375	2.36542	0.650834	0.920418	0.399558	P,A	2.71017	2.69345	2.72689	0.338292	0.478418	0.0369731	P	1.46527	0.875495	2.05505	0.589776	0.834069	0.506529	P	1.75953	1.27684	2.24222	0.482686	0.682621	0.235077	P,M
36679_at	1.82959	1.72952	1.92965	0.274918	0.388792	0.0945085	P	1.59868	1.50303	1.69434	0.338997	0.479414	0.219429	P	1.68647	1.51954	1.8534	0.319802	0.452268	0.164943	P	2.22376	2.09039	2.35713	0.335337	0.474238	0.0675666	P	3.62647	2.85003	4.40292	0.776444	1.09806	0.114847	P	3.32996	2.84135	3.81857	0.488608	0.690996	0.0197327	P	2.87423	2.78206	2.96641	0.319279	0.451529	0.0278147	P
35403_at	1.07797	0.993229	1.16271	0.274969	0.388865	0.803406	P	1.53013	1.08484	1.97543	0.445296	0.629743	0.321634	P,M	1.56393	0.882816	2.24505	0.681115	0.963242	0.51415	M,A	1.43166	1.20988	1.65344	0.334648	0.473264	0.326116	P,A	2.07319	1.62887	2.51751	0.444325	0.62837	0.0974357	P	1.70932	1.42586	1.99277	0.365228	0.516511	0.191613	P,M	1.6904	1.54796	1.83284	0.320365	0.453064	0.163944	P
274_at	2.3295	2.2577	2.4013	0.276838	0.391509	0.0407282	P	1.62555	1.1955	2.05559	0.430046	0.608177	0.25079	P,A	1.2236	0.754014	1.69319	0.469586	0.664095	0.672046	P,A	1.0879	0.767147	1.40866	0.337996	0.477999	0.819136	P,A	1.79236	1.34585	2.23887	0.446511	0.631461	0.177708	P	2.26241	1.53166	2.99315	0.730745	1.03343	0.249486	P	0.94048	0.838945	1.04202	0.317731	0.44934	0.868686	P
37485_at	2.54481	2.32579	2.76382	0.27498	0.388881	0.0302545	P	2.5138	2.29193	2.73567	0.342999	0.485073	0.0476961	P	2.16254	2.00036	2.32471	0.317799	0.449435	0.0672758	P	1.96263	1.93632	1.98894	0.335716	0.474774	0.103149	P	4.16035	3.51561	4.80508	0.644738	0.911797	0.0490507	P	2.61924	2.37124	2.86725	0.364507	0.515491	0.0471214	P	2.01879	1.96295	2.07463	0.318204	0.450009	0.0852621	P
33329_at	1.9964	1.27417	2.71863	0.722232	1.02139	0.352438	P	1.23321	1.06035	1.40607	0.344069	0.486587	0.567801	P,A	0.861781	0.690496	1.03307	0.31047	0.439071	0.699728	P,A	0.91494	0.884791	0.945089	0.336407	0.475751	0.824	A	1.83913	1.53645	2.14181	0.337994	0.477995	0.131085	P,A	2.2246	1.67228	2.77691	0.552316	0.781093	0.134677	P	1.28812	1.23668	1.33955	0.318911	0.451008	0.461647	P,A
36090_at	1.64416	1.61407	1.67425	0.274884	0.388745	0.143828	P	1.9159	1.26538	2.56642	0.65052	0.919973	0.305427	P	1.21887	0.917491	1.52026	0.313279	0.443043	0.557076	P	1.64225	1.27483	2.00967	0.36742	0.51961	0.188665	P	2.74679	2.07078	3.42279	0.676007	0.956018	0.144115	P	1.77447	1.6838	1.86515	0.3654	0.516754	0.168167	P	1.26891	0.967012	1.57081	0.319532	0.451886	0.488612	P
38464_at	1.32417	1.31923	1.32911	0.275165	0.389142	0.35995	P	1.02434	0.617757	1.43093	0.406587	0.575001	0.956044	P,A	1.65738	1.08363	2.23113	0.573752	0.811409	0.373248	M,A	1.34815	1.3103	1.38601	0.335388	0.474311	0.408276	P,A	2.5088	2.32891	2.68869	0.337919	0.47789	0.0466765	P	2.01179	1.70226	2.32132	0.36401	0.514787	0.108729	P,A	2.0978	1.95465	2.24096	0.318102	0.449865	0.0746787	P,M
32094_at	0.939887	0.934448	0.945326	0.27484	0.388683	0.847159	P	1.09637	0.95262	1.24012	0.341376	0.482779	0.804245	P,A	0.904503	0.878847	0.930158	0.315392	0.446032	0.79064	P,A	0.716906	0.624764	0.809047	0.333509	0.471653	0.485367	P,A	2.19601	1.8716	2.52043	0.338947	0.479344	0.071775	P	1.77069	1.51495	2.02643	0.364343	0.515258	0.168681	P	1.73445	1.52214	1.94677	0.321301	0.454388	0.149594	P
35183_at	1.13729	0.858899	1.41568	0.278388	0.3937	0.668564	P	1.55807	1.49355	1.62259	0.340566	0.481633	0.242951	P	1.30926	1.27019	1.34834	0.313596	0.443492	0.428004	P	1.34982	1.28806	1.41159	0.33408	0.472461	0.404933	P	2.37576	2.19348	2.55804	0.338162	0.478233	0.0554411	P	1.93937	1.89364	1.9851	0.364062	0.514861	0.123078	P	1.96307	1.8885	2.03764	0.318986	0.451114	0.0944233	P
38612_at	1.97355	1.42326	2.52385	0.550295	0.778235	0.24194	P	2.0424	2.01842	2.06638	0.335435	0.474377	0.0898177	P	2.48732	2.35739	2.61725	0.318125	0.449896	0.0428317	P	2.32894	1.84988	2.808	0.47906	0.677493	0.0797243	P	2.90235	2.87746	2.92723	0.337564	0.477387	0.0300739	P	3.82492	3.57485	4.07499	0.364054	0.514851	0.0162055	P	3.54654	2.58002	4.51305	0.966515	1.36686	0.188804	P
33424_at	1.25667	0.965899	1.54744	0.290772	0.411213	0.455849	P	2.12254	1.36455	2.88052	0.757983	1.07195	0.311426	P	1.79216	1.29651	2.28781	0.495652	0.700958	0.235219	P	2.03878	1.6486	2.42896	0.390178	0.551795	0.0780816	P	2.31731	1.71781	2.91682	0.599503	0.847825	0.163248	P	2.04199	1.69955	2.38444	0.363807	0.5145	0.103348	P	1.89846	1.77251	2.02441	0.318054	0.449797	0.105798	P
40215_at	1.69768	1.40406	1.9913	0.293616	0.415236	0.114838	P	1.89283	1.66122	2.12445	0.338003	0.478009	0.118399	P	2.04736	1.50765	2.58707	0.539711	0.763266	0.188762	P	2.05724	1.56744	2.54703	0.489792	0.69267	0.136329	P	3.15876	2.7595	3.55801	0.399255	0.564632	0.0128152	P	3.54479	3.05181	4.03777	0.492978	0.697176	0.016446	P	1.67115	1.6662	1.67611	0.317832	0.449482	0.169121	P
32565_at	1.57287	1.41188	1.73386	0.275422	0.389505	0.173042	P	1.48021	1.30166	1.65876	0.344297	0.486909	0.297806	P	1.90703	1.747	2.06706	0.333419	0.471526	0.112731	P,M	1.85873	1.79388	1.92357	0.353031	0.499262	0.135494	P,A	2.05139	1.79329	2.3095	0.337368	0.47711	0.0893737	P	1.57879	0.987289	2.1703	0.591503	0.836512	0.423589	P	1.55734	1.39141	1.72326	0.317278	0.448699	0.221065	P
2066_at	1.18748	1.13355	1.24142	0.274897	0.388764	0.565618	P	1.56209	1.44868	1.6755	0.339139	0.479616	0.239291	P,M	2.16703	1.73338	2.60067	0.433646	0.613269	0.0796175	P	1.5877	1.56616	1.60924	0.332125	0.469695	0.218831	P	2.1703	1.71515	2.62544	0.455144	0.64367	0.0873629	P	1.71638	1.64641	1.78634	0.363809	0.514504	0.187774	P	1.4224	1.3416	1.5032	0.317874	0.449542	0.315238	P
41266_at	1.2945	1.2123	1.3767	0.274782	0.3886	0.396005	P	1.27831	1.15715	1.39946	0.339162	0.479648	0.49813	P	1.223	1.05842	1.38758	0.314104	0.444211	0.551346	P	1.53841	1.45354	1.62329	0.331895	0.46937	0.246216	P	1.75608	1.62453	1.88763	0.33801	0.478018	0.15476	P	1.53367	1.16374	1.9036	0.369928	0.523157	0.278816	P	2.08941	1.72596	2.45286	0.363448	0.513993	0.0614245	P
32529_at	1.26126	1.20235	1.32017	0.274774	0.388589	0.442051	P	1.49981	1.41622	1.58341	0.339888	0.480674	0.279227	P	1.04112	0.953529	1.12872	0.30993	0.438308	0.90659	P	1.1271	0.986502	1.2677	0.333436	0.47155	0.73975	P	2.3257	2.25805	2.39336	0.337897	0.477858	0.0592495	P	2.26563	1.67739	2.85388	0.588242	0.831899	0.15253	P	1.53515	1.07806	1.99224	0.457091	0.646424	0.337223	P
338_at	1.07726	0.917258	1.23725	0.274721	0.388514	0.804969	P	1.25404	1.19808	1.30999	0.340782	0.481938	0.533698	P	1.18194	1.08894	1.27494	0.310535	0.439163	0.617259	P,A	1.02225	1.0147	1.02981	0.332047	0.469586	0.952665	M	2.33465	1.24867	3.42063	1.08598	1.53581	0.40531	P	1.26555	1.07862	1.45247	0.363749	0.514419	0.541301	P,M	1.68396	1.45938	1.90854	0.318571	0.450527	0.164893	A
41129_at	1.40002	1.32565	1.47438	0.274716	0.388507	0.282647	P	1.89217	1.24212	2.54223	0.650053	0.919314	0.319141	P	1.55878	1.38759	1.72997	0.308833	0.436755	0.212119	P	1.72853	1.53669	1.92036	0.331776	0.469202	0.159275	P	2.55741	1.92012	3.19471	0.637295	0.901271	0.148089	P	2.57423	2.14519	3.00326	0.429038	0.606751	0.0358068	P	2.21461	1.62472	2.8045	0.589893	0.834235	0.186221	P
40617_at	1.6621	1.51531	1.80888	0.275086	0.38903	0.137817	P	1.7948	1.77768	1.81192	0.337763	0.47767	0.142882	P	1.28639	1.20939	1.36339	0.309443	0.437618	0.452409	P	1.32427	1.31742	1.33113	0.331551	0.468883	0.431191	P	1.68488	1.55807	1.8117	0.33801	0.478018	0.179981	P	2.07979	1.87936	2.28021	0.364046	0.514838	0.0973517	P	1.44562	1.32326	1.56797	0.317764	0.449386	0.295878	P
34768_at	1.81676	1.74489	1.88862	0.274787	0.388607	0.0970002	P	2.63634	2.05677	3.21592	0.579572	0.819638	0.104259	P	2.17625	1.90085	2.45165	0.310932	0.439724	0.0633125	P	2.50091	2.04284	2.95898	0.45807	0.647809	0.0525889	P	3.86099	3.00464	4.71735	0.856358	1.21107	0.128022	P	3.50426	3.07922	3.9293	0.425036	0.601092	0.0103024	P	3.46197	2.7202	4.20375	0.741778	1.04903	0.119648	P
1278_at	1.4551	1.37792	1.53228	0.274913	0.388786	0.239672	P	1.0629	1.04073	1.08508	0.338863	0.479225	0.86986	P	1.15354	1.08385	1.22324	0.311447	0.440453	0.670823	P	1.39462	1.22354	1.5657	0.332647	0.470433	0.357326	P	2.35673	2.23311	2.48036	0.338244	0.478349	0.0569009	P	2.23829	1.75528	2.7213	0.483006	0.683074	0.0865661	P	1.63243	1.30551	1.95935	0.326924	0.462341	0.179588	P
34718_at	1.51771	1.47143	1.56399	0.274889	0.388751	0.200348	P	1.75123	1.60036	1.9021	0.343371	0.4856	0.160179	P	1.56877	1.39716	1.74039	0.312514	0.441961	0.210367	P	1.62268	1.49195	1.75342	0.333664	0.471872	0.202995	P	2.28826	1.84552	2.731	0.442741	0.626131	0.0643367	P	1.4433	1.25157	1.63502	0.36355	0.514138	0.346997	P	1.77759	1.1764	2.37878	0.601193	0.850216	0.337926	P
39773_at	1.46557	1.1726	1.75855	0.292974	0.414328	0.228356	P	0.978117	0.649327	1.30691	0.333686	0.471904	0.953679	P,A	1.48098	1.28365	1.67832	0.32079	0.453665	0.272535	P,A	1.10973	1.02104	1.19843	0.335354	0.474262	0.774577	A	2.43163	1.92056	2.9427	0.51107	0.722762	0.0866076	P	1.78647	1.73803	1.83491	0.363592	0.514196	0.163015	P	2.19496	2.16723	2.22269	0.317806	0.449445	0.064015	P
38433_at	1.21054	1.15898	1.26211	0.274969	0.388865	0.52388	P	1.34874	1.2174	1.48009	0.341728	0.483276	0.41483	P	1.0295	0.872743	1.18626	0.309273	0.437378	0.932707	P	1.31584	1.26405	1.36764	0.331554	0.468888	0.441324	P	2.41473	1.94849	2.88097	0.466238	0.65936	0.0626318	P	1.62384	1.44108	1.80661	0.363758	0.514432	0.228482	P	1.80903	1.80241	1.81565	0.318201	0.450004	0.126091	P
35017_f_at	1.98389	1.55974	2.40805	0.424159	0.599851	0.12705	P	2.70884	2.11194	3.30575	0.596905	0.844151	0.106732	P	2.40824	2.14662	2.66986	0.313129	0.442831	0.0460531	P	2.21513	2.0304	2.39986	0.33231	0.469957	0.0673244	P	3.46376	3.2261	3.70142	0.33761	0.477453	0.0182645	P	3.92707	3.69701	4.15714	0.363922	0.514664	0.0151085	P	3.53954	3.45846	3.62063	0.317837	0.44949	0.0153052	P
41209_at	1.28808	1.19772	1.37845	0.274697	0.38848	0.404347	P	1.38137	1.29326	1.46947	0.337153	0.476807	0.375385	P	1.30725	1.16185	1.45265	0.309179	0.437245	0.42506	P	1.20301	1.09515	1.31088	0.332216	0.469824	0.603342	P	2.20171	1.71105	2.69237	0.49066	0.693899	0.105958	P	1.62614	1.50819	1.7441	0.363859	0.514574	0.22742	P	1.52155	1.46937	1.57373	0.317666	0.449248	0.242327	P
36461_at	1.22215	1.20996	1.23434	0.274862	0.388714	0.503817	P	0.9406	0.815627	1.06557	0.336424	0.475776	0.876114	P,M	1.2829	1.16399	1.40181	0.312999	0.442648	0.461476	P	1.03862	0.722761	1.35448	0.332679	0.470479	0.918191	P	2.24271	2.19679	2.28864	0.337653	0.477514	0.0665404	P	2.28931	1.97935	2.59928	0.363829	0.514531	0.0712269	P	1.92599	1.88604	1.96594	0.317887	0.44956	0.100413	P
40504_at	1.50344	1.4644	1.54247	0.27472	0.388513	0.20833	P	1.73012	1.02701	2.43323	0.703111	0.99435	0.429187	P	1.2347	1.1082	1.36119	0.308741	0.436626	0.526543	P	1.35189	1.00806	1.69572	0.343831	0.486251	0.402055	P	2.57213	2.06544	3.07883	0.506697	0.716578	0.0692305	P	1.70031	1.65553	1.74509	0.363834	0.514539	0.194132	P	1.79556	1.50445	2.08667	0.318552	0.450501	0.129829	P
38500_at	1.22826	1.03332	1.4232	0.274738	0.388539	0.493454	P	1.54391	1.45171	1.6361	0.332579	0.470337	0.24359	P	1.82097	1.59615	2.04578	0.315786	0.446588	0.12156	P	1.98573	1.95557	2.01589	0.332267	0.469897	0.097318	P	2.06121	1.66408	2.45835	0.397135	0.561634	0.0766842	P	1.77465	1.68891	1.8604	0.363692	0.514338	0.16691	P	2.00373	1.99706	2.01039	0.317483	0.448989	0.0871657	P
1375_s_at	1.0274	0.910666	1.14413	0.274963	0.388856	0.929721	P	0.856495	0.796433	0.916558	0.334771	0.473438	0.70992	P	1.55066	1.19936	1.90195	0.351294	0.496804	0.22263	P	1.36114	1.15401	1.56827	0.33556	0.474553	0.394406	P	2.23336	1.90009	2.56663	0.33755	0.477367	0.0674161	P	1.70933	1.7018	1.71685	0.363592	0.514196	0.190354	P	1.8998	1.71467	2.08493	0.317721	0.449325	0.105345	P
39841_at	1.4788	1.38916	1.56845	0.2746	0.388343	0.223342	P	2.36049	1.48957	3.23141	0.870919	1.23167	0.311771	P	2.17668	1.50146	2.8519	0.675223	0.954909	0.257531	P	2.4218	2.35545	2.48814	0.331498	0.468809	0.0502951	P	2.42297	1.66821	3.17774	0.754761	1.06739	0.238801	P	2.88389	2.40612	3.36167	0.47777	0.675669	0.0308963	P	2.10376	1.33622	2.8713	0.767539	1.08546	0.330866	P
38821_at	1.28057	1.27724	1.2839	0.274793	0.388615	0.414646	P	1.29798	1.23851	1.35745	0.33498	0.473733	0.467566	P	1.01243	0.957382	1.06748	0.308676	0.436534	0.971541	P	1.07893	0.968096	1.18977	0.332064	0.469609	0.834247	P	2.40699	2.33601	2.47797	0.337726	0.477616	0.0530715	P	2.13762	2.0614	2.21385	0.36373	0.514391	0.0888175	P	1.84728	1.09583	2.59873	0.751448	1.06271	0.412316	P
32274_r_at	1.35779	1.00503	1.71054	0.352756	0.498873	0.386221	P	1.28081	0.96491	1.59671	0.338078	0.478115	0.49356	P,A	0.974169	0.823832	1.12451	0.312812	0.442383	0.941709	P,A	1.07859	0.944504	1.21268	0.331944	0.46944	0.834885	P,A	2.05759	1.97777	2.13742	0.337537	0.47735	0.0885411	P	1.21776	1.07464	1.36089	0.363655	0.514285	0.610086	P,M	1.43925	1.25268	1.62581	0.317261	0.448675	0.300442	M
37263_at	1.27608	1.1892	1.36297	0.274759	0.388568	0.420801	P	1.30212	1.02944	1.5748	0.336021	0.475205	0.463483	P	1.19565	1.14196	1.24934	0.309819	0.43815	0.592266	P	1.39407	1.29162	1.49653	0.332453	0.47016	0.35763	P	2.03213	1.70763	2.35662	0.337554	0.477373	0.0923777	P	1.86949	1.69819	2.0408	0.363685	0.514328	0.139307	P	1.68337	1.43274	1.934	0.31755	0.449083	0.164301	P
34224_at	1.50138	1.15663	1.84614	0.344757	0.48756	0.242217	P	1.42209	1.06786	1.77632	0.354233	0.500962	0.340795	P	1.43061	1.09108	1.77014	0.339532	0.48017	0.303621	P,M	1.45304	1.39028	1.5158	0.332838	0.470704	0.306541	P	2.48819	1.69866	3.27771	0.789527	1.11656	0.244621	P	3.02615	2.62348	3.42882	0.402672	0.569465	0.0190266	P	1.93065	1.22605	2.63525	0.7046	0.996454	0.350527	P
36658_at	2.49173	1.87246	3.111	0.61927	0.87578	0.177585	P	1.58335	1.38203	1.78466	0.335084	0.473881	0.223829	P	1.55577	1.55078	1.56075	0.310917	0.439703	0.215762	P	1.98695	1.95854	2.01537	0.334655	0.473274	0.0983116	P	3.22957	2.95373	3.50542	0.337655	0.477517	0.0221752	P	3.63725	3.23138	4.04313	0.405876	0.573995	0.00943837	P	1.98857	1.90366	2.07348	0.316969	0.448262	0.0892564	P
39533_at	1.28935	1.27456	1.30414	0.274619	0.38837	0.402551	P	1.04983	1.04564	1.05402	0.333081	0.471048	0.894808	P	1.0851	0.954737	1.21547	0.31007	0.438505	0.809484	P	1.38567	1.20849	1.56286	0.332352	0.470017	0.365664	P	2.50284	2.31552	2.69017	0.338694	0.478986	0.0472224	P	1.14422	1.0122	1.27623	0.363821	0.51452	0.730109	P	1.27878	1.2354	1.32216	0.317414	0.448892	0.47242	P
32562_at	1.53567	1.10611	1.96522	0.429553	0.60748	0.32389	P	1.05875	0.985977	1.13153	0.34211	0.483817	0.879452	P,A	1.09951	0.9788	1.22021	0.315216	0.445783	0.782146	P,A	0.846877	0.743227	0.950527	0.330978	0.468073	0.689079	P,A	2.64657	2.45105	2.8421	0.337506	0.477305	0.0395394	P	2.05798	1.88646	2.22949	0.363654	0.514285	0.100629	P	2.02576	2.02169	2.02983	0.317259	0.448672	0.0838109	P
641_at	1.28612	1.2281	1.34415	0.274628	0.388383	0.406874	P	1.38976	1.31676	1.46276	0.333742	0.471982	0.36325	P	1.2463	1.08835	1.40426	0.310657	0.439336	0.510981	P	1.26339	1.02844	1.49835	0.331881	0.46935	0.510612	P	2.11904	2.04845	2.18964	0.337785	0.4777	0.0802934	P	1.7999	1.67077	1.92902	0.363771	0.51445	0.158932	P	1.77289	1.63901	1.90678	0.317569	0.44911	0.135372	P
35754_at	1.39281	1.26902	1.5166	0.27458	0.388315	0.288837	P	1.54732	1.36298	1.73166	0.332132	0.469706	0.241137	P	1.11945	1.06718	1.17173	0.307619	0.435039	0.735222	P	1.46677	1.3513	1.58224	0.33109	0.468232	0.293999	P	2.27063	1.789	2.75226	0.481631	0.68113	0.0890883	P	2.74478	2.26631	3.22326	0.478477	0.676669	0.037624	P	2.41214	2.1519	2.67238	0.318547	0.450493	0.0473038	P
40079_at	2.55898	2.45081	2.66716	0.274886	0.388748	0.0297115	P	2.39797	2.02905	2.76688	0.368914	0.521723	0.0396389	P	2.65903	2.22275	3.09531	0.43628	0.616993	0.0379152	P	2.32558	1.71823	2.93294	0.607358	0.858934	0.170652	P	2.61323	2.33785	2.88861	0.337564	0.477387	0.0411036	P	3.05854	2.91881	3.19826	0.363561	0.514152	0.0298041	P	2.79165	1.98612	3.59719	0.805536	1.1392	0.210706	P
32547_at	1.58731	1.47696	1.69766	0.27462	0.388371	0.165877	P	1.44794	1.43221	1.46368	0.333803	0.472069	0.311672	P	1.99001	1.6875	2.29251	0.312018	0.441259	0.0866191	P	1.55397	1.46577	1.64218	0.330906	0.467971	0.236087	P	2.9269	2.15876	3.69505	0.768145	1.08632	0.169713	P	1.77515	1.59113	1.95918	0.363676	0.514315	0.166734	P	2.47501	2.09856	2.85146	0.37645	0.53238	0.0300607	P
40432_at	1.43912	1.40884	1.4694	0.274659	0.388427	0.250983	P	1.82824	1.04735	2.60913	0.780892	1.10435	0.432201	P	1.75257	1.23674	2.26839	0.515824	0.729485	0.276214	P	1.8923	1.65479	2.12981	0.331446	0.468736	0.114716	P	2.568	2.16791	2.96809	0.400089	0.565811	0.0300565	P	2.00117	1.50253	2.49982	0.498648	0.705195	0.145703	P	0.882095	0.683805	1.08039	0.316862	0.448111	0.745545	P
39787_at	1.41086	1.07975	1.74198	0.331114	0.468266	0.303014	P	1.12073	0.779723	1.46174	0.341008	0.482258	0.754116	P	1.97418	1.83905	2.10931	0.320577	0.453364	0.0933703	P	1.49032	1.39907	1.58156	0.33524	0.474101	0.281107	P	2.40176	1.94378	2.85974	0.457983	0.647686	0.0599823	P	2.03473	1.75385	2.31562	0.363606	0.514217	0.104485	P	2.09591	1.79656	2.39526	0.317321	0.44876	0.074581	P
32234_at	1.3389	1.16851	1.50929	0.274664	0.388433	0.342568	P	1.69933	1.34437	2.0543	0.354966	0.501997	0.1659	P	0.970651	0.970234	0.971069	0.30812	0.435748	0.9328	P	1.03328	0.929614	1.13694	0.330944	0.468025	0.929078	P	2.79492	2.40963	3.18022	0.385293	0.544887	0.0206303	P	1.55941	1.51053	1.60828	0.36362	0.514236	0.263794	P	1.71743	1.64117	1.79369	0.317621	0.449184	0.152421	P
33135_at	1.55136	1.47719	1.62552	0.274596	0.388337	0.182434	P	1.9784	1.63198	2.32482	0.34642	0.489912	0.0964189	P,M	1.80174	1.73282	1.87066	0.311929	0.441134	0.123865	P	1.39378	1.30806	1.4795	0.330579	0.467509	0.355778	P	2.55353	2.46429	2.64277	0.337794	0.477712	0.0441696	P	2.38741	2.38147	2.39334	0.363826	0.514527	0.0623995	P	1.39123	1.23075	1.55171	0.31704	0.448363	0.342533	P
40931_at	1.60369	1.45076	1.75662	0.274607	0.388352	0.15899	P	1.36902	1.25323	1.48482	0.333176	0.471182	0.383411	P	1.34658	1.24384	1.44933	0.309019	0.437019	0.378623	P	1.65088	1.43763	1.86413	0.330903	0.467968	0.188071	P	2.72642	2.59255	2.86029	0.337693	0.47757	0.0361959	P	1.93015	1.62606	2.23424	0.363659	0.514291	0.124863	P	1.94996	1.5618	2.33813	0.388163	0.548945	0.0918989	P
34349_at	1.32406	1.28428	1.36385	0.274588	0.388326	0.359282	P	1.60618	1.33055	1.8818	0.333706	0.471931	0.210939	P	1.01577	0.991284	1.04025	0.306721	0.433769	0.963679	P	1.06563	0.989684	1.14157	0.330372	0.467216	0.860905	P	2.55244	1.89411	3.21077	0.658327	0.931015	0.161642	P	2.12591	2.04052	2.21129	0.363809	0.514503	0.0904653	P	2.03009	1.53528	2.52489	0.494803	0.699757	0.154663	P
34255_at	0.95283	0.950701	0.954959	0.274614	0.388362	0.879427	P	1.11042	1.09283	1.12801	0.334506	0.473063	0.772689	P,M	0.924504	0.664505	1.1845	0.309769	0.438079	0.83017	P,A	1.18696	0.814454	1.55947	0.372509	0.526808	0.652465	P,A	2.32228	1.99666	2.64791	0.337303	0.477018	0.0593386	P	1.82647	1.63184	2.02109	0.363592	0.514197	0.150921	P	2.03714	1.91306	2.16122	0.317161	0.448533	0.0821557	P
35977_at	6.45011	4.13002	8.77021	2.32009	3.28111	0.25038	P	2.11538	1.8815	2.34927	0.331915	0.469398	0.0782946	P	3.63017	2.96176	4.29858	0.668409	0.945273	0.0860986	P	3.36817	3.26476	3.47158	0.3325	0.470226	0.0191488	P	5.66328	5.50273	5.82383	0.339522	0.480156	0.00525915	P	1.92885	1.58703	2.27068	0.363441	0.513984	0.125026	P	2.2186	1.671	2.7662	0.547599	0.774422	0.155832	P
33919_at	1.22536	1.21374	1.23698	0.274602	0.388345	0.498079	P	1.18892	1.05203	1.3258	0.33303	0.470976	0.627714	P	1.42525	1.27067	1.57983	0.309647	0.437908	0.30334	P	1.58276	1.5714	1.59413	0.332033	0.469566	0.221322	P	2.66291	2.13968	3.18614	0.523231	0.739961	0.0703316	P	2.03746	1.97481	2.10011	0.36362	0.514237	0.104027	P	1.78331	1.59505	1.97157	0.316857	0.448104	0.131994	P
718_at	1.08016	0.997274	1.16305	0.274526	0.388239	0.79779	P	1.26359	1.05592	1.47125	0.331684	0.469073	0.510114	P	1.18141	1.13743	1.22538	0.3086	0.436426	0.616172	P	1.29802	0.953712	1.64233	0.344311	0.486929	0.467263	P	1.80203	1.63372	1.97035	0.337335	0.477063	0.140548	P	2.09834	2.01752	2.17915	0.36374	0.514407	0.0944018	P	1.46894	1.20648	1.7314	0.317083	0.448423	0.277259	P
820_at	1.45646	1.39392	1.51899	0.274651	0.388416	0.238412	P	1.49128	1.34944	1.63312	0.334089	0.472474	0.27923	P	1.8372	1.58137	2.09302	0.314622	0.444942	0.116964	P	1.58524	1.30657	1.86391	0.331675	0.469059	0.219695	P	2.15691	1.73403	2.57979	0.422878	0.59804	0.0719237	P	1.47034	1.20018	1.7405	0.363514	0.514087	0.324983	P	1.67808	1.65153	1.70463	0.316758	0.447963	0.165634	P
40038_at	1.4911	1.33589	1.64631	0.274574	0.388307	0.215581	P	1.24932	1.18968	1.30896	0.331673	0.469056	0.530648	P,A	1.0891	1.04637	1.13183	0.307606	0.43502	0.799346	M,A	1.15788	1.05393	1.26182	0.33014	0.466889	0.679672	P,A	2.49498	2.3707	2.61926	0.337494	0.477289	0.0473718	P	2.93941	2.84803	3.03079	0.363757	0.51443	0.0334252	P	1.99484	1.9671	2.02257	0.316995	0.448298	0.088292	P
181_g_at	1.31649	1.05234	1.58064	0.274663	0.388433	0.36834	P	1.09502	0.920451	1.26958	0.331359	0.468612	0.801281	P	1.22805	0.994695	1.4614	0.310733	0.439443	0.539382	P,A	0.941569	0.909787	0.97335	0.330417	0.46728	0.87592	P	2.02224	1.97186	2.07262	0.33729	0.477	0.093801	P	2.37855	2.28486	2.47223	0.363642	0.514267	0.0630716	P	1.26532	1.14884	1.3818	0.316864	0.448113	0.49052	P
34819_at	1.27956	1.27641	1.28271	0.274551	0.388273	0.415693	P	1.33616	1.05911	1.61322	0.332214	0.469821	0.4181	P	1.11548	1.03223	1.19872	0.307539	0.434926	0.743383	P	1.27506	1.253	1.29712	0.330625	0.467575	0.492952	P	2.63121	2.25327	3.00915	0.37794	0.534488	0.0266036	P	1.72819	1.54233	1.91406	0.363613	0.514226	0.183142	P	2.18604	1.52626	2.84582	0.659778	0.933067	0.242734	P
40370_f_at	1.59199	1.47554	1.70844	0.274557	0.388282	0.163815	P	1.79201	1.76527	1.81875	0.331831	0.469279	0.13968	P	1.88082	1.66123	2.10042	0.308481	0.436258	0.103889	P	1.69789	1.55138	1.8444	0.330595	0.467531	0.1692	P	2.50844	2.4661	2.55077	0.337297	0.47701	0.0465376	P	3.10723	3.05905	3.1554	0.363686	0.51433	0.0285192	P	2.60036	1.89323	3.3075	0.707135	1.00004	0.190789	P
189_s_at	0.926471	0.670466	1.18248	0.274711	0.3885	0.814038	P,A	1.15655	0.93826	1.37484	0.333236	0.471267	0.684751	P,A	1.3927	1.00822	1.77718	0.384485	0.543743	0.382379	P,A	1.37447	1.04774	1.70121	0.330085	0.466811	0.374261	P	2.15006	2.09807	2.20204	0.337815	0.477742	0.0765106	P	1.47742	1.3052	1.64964	0.363523	0.514098	0.319515	P	2.18174	1.86014	2.50334	0.321599	0.45481	0.0612733	P
31800_at	1.93097	1.90314	1.95879	0.274561	0.388288	0.0770585	P	1.9403	1.7891	2.09149	0.331758	0.469176	0.105203	P	1.61267	1.52132	1.70403	0.307633	0.435059	0.184656	P	1.97771	1.60675	2.34868	0.370963	0.524621	0.0836783	P	2.18909	2.13522	2.24296	0.337427	0.477193	0.0719433	P	2.56961	1.64409	3.49514	0.925524	1.30889	0.284682	P	2.04598	1.66462	2.42733	0.381354	0.539316	0.0713889	P
39389_at	1.81699	1.80698	1.82699	0.274559	0.388285	0.0968152	P	2.28344	1.55886	3.00802	0.72458	1.02471	0.254011	P	2.25719	1.46783	3.04655	0.789362	1.11633	0.304584	P	2.37667	1.55528	3.19805	0.821386	1.16162	0.285885	P	3.39485	2.39852	4.39118	0.996326	1.40902	0.206705	P	3.40459	3.34641	3.46276	0.363743	0.51441	0.0221261	P	3.00663	2.21441	3.79886	0.792222	1.12037	0.178793	P
33730_at	2.12468	1.7298	2.51957	0.394882	0.558448	0.0768718	P	1.96383	1.92059	2.00706	0.331897	0.469373	0.100943	P	2.49943	2.28093	2.71792	0.3091	0.437133	0.0399656	P	2.21748	2.10547	2.32949	0.330295	0.467108	0.0663584	P	3.74878	3.57381	3.92376	0.337803	0.477726	0.0147687	P	2.1559	1.95065	2.36114	0.363503	0.51407	0.0862875	P	2.04172	1.95336	2.13009	0.316715	0.447903	0.0813183	P
37690_at	1.44599	1.35891	1.53307	0.274509	0.388215	0.245729	P	1.74033	1.71112	1.76953	0.331399	0.468669	0.155076	P	1.46558	1.27312	1.65803	0.307272	0.434548	0.268952	P	1.47222	1.46218	1.48226	0.330658	0.467622	0.289441	P	2.92414	2.76092	3.08736	0.337449	0.477225	0.029407	P	2.44514	2.35946	2.53082	0.363584	0.514186	0.0578592	P	2.11219	2.06198	2.16239	0.317025	0.448341	0.0725232	P
40556_at	1.17817	0.867055	1.48929	0.31112	0.43999	0.609041	P	1.3053	1.08751	1.52309	0.331293	0.46852	0.454051	P	1.09517	1.06755	1.12279	0.306792	0.433869	0.785747	P	1.2574	1.17447	1.34032	0.330301	0.467117	0.517388	P	2.25435	1.99839	2.51031	0.337386	0.477136	0.0653354	P	1.85465	1.78245	1.92686	0.363584	0.514185	0.143124	P	1.41236	1.04732	1.7774	0.365037	0.51624	0.343274	P
1497_at	1.29954	1.24524	1.35384	0.274531	0.388246	0.389153	P	1.00375	0.989863	1.01764	0.33041	0.46727	0.991973	P,A	0.828456	0.764257	0.892655	0.309628	0.43788	0.635233	P,A	1.40744	1.25932	1.55556	0.331933	0.469424	0.344514	P,A	2.42189	1.72141	3.12237	0.700482	0.990631	0.208302	P	1.43036	1.31977	1.54094	0.363615	0.514228	0.358205	P	1.19012	1.09826	1.28198	0.316848	0.448091	0.609416	P,A
38441_s_at	1.13719	1.10094	1.17343	0.274485	0.388181	0.666784	P	1.25982	1.08929	1.43035	0.330011	0.466706	0.513586	P	1.03455	0.954415	1.11468	0.306483	0.433432	0.920549	P	1.2857	1.26992	1.30148	0.329731	0.466309	0.477568	P	2.13139	1.59794	2.66485	0.533456	0.75442	0.152496	P	1.65819	1.63722	1.67917	0.363561	0.514153	0.21194	P	1.84015	1.44211	2.23819	0.398044	0.562919	0.125673	P
35342_at	1.61593	1.47069	1.76117	0.27456	0.388286	0.154063	P	1.34952	1.15233	1.5467	0.331164	0.468336	0.401904	P	1.14797	1.1329	1.16303	0.306276	0.433139	0.676723	P	1.67132	1.63691	1.70573	0.329914	0.466569	0.178845	P	3.2426	2.59655	3.88865	0.646047	0.913649	0.0879154	P	2.41038	2.1889	2.63187	0.363534	0.514115	0.060474	P	1.78126	1.16071	2.40181	0.620552	0.877593	0.35205	P
1979_s_at	1.66444	1.65096	1.67792	0.274696	0.388478	0.136723	P	1.33929	1.25165	1.42694	0.3306	0.467539	0.412664	P	1.09455	1.07236	1.11674	0.307208	0.434458	0.787358	P	1.14366	0.998377	1.28894	0.329894	0.466541	0.70571	P	2.35269	2.261	2.44439	0.337943	0.477924	0.0571199	P	1.07272	0.951538	1.1939	0.363502	0.514069	0.85994	P	1.19689	1.14218	1.25161	0.31654	0.447655	0.597392	P
33901_at	1.65463	1.55542	1.75384	0.274674	0.388447	0.140007	P	1.53296	1.50461	1.56132	0.333923	0.472238	0.251541	P	1.77728	1.53102	2.02354	0.30931	0.437431	0.128526	P	1.50087	1.49026	1.51149	0.329802	0.466411	0.268164	P	2.24772	2.20203	2.29341	0.33721	0.476887	0.0659027	P	1.80943	1.52673	2.09213	0.363471	0.514025	0.155835	P	1.97305	1.81698	2.12913	0.316667	0.447835	0.0915915	P
1252_at	1.45971	1.26649	1.65294	0.274507	0.388212	0.235979	P	1.54985	1.53825	1.56146	0.330037	0.466743	0.23763	P	1.81706	1.68156	1.95257	0.306876	0.433988	0.11685	P	1.73314	1.62337	1.84291	0.329949	0.466619	0.156378	P	2.93401	2.9024	2.96563	0.337357	0.477095	0.0291052	P	2.75689	2.44174	3.07203	0.363572	0.514169	0.0402564	P	1.84131	1.72008	1.96255	0.316772	0.447983	0.117335	P
34892_at	1.27695	1.21027	1.34363	0.27448	0.388173	0.4192	P	1.79674	1.54131	2.05216	0.330124	0.466866	0.137214	P	1.80318	1.74219	1.86417	0.306996	0.434158	0.120298	P	2.41511	2.14972	2.6805	0.330199	0.466972	0.0503683	P	2.08199	1.98702	2.17696	0.337313	0.477032	0.084984	P	2.2212	2.18455	2.25786	0.363525	0.514102	0.0783408	P	1.62907	1.50254	1.7556	0.316792	0.448012	0.185457	P
39814_s_at	1.77362	1.67722	1.87001	0.274526	0.388239	0.106235	P	1.55432	1.32971	1.77893	0.330235	0.467023	0.235243	P	2.31928	2.18905	2.44952	0.309417	0.437582	0.0508474	P	2.01631	2.00723	2.02539	0.330546	0.467463	0.0914966	P	2.55991	2.42587	2.69395	0.337183	0.476849	0.0436842	P	2.19573	1.92263	2.46884	0.363493	0.514056	0.0813006	P	2.16746	1.93949	2.39542	0.316682	0.447856	0.0663425	P
1565_s_at	1.66981	1.44452	1.8951	0.274603	0.388347	0.134889	P	1.22089	1.1422	1.29958	0.329331	0.465744	0.571479	P	1.7105	1.43649	1.98452	0.30909	0.43712	0.148281	P	1.36933	0.995862	1.74279	0.373464	0.528158	0.399485	P	1.98292	1.65485	2.31099	0.337208	0.476884	0.1003	P	2.12732	1.99305	2.26159	0.363486	0.514046	0.0901296	P	1.26779	1.1134	1.42218	0.316592	0.447729	0.486694	P
35256_at	1.74532	1.65545	1.83519	0.274498	0.388199	0.113092	P	1.3966	1.2219	1.57129	0.329064	0.465367	0.35137	P	1.33312	1.31986	1.34637	0.306489	0.433441	0.390633	P	1.40892	1.34479	1.47306	0.32948	0.465955	0.340387	P	3.81721	3.1452	4.48923	0.672015	0.950372	0.0693702	P	2.35523	2.33132	2.37914	0.363647	0.514275	0.065053	P	1.68171	1.50697	1.85646	0.316704	0.447887	0.164241	P
41498_at	1.01062	0.866034	1.1552	0.274458	0.388142	0.972662	P	0.995282	0.844176	1.14639	0.328843	0.465054	0.989854	P	0.962485	0.942587	0.982384	0.305886	0.432587	0.913603	P	0.9542	0.797305	1.1111	0.329905	0.466556	0.902304	P	1.93832	1.71937	2.15727	0.337456	0.477235	0.108662	P	2.50035	2.3442	2.6565	0.36386	0.514576	0.0540867	P	1.78567	1.65543	1.9159	0.317245	0.448652	0.131615	P
39351_at	1.05205	0.954095	1.15	0.274514	0.388221	0.867116	P	1.64237	1.32135	1.96339	0.330512	0.467414	0.191405	P	1.68599	1.58185	1.79013	0.306475	0.433421	0.154603	P	2.12003	2.04802	2.19204	0.329574	0.466088	0.0767502	P	2.42116	2.20793	2.6344	0.33727	0.476972	0.0519693	P	2.62314	2.46959	2.7767	0.363511	0.514083	0.0466726	P	2.20263	1.95851	2.44675	0.31666	0.447824	0.0628634	P
39693_at	1.175	0.996811	1.35319	0.274493	0.388192	0.58902	P	1.07872	0.806588	1.35085	0.329128	0.465457	0.833243	P,A	1.35548	1.15669	1.55426	0.306664	0.433688	0.366077	P,M	1.2331	1.14614	1.32005	0.329462	0.465929	0.552585	P	2.54904	2.48556	2.61251	0.337331	0.477058	0.0442958	P	2.44415	2.17931	2.70899	0.363547	0.514133	0.0579208	P	2.15522	1.84992	2.46052	0.316698	0.447879	0.0676211	P
34649_at	1.27784	1.24993	1.30575	0.274472	0.388161	0.417956	P	1.5822	1.44716	1.71724	0.328521	0.464599	0.218373	P	1.3537	1.26604	1.44136	0.305425	0.431936	0.366445	P	1.45537	1.29759	1.61316	0.329409	0.465855	0.300984	P	2.35302	2.05105	2.65499	0.337238	0.476926	0.0568763	P	2.40916	2.17745	2.64088	0.363558	0.514148	0.0605765	P	2.18423	1.89047	2.47799	0.316764	0.447971	0.0646838	P
34771_at	0.888796	0.870197	0.907396	0.274436	0.388111	0.724558	P	0.940486	0.736749	1.14422	0.328126	0.464041	0.872789	P	1.15428	1.00469	1.30388	0.306521	0.433486	0.66469	P	1.5109	1.37054	1.65125	0.330523	0.46743	0.262205	P	2.24429	2.17812	2.31046	0.337214	0.476892	0.0662324	P	1.61292	1.52039	1.70545	0.36348	0.514038	0.233794	P	2.1909	1.86572	2.51609	0.325185	0.459881	0.0576856	P
37921_at	1.45232	1.43827	1.46638	0.274473	0.388163	0.241121	P	1.42568	1.29818	1.55318	0.329319	0.465727	0.325341	P	0.949357	0.869476	1.02924	0.305117	0.4315	0.883435	P	1.51394	1.365	1.66288	0.32908	0.465389	0.25875	P	3.06627	3.02987	3.10266	0.337595	0.477432	0.0256709	P	1.56305	1.47342	1.65268	0.363527	0.514105	0.261525	P	1.54456	1.48973	1.5994	0.316702	0.447884	0.227665	P
38818_at	1.83916	1.73902	1.9393	0.274457	0.38814	0.0923848	P	1.76106	1.31271	2.20941	0.448351	0.634064	0.194729	P	1.42943	1.35967	1.49919	0.305422	0.431932	0.294949	P	1.99318	1.88966	2.09669	0.32923	0.465602	0.0945585	P	3.37451	3.08472	3.66429	0.337285	0.476994	0.0195858	P	2.84701	2.55872	3.13531	0.363522	0.514098	0.036622	P	2.52051	2.07181	2.96921	0.448701	0.634559	0.0512027	P
36204_at	1.34534	1.25484	1.43583	0.27445	0.388132	0.335279	P	1.88485	1.70866	2.06104	0.329298	0.465698	0.115076	P	1.24034	1.22028	1.26041	0.305294	0.431752	0.513613	P	1.74936	1.73882	1.7599	0.329276	0.465666	0.150638	P	2.46468	2.18864	2.74072	0.33722	0.476901	0.0491338	P	2.71399	2.52114	2.90683	0.363584	0.514185	0.0421721	P	2.0965	2.0297	2.1633	0.316726	0.447919	0.0742616	P
35770_at	1.5272	1.49318	1.56123	0.274478	0.388171	0.19473	P	1.23348	1.13467	1.33229	0.329485	0.465963	0.552026	P	1.20497	1.0838	1.32613	0.305964	0.432698	0.571903	P	1.44997	1.39359	1.50634	0.329669	0.466223	0.305549	P	2.07454	1.91822	2.23086	0.337164	0.476822	0.0859509	P	1.63133	1.56547	1.69718	0.363445	0.513988	0.224509	P	1.82454	1.5162	2.13287	0.316523	0.44763	0.121157	P
41728_at	0.994402	0.935582	1.05322	0.274436	0.388111	0.985579	P	1.13955	0.962385	1.31671	0.327971	0.463821	0.711889	P	1.11012	0.964263	1.25597	0.30555	0.432113	0.753059	P	1.28903	1.26894	1.30912	0.329456	0.465921	0.47285	P	2.65664	2.38114	2.93215	0.337294	0.477005	0.0390417	P	2.18263	1.61524	2.75003	0.567395	0.802418	0.154831	P	1.73319	1.35117	2.11521	0.382019	0.540256	0.150919	P
41177_at	1.27543	1.17438	1.37648	0.274444	0.388122	0.421273	P	1.10567	1.07827	1.13307	0.328332	0.464331	0.7781	P	1.11218	0.958677	1.26568	0.305542	0.432102	0.748721	P	0.989089	0.863492	1.11469	0.329031	0.46532	0.976558	P	2.56823	2.07805	3.05842	0.490184	0.693225	0.0611358	P	1.60985	1.34793	1.87178	0.363515	0.514088	0.235414	P	1.34421	1.19073	1.49769	0.316553	0.447673	0.390461	P
38797_at	2.46233	2.32243	2.60223	0.274445	0.388124	0.0334644	P	2.5918	2.58583	2.59777	0.32904	0.465333	0.0401718	P	2.30648	2.24568	2.36728	0.305749	0.432394	0.0506432	P	2.49514	2.25274	2.73754	0.329143	0.465479	0.0452021	P	3.37855	3.20205	3.55506	0.33717	0.47683	0.0195082	P	2.65048	2.45193	2.84903	0.363443	0.513986	0.0452258	P	3.78698	3.73921	3.83476	0.316629	0.447781	0.0126626	P
36572_r_at	1.46374	1.34066	1.58682	0.274439	0.388115	0.233133	P	2.25509	1.56155	2.94863	0.693541	0.980814	0.242664	P	1.9983	1.77882	2.21779	0.30529	0.431746	0.0821587	P	1.9008	1.57914	2.22247	0.329067	0.465371	0.111556	P	3.53853	2.25722	4.81984	1.28131	1.81205	0.271211	P	2.49356	1.89458	3.09254	0.598978	0.847083	0.121911	P	2.04536	1.30382	2.78691	0.741546	1.0487	0.334345	P
37238_s_at	1.64468	1.47039	1.81897	0.274511	0.388217	0.143336	P	1.13614	1.07283	1.19945	0.328774	0.464957	0.718992	P	1.62599	1.58219	1.66978	0.306685	0.433718	0.178018	P	1.4629	1.45872	1.46708	0.329359	0.465785	0.295091	P	2.30588	2.1202	2.49156	0.337132	0.476776	0.0606487	P	1.4538	1.10884	1.79876	0.36342	0.513953	0.338124	P	1.76406	1.74047	1.78765	0.316429	0.447498	0.137105	P
37738_g_at	1.47212	1.26168	1.68255	0.274448	0.388128	0.22753	P	1.62544	1.55516	1.69573	0.328206	0.464154	0.196973	P	2.01531	2.01355	2.01707	0.305882	0.432582	0.0800206	P	1.87859	1.54615	2.21104	0.332444	0.470147	0.113565	P	2.5184	2.29882	2.73798	0.337165	0.476823	0.0459363	P	1.63813	1.28977	1.98649	0.36343	0.513968	0.221198	P	2.27549	2.02324	2.52774	0.316491	0.447586	0.0564103	P
649_s_at	1.42212	1.3982	1.44603	0.274436	0.388111	0.263862	P	1.67174	1.59698	1.74651	0.328359	0.46437	0.177417	P	1.76779	1.72028	1.8153	0.305511	0.432058	0.128509	P	1.89734	1.64172	2.15296	0.328863	0.465083	0.112162	P	3.01298	2.45369	3.57226	0.559284	0.790947	0.0633463	P	2.68471	2.41799	2.95144	0.363461	0.514012	0.0435276	P	2.47695	2.24123	2.71267	0.316487	0.447581	0.0429793	P
39694_at	1.35554	1.32988	1.38121	0.274443	0.38812	0.324518	P	1.46526	1.01217	1.91836	0.453093	0.64077	0.386079	P,A	1.39342	1.2056	1.58125	0.305508	0.432054	0.32672	P,M	1.55151	1.10982	1.99321	0.441699	0.624656	0.304804	P	2.10632	1.99535	2.2173	0.337147	0.476797	0.081656	P	1.75907	1.66305	1.8551	0.363435	0.513975	0.171962	P	1.91663	1.63781	2.19545	0.316447	0.447523	0.101381	P
38653_at	1.73999	1.72998	1.75	0.274433	0.388107	0.114412	P	1.81803	1.54027	2.0958	0.328138	0.464058	0.130209	P	1.6575	1.6043	1.71071	0.30565	0.432255	0.1644	P	1.6171	1.23049	2.00371	0.38661	0.546749	0.210062	P	2.0645	1.67548	2.45353	0.389021	0.550159	0.0741045	P	2.26291	2.09277	2.43304	0.363461	0.514011	0.0737777	P	1.84482	1.79166	1.89797	0.316446	0.447523	0.116328	P
1100_at	1.30343	1.27089	1.33597	0.274456	0.388139	0.384111	P	1.14	1.02331	1.25669	0.328571	0.46467	0.711519	P	0.867765	0.695186	1.04034	0.305643	0.432244	0.707456	P	0.735329	0.618742	0.851915	0.328964	0.465225	0.505512	P	2.20301	1.94261	2.46341	0.337133	0.476778	0.0703486	P	1.67337	1.342	2.00475	0.363435	0.513975	0.205098	P	1.40287	1.33906	1.46667	0.316387	0.447438	0.330877	P
37281_at	1.08933	0.981857	1.1968	0.274426	0.388097	0.775698	P	0.962498	0.743898	1.1811	0.327879	0.46369	0.919385	P	0.885532	0.751588	1.01948	0.305298	0.431757	0.743732	P	1.08871	0.823957	1.35346	0.329063	0.465365	0.812747	P	2.09088	1.8263	2.35546	0.337152	0.476805	0.083702	P	1.39719	1.2148	1.57957	0.363433	0.513972	0.388526	P	1.45335	1.44421	1.46248	0.316463	0.447546	0.288356	P
39003_at	1.35333	1.29898	1.40768	0.274431	0.388104	0.326797	P	1.54264	1.50484	1.58044	0.328075	0.463968	0.239947	P	1.44626	1.39573	1.49678	0.305266	0.431711	0.281278	P	1.66875	1.35002	1.98749	0.329015	0.465298	0.17914	P	3.40703	2.87663	3.93742	0.530397	0.750094	0.0349497	P	2.75469	2.22723	3.28214	0.527454	0.745933	0.056014	P	2.3107	2.26503	2.35636	0.316437	0.44751	0.0536402	P
39033_at	0.99424	0.962952	1.02553	0.274428	0.3881	0.985161	P	0.984773	0.966434	1.00311	0.327706	0.463446	0.967161	P	1.12061	1.04531	1.19592	0.305311	0.431775	0.730953	P	1.0618	0.913031	1.21057	0.328919	0.465161	0.868297	P	2.1847	1.88946	2.47994	0.337153	0.476806	0.0723159	P	1.49947	1.35423	1.64471	0.363434	0.513973	0.303084	P	1.7852	1.44178	2.12863	0.343428	0.48568	0.119475	P
38127_at	1.31081	1.13924	1.48237	0.274447	0.388127	0.374932	P	1.06331	0.8994	1.22722	0.328113	0.464022	0.864819	P	1.44031	1.38951	1.4911	0.305523	0.432075	0.286254	P	1.10119	1.04059	1.16178	0.328961	0.465221	0.787466	P	2.07517	2.06036	2.08998	0.337114	0.476751	0.0858409	P	1.69392	1.37536	2.01249	0.363425	0.513961	0.196411	P	1.87167	1.78489	1.95845	0.316442	0.447517	0.110392	P
37736_at	1.41993	1.41823	1.42163	0.274439	0.388115	0.265619	P	1.21321	1.08332	1.3431	0.327986	0.463842	0.582345	P	1.32329	1.25955	1.38703	0.305079	0.431447	0.400349	P	1.31874	1.11124	1.52624	0.32891	0.465149	0.434731	P	2.62197	2.2923	2.95164	0.337143	0.476792	0.040593	P	1.90627	1.8712	1.94133	0.363425	0.51396	0.130146	P	2.16091	1.83318	2.48864	0.327732	0.463483	0.0588352	P
35747_at	1.47912	1.37983	1.57842	0.274432	0.388105	0.222948	P	1.24076	1.20671	1.27481	0.327783	0.463556	0.539085	P	0.805843	0.732156	0.879529	0.304847	0.431119	0.589365	P	1.10163	0.989282	1.21398	0.328959	0.465218	0.786572	P	2.09195	1.48735	2.69655	0.6046	0.855033	0.218455	P	2.29651	1.62014	2.97289	0.67638	0.956545	0.207248	P	1.80958	1.26899	2.35017	0.54059	0.76451	0.270763	P
32791_at	1.70118	1.66788	1.73447	0.274437	0.388113	0.125087	P	1.63228	1.46169	1.80288	0.327919	0.463748	0.19364	P	1.33597	1.16554	1.5064	0.304975	0.4313	0.385468	P	1.41389	1.20631	1.62148	0.328973	0.465238	0.335323	P	2.19063	2.18052	2.20075	0.337099	0.47673	0.0716517	P	2.79103	2.32729	3.25477	0.46374	0.655827	0.0313685	P	1.98424	1.81841	2.15007	0.316425	0.447492	0.0896719	P
34774_at	1.26206	1.25209	1.27203	0.27442	0.388088	0.440378	P	1.31272	1.04224	1.5832	0.327704	0.463444	0.440661	P	1.24327	1.05247	1.43407	0.304883	0.43117	0.50861	P	1.31593	1.23153	1.40033	0.328823	0.465026	0.43804	P	2.90957	2.73256	3.08659	0.337151	0.476804	0.0297871	P	2.32339	2.27123	2.37555	0.363434	0.513973	0.0678342	P	2.71747	2.37967	3.05528	0.337802	0.477725	0.0226171	P
37557_at	0.993407	0.975606	1.01121	0.274432	0.388106	0.983015	P	0.985571	0.948381	1.02276	0.32785	0.46365	0.968895	P	1.07889	0.771573	1.38621	0.307319	0.434615	0.820791	P	0.790279	0.678758	0.9018	0.328836	0.465044	0.5889	P	2.45706	2.41852	2.4956	0.337118	0.476757	0.0495839	P	1.88075	1.12836	2.63314	0.752386	1.06403	0.385067	P	1.20243	0.82843	1.57643	0.374002	0.528919	0.626312	P
39182_at	2.0114	1.91535	2.10745	0.274438	0.388114	0.0663809	P	1.58624	1.01122	2.16126	0.575017	0.813196	0.416801	P	2.57798	2.22516	2.93081	0.352822	0.498966	0.022304	P	2.1486	1.73512	2.56207	0.413476	0.584743	0.0695014	P	3.94501	3.55799	4.33203	0.387023	0.547333	0.00536045	P	3.54111	3.53916	3.54306	0.36342	0.513954	0.0198468	P	3.03002	2.88171	3.17832	0.316361	0.447402	0.0234362	P
36795_at	0.834179	0.812409	0.85595	0.27442	0.388088	0.607087	P	1.11954	0.804719	1.43436	0.327517	0.463179	0.750104	P	1.02898	0.797827	1.26014	0.304785	0.431031	0.93291	P	1.27268	1.19122	1.35413	0.328975	0.465241	0.494346	P	1.67348	1.2904	2.05657	0.383085	0.541764	0.181756	P	1.6598	1.2191	2.10051	0.440703	0.623249	0.231337	P	2.18194	1.73449	2.62938	0.447445	0.632783	0.087711	P
33863_at	1.17192	1.16082	1.18302	0.274411	0.388076	0.594961	P	1.01715	0.853482	1.18083	0.327478	0.463124	0.962986	P	1.31791	1.02466	1.61115	0.305005	0.431342	0.406711	P	1.37884	1.05404	1.70365	0.328808	0.465005	0.368377	P	2.59198	2.55376	2.6302	0.337145	0.476795	0.0420414	P	2.124	1.9966	2.2514	0.363443	0.513986	0.0905738	P	2.33877	2.17399	2.50355	0.316484	0.447576	0.0515972	P
32799_at	1.30964	1.21408	1.40519	0.274426	0.388097	0.37634	P	1.24243	0.758701	1.72615	0.483727	0.684093	0.656841	P	1.34468	0.988506	1.70085	0.35617	0.5037	0.405863	P	1.13582	1.01517	1.25648	0.328922	0.465166	0.719714	P	1.87272	1.85306	1.89239	0.337108	0.476742	0.122405	P	2.34588	1.93687	2.7549	0.409014	0.578433	0.0506354	P	1.54109	1.52801	1.55416	0.316352	0.447389	0.229322	P
32051_at	1.36795	1.35333	1.38256	0.274415	0.388081	0.311966	P	1.23517	1.11705	1.3533	0.327428	0.463054	0.54718	P	1.26579	1.03849	1.49309	0.304792	0.431041	0.475134	P	1.23659	1.1214	1.35178	0.328765	0.464945	0.546483	P	2.66348	2.32074	3.00621	0.342738	0.484705	0.0351421	P	2.42007	2.34472	2.49542	0.363448	0.513993	0.0596983	P	1.94969	1.66342	2.23596	0.316446	0.447523	0.0954057	P
33877_s_at	1.32931	1.26962	1.38901	0.274416	0.388083	0.352988	P	1.0416	0.918642	1.16456	0.327334	0.46292	0.910491	P	1.11887	1.04519	1.19255	0.304709	0.430923	0.734083	P	1.19991	1.06513	1.33469	0.328749	0.464921	0.604983	P	2.4072	2.38479	2.4296	0.337124	0.476765	0.052883	P	2.36933	2.10206	2.6366	0.363447	0.513992	0.0637816	P	1.6916	1.59895	1.78424	0.316386	0.447437	0.160393	P
1798_at	1.27463	1.20393	1.34534	0.274409	0.388073	0.422333	P	1.40797	0.935242	1.88069	0.472723	0.668532	0.460533	P	1.10742	0.899178	1.31566	0.304615	0.43079	0.758058	P	1.80557	1.3378	2.27333	0.467766	0.661521	0.195612	P	2.36957	1.59351	3.14563	0.776061	1.09752	0.2616	P	2.20089	2.09143	2.31035	0.363432	0.51397	0.0806618	P	1.90376	1.39558	2.41194	0.508182	0.718678	0.204579	P
38161_at	1.05848	1.04117	1.07578	0.274414	0.388081	0.851002	P	1.10064	0.775451	1.42584	0.327372	0.462974	0.787576	P	1.07783	1.01766	1.138	0.304879	0.431163	0.822357	P	1.11904	1.10631	1.13177	0.328834	0.465042	0.752013	P	2.02369	2.02042	2.02696	0.337102	0.476735	0.0934818	P	2.09394	2.05852	2.12936	0.363427	0.513963	0.0949162	P	1.29439	1.28436	1.30443	0.316345	0.44738	0.4503	P
37320_at	1.47922	1.32899	1.62946	0.274413	0.388079	0.222863	P	1.31568	1.05795	1.57341	0.327442	0.463072	0.436726	P	1.47886	1.28609	1.67163	0.304901	0.431195	0.256877	P	1.37162	1.14295	1.60029	0.328771	0.464952	0.375652	P	2.21696	2.1862	2.24771	0.337092	0.476719	0.068892	P	2.01037	1.70929	2.31144	0.363414	0.513945	0.108686	P	2.09514	1.97193	2.21835	0.316371	0.447416	0.0742764	P
41531_at	2.9499	2.78692	3.11289	0.274444	0.388123	0.01924	P	2.08443	1.73737	2.43148	0.347054	0.490809	0.0685056	P	2.8461	2.67932	3.01287	0.304779	0.431023	0.02619	P	2.57826	2.49568	2.66083	0.328731	0.464895	0.0407502	P	4.76873	4.24281	5.29465	0.525923	0.743768	0.0125091	P	1.79191	1.51631	2.06751	0.363401	0.513927	0.161162	P	2.27006	2.07462	2.46549	0.316333	0.447362	0.0568017	P
2062_at	1.42904	1.31532	1.54276	0.274414	0.388081	0.25838	P	1.30532	1.27194	1.3387	0.327506	0.463163	0.449622	P	1.48154	1.26948	1.69361	0.304818	0.431078	0.25493	P	1.29563	1.27533	1.31592	0.328746	0.464917	0.46342	P	2.40179	2.12431	2.67927	0.337099	0.47673	0.0532523	P	1.94106	1.65384	2.22827	0.363406	0.513934	0.122352	P	1.92151	1.62354	2.21949	0.316337	0.447367	0.100405	P
36167_at	1.59542	1.50296	1.68787	0.274418	0.388085	0.162241	P	1.47326	1.31767	1.62886	0.327509	0.463167	0.285311	P	1.64299	1.46946	1.81653	0.304847	0.431119	0.169417	P	1.42025	1.30157	1.53894	0.32875	0.464922	0.329429	P	2.20362	1.90097	2.50627	0.337095	0.476725	0.0702709	P	1.58591	1.49374	1.67807	0.363407	0.513935	0.248229	P	1.53558	1.45323	1.61793	0.316339	0.447371	0.232522	P
39019_at	1.24104	1.22961	1.25247	0.274407	0.38807	0.472364	P	1.32298	1.31399	1.33197	0.327262	0.462818	0.427714	P	1.2295	1.21877	1.24022	0.304596	0.430764	0.5298	P	1.60094	1.56932	1.63255	0.328728	0.464891	0.209054	P	2.66525	2.03021	3.3003	0.635046	0.898091	0.133307	P	2.31224	2.05539	2.5691	0.363413	0.513943	0.0688671	P	2.60352	2.19232	3.01471	0.411193	0.581515	0.0312936	P
35807_at	1.19536	1.06201	1.32871	0.274417	0.388085	0.550361	P	1.13977	1.10229	1.17725	0.327338	0.462926	0.710954	P	1.38154	1.20499	1.5581	0.30484	0.431108	0.337254	P	0.935698	0.669754	1.20164	0.328707	0.464862	0.86298	P	2.17935	1.94995	2.40876	0.337087	0.476713	0.0728772	P	1.89588	1.47213	2.31964	0.423754	0.599279	0.126798	P	1.70581	1.46677	1.94484	0.316347	0.447382	0.155382	P
38029_at	1.49078	1.43534	1.54621	0.27441	0.388074	0.215599	P	1.58636	1.53203	1.64069	0.327295	0.462865	0.215083	P	1.41518	1.27308	1.55729	0.304659	0.430852	0.306107	P	1.51634	1.371	1.66168	0.328712	0.464869	0.256824	P	2.03936	1.99472	2.084	0.337096	0.476726	0.0910521	P	2.00298	1.57622	2.42973	0.426754	0.603522	0.101625	P	1.71512	1.70332	1.72693	0.316343	0.447376	0.152228	P
38435_at	1.08172	1.06393	1.09952	0.274408	0.388071	0.793927	P	1.12463	1.07017	1.17908	0.327232	0.462775	0.739964	P	1.15085	1.04937	1.25233	0.304604	0.430776	0.669505	P	1.29796	1.21971	1.37621	0.32871	0.464866	0.460379	P	2.3435	2.12481	2.56219	0.337096	0.476726	0.057572	P	1.90208	1.88269	1.92147	0.363409	0.513938	0.13112	P	2.07694	1.92239	2.2315	0.316356	0.447395	0.0765183	P
892_at	3.21553	2.94328	3.48778	0.27443	0.388102	0.0149986	P	2.30083	1.80424	2.79741	0.496585	0.702277	0.0989916	P	3.28141	2.58906	3.97376	0.692352	0.979133	0.118051	P	2.54041	1.93553	3.1453	0.604884	0.855435	0.135612	P	5.82332	4.91951	6.72713	0.903814	1.27819	0.0738495	P	2.09006	1.76382	2.4163	0.363401	0.513926	0.0954871	P	2.36049	2.05538	2.66561	0.31632	0.447344	0.0500355	P
41188_at	1.31047	1.24017	1.38078	0.274407	0.38807	0.375286	P	1.29099	1.28223	1.29974	0.32728	0.462843	0.467752	P	1.36642	1.31882	1.41403	0.304648	0.430837	0.352134	P	1.57623	1.31607	1.83638	0.328708	0.464864	0.221696	P	2.25449	2.19446	2.31452	0.33709	0.476718	0.0652193	P	2.03604	1.89165	2.18044	0.363407	0.513935	0.104164	P	2.1596	1.90579	2.41341	0.31635	0.447387	0.0670287	P
471_f_at	2.03221	2.00073	2.06369	0.27446	0.388145	0.063989	P	1.22952	1.21639	1.24265	0.327465	0.463106	0.555941	P	1.06058	0.982755	1.13841	0.30468	0.430882	0.86077	P	1.15319	0.943586	1.36279	0.328737	0.464904	0.687043	P	1.1585	0.841258	1.47574	0.337082	0.476706	0.684495	P	1.2605	1.14444	1.37656	0.3634	0.513925	0.547881	P	0.962453	0.92634	0.998566	0.316312	0.447333	0.916359	P
39758_f_at	1.52675	1.34486	1.70864	0.274405	0.388068	0.194898	P	1.30469	1.21973	1.38966	0.327255	0.462808	0.450114	P	1.24886	1.17322	1.32449	0.304582	0.430744	0.49975	P	1.55506	1.49152	1.61861	0.3287	0.464852	0.233344	P	2.13293	2.03753	2.22834	0.337087	0.476713	0.0782741	P	2.0827	1.75252	2.41288	0.363406	0.513933	0.0966103	P	1.94346	1.90768	1.97924	0.316334	0.447364	0.0964334	P
39059_at	1.14167	1.05404	1.22929	0.274403	0.388065	0.657077	P	0.928906	0.813354	1.04446	0.327115	0.462611	0.848104	P	0.920322	0.751148	1.0895	0.304548	0.430696	0.818088	P	1.07305	0.950134	1.19597	0.328668	0.464807	0.844737	P	2.09124	1.90429	2.2782	0.33709	0.476717	0.0836262	P	2.05459	1.50361	2.60558	0.550986	0.779212	0.173325	P	1.72113	1.65285	1.78941	0.316339	0.447371	0.150239	P
34885_at	1.56431	1.35357	1.77505	0.274408	0.388071	0.176031	P	1.41236	1.02191	1.8028	0.390445	0.552173	0.368837	P	1.53083	1.41378	1.64789	0.304625	0.430805	0.22353	P	1.3002	0.98278	1.61762	0.32865	0.464781	0.457439	P	2.46909	2.41303	2.52515	0.337087	0.476712	0.0488248	P	1.8003	1.68871	1.9119	0.363402	0.513928	0.158557	P	1.84646	1.60298	2.08995	0.316322	0.447346	0.115875	P
429_f_at	2.40677	2.08156	2.73199	0.325219	0.459929	0.0232118	P	1.00374	0.726608	1.28088	0.327164	0.46268	0.99191	P	1.0689	0.862968	1.27482	0.304512	0.430644	0.842025	P	1.1671	1.13994	1.19427	0.328808	0.465004	0.661819	P	1.51663	1.2315	1.80176	0.33708	0.476703	0.265066	P	1.48298	1.44121	1.52476	0.3634	0.513925	0.31517	P	1.00406	0.763955	1.24417	0.316308	0.447327	0.990917	P
33988_at	1.38164	0.910963	1.85231	0.470675	0.665635	0.501651	P	1.36839	0.625357	2.11143	0.743038	1.05081	0.683103	P	1.24494	1.14204	1.34784	0.304488	0.430611	0.505573	P	1.5642	1.40875	1.71964	0.328644	0.464773	0.228164	P	2.18622	2.06378	2.30866	0.337084	0.476709	0.0721235	P	1.88509	1.31057	2.45961	0.574519	0.812493	0.248598	P	1.98511	1.98396	1.98627	0.316315	0.447337	0.0894797	P
32186_at	1.16244	1.1168	1.20808	0.274399	0.388059	0.61387	P	0.957498	0.753197	1.1618	0.327027	0.462486	0.908488	P	0.934034	0.857516	1.01055	0.304439	0.430542	0.848552	P	1.06901	1.02329	1.11473	0.328602	0.464713	0.853118	P	2.04603	2.02611	2.06594	0.337079	0.476701	0.0900386	P	1.53458	1.39739	1.67177	0.363397	0.513922	0.279104	P	1.53489	1.3907	1.67908	0.316308	0.447327	0.2329	P
SET 15
26 genes
Time	1							2							3							4							5							6							7
Plasmid	etat							etat							etat							etat							etat							etat							etat
Systematic	Normalized	Min Normalized	Max Normalized	StdErr Norm	StdDev Norm	t-test P-value	Flags	Normalized	Min Normalized	Max Normalized	StdErr Norm	StdDev Norm	t-test P-value	Flags	Normalized	Min Normalized	Max Normalized	StdErr Norm	StdDev Norm	t-test P-value	Flags	Normalized	Min Normalized	Max Normalized	StdErr Norm	StdDev Norm	t-test P-value	Flags	Normalized	Min Normalized	Max Normalized	StdErr Norm	StdDev Norm	t-test P-value	Flags	Normalized	Min Normalized	Max Normalized	StdErr Norm	StdDev Norm	t-test P-value	Flags	Normalized	Min Normalized	Max Normalized	StdErr Norm	StdDev Norm	t-test P-value	Flags
41777_at	6.10625	1.4625	10.75	4.64375	6.56725	0.429919	A	5.5356	1.53488	9.53631	4.00071	5.65787	0.341317	A	22.269	9.8012	34.7368	12.4678	17.6322	0.266153	P,A	4.45744	4.09259	4.82229	1.80142	2.54759	0.194944	P,A	0.328608	0.232558	0.424658	1.15749	1.63694	0.620527	A	0.94443	0.609849	1.27901	0.450985	0.637789	0.9132	M,A	2.25439	2	2.50877	1.78851	2.52934	0.555702	A
41038_at	1.80032	1.76503	1.83562	0.542329	0.766969	0.278009	M,A	3.35045	0.506098	6.1948	7.80122	11.0326	0.79163	A	7.72061	1.2594	14.1818	9.06225	12.816	0.535587	A	1.93135	0.75188	3.11081	1.17947	1.66802	0.511586	A	3.68919	3.36538	4.01299	1.1505	1.62705	0.144414	P,A	1.25435	0.827372	1.68132	0.561152	0.793589	0.694793	P	1.83141	1.33424	2.32857	0.512649	0.724995	0.246308	P,A
34550_at	0.597018	0.319392	0.874644	0.456738	0.645925	0.470682	A	3.47545	0.980198	5.97071	2.49526	3.52883	0.436367	P,A	14.5745	8.25862	20.8904	6.3159	8.93202	0.159137	P,A	3.68774	1.48693	5.88854	2.20081	3.11241	0.339038	P,A	3.04422	1.89545	4.19298	1.14876	1.6246	0.199399	P,A	0.432777	0.27551	0.590044	0.418923	0.592446	0.308437	A	1.57685	1.1943	1.95939	0.584051	0.825973	0.427426	P,A
36435_at	1.31306	1.17358	1.45255	0.401665	0.56804	0.51732	P,M	1.3648	0.980556	1.74903	1.71576	2.42645	0.85133	P,A	6.35974	1.16066	11.5588	5.19908	7.35261	0.404908	P,A	2.03401	1.83562	2.23239	1.46041	2.06534	0.552323	P,A	1.61786	1.17571	2.06	0.543388	0.768466	0.373401	P,A	1.00545	0.922857	1.08805	0.458525	0.648452	0.99159	P,A	0.706479	0.606987	0.80597	0.449084	0.635101	0.580473	A
1931_at	2.47017	1.79477	3.14557	0.675401	0.955161	0.198699	P,A	4.10099	2.57176	5.63022	1.52923	2.16266	0.135636	P,A	8.13875	5.20556	11.0719	2.93319	4.14816	0.187955	A	5.11273	2.42546	7.8	2.68727	3.80037	0.346673	M,A	5.80679	3.27124	8.34234	2.53555	3.58581	0.270784	P,A	1.56561	1.06368	2.06754	0.501931	0.709838	0.34184	A	1.57112	1.43871	1.70354	0.473953	0.670271	0.351433	M,A
160022_at	0.366443	0.26125	0.471637	0.31702	0.448333	0.183711	A	6.15113	0.749423	11.5528	5.40171	7.63917	0.465593	P,A	7.41937	2.09174	12.747	5.32762	7.5344	0.39824	P,A	1.02811	0.443796	1.61243	0.584317	0.826349	0.964727	P,A	1.23634	0.896869	1.57581	0.378251	0.534928	0.595873	A	3.81963	1.55799	6.08127	2.26164	3.19845	0.417208	A	4.13293	1.9011	6.36475	2.23183	3.15628	0.365279	A
32242_at	1.99069	1.67113	2.31025	0.41484	0.586672	0.139555	A	6.98375	0.656821	13.3107	6.32693	8.94763	0.510036	M,A	7.97804	3.54023	12.4158	4.43781	6.276	0.230541	A	2.13467	0.851995	3.41734	1.28267	1.81398	0.48282	A	2.20224	2.1431	2.26138	0.350258	0.495339	0.0754029	P,A	2.55627	2.36253	2.75	0.380669	0.538348	0.0549464	P,A	3.57223	3.32093	3.82353	0.41976	0.59363	0.025612	A
37543_at	1.71141	1.68339	1.73944	0.344707	0.487489	0.175089	A	4.11499	0.184534	8.04546	3.93046	5.55851	0.541328	P,A	4.73596	1.34531	8.12661	3.39065	4.79511	0.426867	P,M	2.22507	1.21802	3.23212	1.00705	1.42419	0.337508	P,A	2.18083	1.07557	3.28609	1.10526	1.56307	0.441691	P,A	1.32202	0.600636	2.0434	0.721382	1.02019	0.702005	P	2.13319	1.97577	2.29061	0.370712	0.524266	0.0924239	P
733_at	1.42553	1.32012	1.53094	0.330334	0.467163	0.3266	A	13.2243	0.661765	25.7868	12.5625	17.7661	0.50723	P,A	18.5574	0.930574	36.1842	17.6268	24.9281	0.500451	P,A	10.9606	0.904594	21.0166	10.056	14.2213	0.50171	P,A	1.52105	0.996359	2.04573	0.524686	0.742019	0.394039	A	1.05649	0.909351	1.20362	0.405338	0.573234	0.901937	A	1.20178	0.733945	1.66961	0.467833	0.661616	0.697813	A
1482_g_at	2.0822	1.54849	2.61591	0.533707	0.754776	0.158773	A	1.49806	0.978304	2.01783	1.1192	1.58279	0.699836	A	4.33463	1.14855	7.52071	3.18608	4.5058	0.384321	A	2.83263	2.64774	3.01751	0.637184	0.901114	0.102615	P,A	1.17126	0.896124	1.44639	0.383808	0.542786	0.699107	A	1.28127	1.10558	1.45696	0.380918	0.538699	0.53716	P,A	1.72237	1.12639	2.31835	0.595983	0.842847	0.333007	P,A
34965_at	1.42725	0.945148	1.90935	0.4821	0.681793	0.442065	A	6.14719	1.14693	11.1474	5.00026	7.07144	0.475757	A	7.43661	3.6935	11.1797	3.74311	5.29355	0.310453	P,A	3.0283	0.858597	5.198	2.1697	3.06842	0.504438	P,A	1.05433	0.865688	1.24298	0.357601	0.505724	0.893177	A	1.65193	0.323476	2.98039	1.32846	1.87872	0.690358	A	4.52387	1.03812	8.00962	3.48575	4.92959	0.456636	A
[truncated: 15 more rows]
[truncated: 71 more columns]
