# Supplementary material for: Therapeutic targets for HIV-1 infection in the host proteome
Source: Retrovirology. 2005 Mar 21;2:20. doi: 10.1186/1742-4690-2-20 (PMC1087880; doi:10.1186/1742-4690-2-20)
Supplement: Additional File 2 — Self-organizing map (SOM) gene lists for the first and third filters (two Excel worksheets, "HIV_SOM_Filt_1a" & "HIV_SOM_Filt_3a") [file 1742-4690-2-20-S2.xls]

## Sheet: HIV_SOM_Filt_1a
Supplementary Table 2
SOM Genelist for Filter 1 (refer to paper)
red cluster in M	lower middle	M phase genes	281	genes
dark blue cluster in early G1	top right	early cell cycle	184	genes
red cluster in mid G1	lower left	early cell cycle	96	genes
blue cluster in G1/S	top left	G1/S and G2	187	genes
red cluster in G1/S	lower right	G1/S	117	genes
Coordinates (on SOM)	Probe Set ID	GenBank ID	Gene Title
(row.column)
1.1.	1095_s_at	M73239	hepatocyte growth factor (hepapoietin A; scatter factor)
1.1.	2014_s_at	U39064	mitogen-activated protein kinase kinase 6
1.1.	285_g_at	L19778	H2A histone family, member P
1.1.	34801_at	AB014610	KIAA0710 gene product
1.1.	36221_at	X84195	acylphosphatase 2, muscle type
1.1.	36234_at	U79273	human clone 23933 mRNA sequence
1.1.	37954_at	X16662	annexin A8
1.1.	38484_at	D21267	synaptosomal-associated protein, 25kD
1.1.	39597_at	AB020650	KIAA0843 protein
1.1.	40385_at	U64197	small inducible cytokine subfamily A (Cys-Cys), member 20
1.1.	41549_s_at	AF091077	adaptor-related protein complex 1, sigma 2 subunit
1.1.	953_g_at	HG1139-HT4910
2.1.	32571_at	X68836	methionine adenosyltransferase II, alpha
2.1.	33191_at	AW051579	hypothetical protein FLJ10512
2.1.	37535_at	M27691	cAMP responsive element binding protein 1
2.1.	38669_at	D86959	Ste20-related serine/threonine kinase
2.1.	40685_at	U10868	aldehyde dehydrogenase 3 family, member B1
2.1.	41287_s_at	W28510	human calmodulin-I (CALM) mRNA, 3'UTR, partial sequence
3.1.	1826_at	M12174	ras homolog gene family, member B
3.1.	31488_s_at	S81916
3.1.	32668_at	AL080076	single-stranded DNA binding protein 2
3.1.	32740_at	AB023158	KIAA0941 protein
3.1.	34083_at	AA311181	splicing factor, arginine/serine-rich 9
3.1.	34191_at	AB002445	homo sapiens cDNA: FLJ21366 fis, clone COL03012, highly similar to AB002445 homo sapiens mRNA from chromosome 5q21-22
3.1.	35975_at	L13744	myeloid/lymphoid or mixed-lineage leukemia (trithorax homolog, Drosophila); translocated to, 3
3.1.	36554_at	Y15521	acetylserotonin O-methyltransferase-like
3.1.	37510_at	AF036715	syntaxin 8
3.1.	37622_r_at	AF063020	PC4 and SFRS1 interacting protein 2
3.1.	38067_at	D86957	KIAA0202 protein
3.1.	39687_at	AI524873	like mouse brain protein E46
3.1.	39953_i_at	AB014528	KIAA0628 gene product
3.1.	41057_at	AI760162	uncharacterized hypothalamus protein HT012
3.1.	41434_at	AF070557	hypothetical protein FLJ12552
3.1.	41554_at	AF069291	chromosome 8 open reading frame 1
3.1.	41860_at	AF070559	hypothetical protein BC015148
3.1.	877_at	M27691	cAMP responsive element binding protein 1
4.1.	32669_at	AB014571	likely ortholog of mouse suppressors of cytokine signaling 5
4.1.	33146_at	L08246	myeloid cell leukemia sequence 1 (BCL2-related)
4.1.	33705_at	L20971	phosphodiesterase 4B, cAMP-specific (phosphodiesterase E4 dunce homolog, Drosophila)
4.1.	34449_at	U13022	caspase 2, apoptosis-related cysteine protease (neural precursor cell expressed, developmentally down-regulated 2)
4.1.	35221_at	X91648	purine-rich element binding protein A
4.1.	36472_at	U32849	N-myc (and STAT) interactor
4.1.	36827_at	AF020762	golgi phosphoprotein 1
4.1.	36910_at	L36870	mitogen-activated protein kinase kinase 4
4.1.	38472_at	D63477	KIAA0143 protein
4.1.	38671_at	AB014520	KIAA0620 protein
4.1.	39377_at	D87453	mitochondrial ribosomal protein S27
4.1.	39785_at	D42054	KIAA0092 gene product
5.1.	1945_at	M25753	cyclin B1
5.1.	34357_g_at	U52960	SRB7 suppressor of RNA polymerase B homolog (yeast)
5.1.	34736_at	M25753	cyclin B1
5.1.	35007_at	AC004940	ESTs, highly similar to match to AA908753 [h. sapiens]
5.1.	35845_at	AJ131245	SEC24 related gene family, member B (S. cerevisiae)
5.1.	35970_g_at	N23137	M-phase phosphoprotein 9
5.1.	37194_at	M68891	GATA binding protein 2
5.1.	37619_at	D42084	methionyl aminopeptidase 1
5.1.	37662_at	AI701164	ubiquitin-conjugating enzyme E2G 1 (UBC7 homolog, C. elegans)
5.1.	38102_at	W28575	CGI-67 protein
5.1.	38106_at	AJ012409	hypothetical protein YR-29
5.1.	39731_at	Z23064	RNA binding motif protein, X chromosome
5.1.	39744_at	AF000982	asparagine synthetase
5.1.	39780_at	M29551	protein phosphatase 3 (formerly 2B), catalytic subunit, beta isoform (calcineurin A beta)
5.1.	39823_at	U06631	H326
5.1.	40184_at	L37042	casein kinase 1, alpha 1
5.1.	40199_at	M97676	msh homeo box homolog 1 (Drosophila)
5.1.	914_g_at	M21535	v-ets erythroblastosis virus E26 oncogene like (avian)
6.1.	224_at	S81439	TGFB inducible early growth response
6.1.	32784_at	AB011108	serine/threonine-protein kinase PRP4 homolog
6.1.	34851_at	AF011468	serine/threonine kinase 15
6.1.	36190_at	M63256	cerebellar degeneration-related protein (62kD)
6.1.	36909_at	X62048	WEE1+ homolog (S. pombe)
6.1.	37984_s_at	M57763	ADP-ribosylation factor 6
6.1.	38826_at	D50918	septin 6
6.1.	38981_at	AA203354	NADH dehydrogenase (ubiquinone) 1 beta subcomplex, 3 (12kD, B12)
6.1.	39102_at	U54999	LGN protein
6.1.	40690_at	X54942	CDC28 protein kinase 2
6.1.	40790_at	AB004066	basic helix-loop-helix domain containing, class B, 2	77 genes
7.1.	320_at
7.1.	32649_at
7.1.	32715_at
7.1.	32814_at
7.1.	33352_at
7.1.	33700_at
7.1.	34333_at
7.1.	36023_at
7.1.	36562_at
7.1.	37638_at
7.1.	38459_g_at
7.1.	38768_at
7.1.	41140_at
8.1.	32712_at
8.1.	35720_at
8.1.	36312_at
8.1.	36625_at
8.1.	37009_at
8.1.	37335_at
8.1.	38397_at
8.1.	38432_at
8.1.	38501_s_at
8.1.	39857_at
8.1.	40074_at
8.1.	625_at
8.1.	946_at
9.1.	1531_at
9.1.	36196_at
9.1.	36894_at
9.1.	38365_at
9.1.	38685_at
9.1.	40082_at
9.1.	40649_at
9.1.	AFFX-BioB-M_at
10.1.	32767_at
10.1.	33180_at
10.1.	34530_at
10.1.	34667_at
10.1.	34751_at
10.1.	38105_at
10.1.	39410_at
10.1.	39691_at
10.1.	39774_at
10.1.	41381_at
10.1.	41729_at
10.1.	41808_at
11.1.	1325_at
11.1.	31526_f_at
11.1.	33186_i_at
11.1.	36048_at
11.1.	36069_at
11.1.	37173_at
11.1.	37618_at
11.1.	37681_i_at
11.1.	37828_at
11.1.	38871_at
11.1.	39975_at
11.1.	41410_at
11.1.	41691_at
11.1.	876_at
12.1.	35464_at
12.1.	37617_at
12.1.	37623_at
13.1.	32877_i_at
13.1.	34393_r_at
13.1.	36099_at
13.1.	36719_r_at
13.1.	37774_at
13.1.	37964_at
13.1.	38287_at
13.1.	38645_at
13.1.	38739_at
13.1.	39017_at
13.1.	39575_at
13.1.	40563_at
13.1.	40908_r_at
13.1.	41443_at
13.1.	709_at
14.1.	32710_at
14.1.	33193_at
14.1.	36224_g_at
14.1.	38224_at
14.1.	38526_at
14.1.	40148_at
14.1.	40176_at
14.1.	41525_at
15.1.	1717_s_at
15.1.	1827_s_at
15.1.	1895_at
15.1.	33367_s_at
15.1.	33985_s_at
15.1.	34703_f_at
15.1.	34875_r_at
15.1.	35224_at
15.1.	35692_at
15.1.	36618_g_at
15.1.	36619_r_at
15.1.	38386_r_at
15.1.	40643_at
15.1.	40779_at
15.1.	41635_at
15.1.	41791_at
15.1.	595_at
16.1.	33618_at
16.1.	38183_at
16.1.	39718_r_at
16.1.	41357_at
17.1.	1592_at
17.1.	1803_at
17.1.	279_at
17.1.	31736_at
17.1.	32682_at
17.1.	32786_at
17.1.	33324_s_at
17.1.	33773_at
17.1.	34709_r_at
17.1.	35681_r_at
17.1.	35878_at
17.1.	37187_at
17.1.	38834_at
17.1.	40378_at
17.1.	529_at
17.1.	AFFX-CreX-5_at
18.1.	1379_at
18.1.	32724_at
18.1.	33864_at
18.1.	38581_at
18.1.	41246_at
19.1.	1093_at
19.1.	228_at
19.1.	31508_at
19.1.	31665_s_at
19.1.	32179_s_at
19.1.	35397_at
19.1.	36216_at
19.1.	37458_at
19.1.	38617_at
19.1.	39969_at
19.1.	41620_at
19.1.	601_s_at
19.1.	AFFX-BioDn-5_at
20.1.	1382_at
20.1.	34069_s_at
20.1.	34713_at
20.1.	36317_at
20.1.	38740_at
20.1.	388_at
21.1.	1894_f_at
21.1.	32614_at
21.1.	34185_at
21.1.	34863_s_at
21.1.	35211_at
21.1.	36303_f_at
21.1.	37423_at
21.1.	39571_at
21.1.	40453_s_at
21.1.	41445_at
21.1.	41622_r_at
21.1.	735_s_at
21.1.	768_at
22.1.	1482_g_at
22.1.	160043_at
22.1.	31317_r_at
22.1.	40825_at
22.1.	456_at
23.1.	1370_at
23.1.	2021_s_at
23.1.	31878_at
23.1.	32541_at
23.1.	32583_at
23.1.	33738_r_at
23.1.	33986_r_at
23.1.	34012_at
23.1.	35494_at
23.1.	36371_at
23.1.	36663_at
23.1.	38092_at
23.1.	38627_at
23.1.	461_at
23.1.	725_i_at
24.1.	1481_at	L23808	matrix metalloproteinase 12 (macrophage elastase)
24.1.	32159_at	L00049
24.1.	33057_g_at	AB020735	endonuclease G-like 1
24.1.	33148_at	AI459274	zinc finger RNA binding protein
24.1.	37447_at	AF015257	G protein-coupled receptor 30
24.1.	38266_at	W25798	hypothetical protein DKFZp761B2423
24.1.	38741_at	U70728	pleckstrin homology, Sec7 and coiled/coil domains 2 (cytohesin-2)
24.1.	39328_at	M11058	3-hydroxy-3-methylglutaryl-Coenzyme A reductase
24.1.	39607_at	AL080178	myotubularin related protein 8
24.1.	40713_at	AB020634	nuclear factor of activated T-cells 5, tonicity-responsive
24.1.	41501_at	AF004849	homeodomain interacting protein kinase 3
24.1.	579_at	M95724	centromere protein C 1
24.1.	940_g_at	D12625	neurofibromin 1 (neurofibromatosis, von Recklinghausen disease, Watson disease)
25.1.	31773_at	U06715	cytochrome b-561
25.1.	31976_at	X81333	meprin A, beta
25.1.	32429_f_at	D11958	peroxiredoxin 3
25.1.	32637_r_at	AB007881	PI-3-kinase-related kinase SMG-1
25.1.	33411_g_at	S66213	integrin, alpha 6
25.1.	37170_at	AB015331	homolog of mouse BMP-2 inducible kinase
25.1.	39962_at	U59305	Ser-Thr protein kinase related to the myotonic dystrophy protein kinase
25.1.	40662_g_at	C78579	nuclear receptor subfamily 4, group A, member 3
25.1.	41810_at	AA203545	homo sapiens mRNA; cDNA DKFZp434H1419 (from clone DKFZp434H1419); partial cds
25.1.	472_at	U48730	signal transducer and activator of transcription 5B
26.1.	33320_at	L06175	MHC class I region ORF
26.1.	34375_at	M28225	small inducible cytokine A2 (monocyte chemotactic protein 1)
26.1.	35372_r_at	M17017	interleukin 8
26.1.	41022_r_at	U36310	glycerol-3-phosphate dehydrogenase 2 (mitochondrial)
26.1.	647_at	L35545	protein C receptor, endothelial (EPCR)
27.1.	1369_s_at	M28130	interleukin 8
27.1.	1931_at	U83660	ATP-binding cassette, sub-family C (CFTR/MRP), member 4
27.1.	32362_r_at	D87012
27.1.	33162_at	X02160	insulin receptor
27.1.	33382_at	M92449	N-acylsphingosine amidohydrolase (acid ceramidase)-like
27.1.	34898_at	M30704	amphiregulin (schwannoma-derived growth factor)
27.1.	34909_at	AC004990	hypothetical protein DKFZp564F013
27.1.	34955_at	AF071202	ATP-binding cassette, sub-family C (CFTR/MRP), member 4
27.1.	35004_at	U31875	dehydrogenase/reductase (SDR family) member 2
27.1.	36594_s_at	U72263	exostoses (multiple) 2
27.1.	37762_at	Y07909	epithelial membrane protein 1
27.1.	39362_r_at	AF043906	transmembrane 4 superfamily member 6
27.1.	40681_at	AB008375	integrin, beta-like 1 (with EGF-like repeat domains)
27.1.	41857_r_at	AF007152	lung alpha/beta hydrolase 3
27.1.	610_at	M15169	adrenergic, beta-2-, receptor, surface	43 genes
1.2.	1073_at	M81601	transcription elongation factor A (SII), 1
1.2.	1107_s_at	M13755	interferon-stimulated protein, 15 kDa
1.2.	1461_at	M69043	nuclear factor of kappa light polypeptide gene enhancer in B-cells inhibitor, alpha
1.2.	33413_at	AF051160	protein tyrosine phosphatase type IVA, member 1
1.2.	35304_at	AF052130	RAB6A, member RAS oncogene family
1.2.	35686_s_at	Z24459	mature T-cell proliferation 1
1.2.	39151_at	AL031290	ESTs, weakly similar to T02345 hypothetical protein KIAA0324 [h.sapiens]
1.2.	574_s_at	M87507	caspase 1, apoptosis-related cysteine protease (interleukin 1, beta, convertase)
2.2.	34162_at	D84111	RNA-binding protein gene with multiple splicing
2.2.	35635_at	AL080202	homo sapiens mRNA; cDNA DKFZp434F172 (from clone DKFZp434F172)
2.2.	38000_at	S72370	pyruvate carboxylase
2.2.	38916_at	U46023	chromosome X open reading frame 6
2.2.	41604_at	U79297	human clone 23589 mRNA sequence
3.2.	32059_at	U79282	homo sapiens cDNA FLJ30096 fis, clone BNGH41000045
3.2.	35435_s_at	AF001903	L-3-hydroxyacyl-Coenzyme A dehydrogenase, short chain
3.2.	40064_at	AB011121	amyotrophic lateral sclerosis 2 (juvenile) chromosome region, candidate 3
4.2.	33326_at	D42087	RAB21, member RAS oncogene family
4.2.	34445_at	AB007940	KIAA0471 gene product
4.2.	34782_at	AL021938	jumonji homolog (mouse)
4.2.	38774_at	U77942	syntaxin 7
4.2.	812_at	U68111	protein phosphatase 1, regulatory (inhibitor) subunit 2
5.2.	1843_at	HG2825-HT2949
5.2.	33439_at	D15050	transcription factor 8 (represses interleukin 2 expression)
5.2.	35039_at	D87466	KIAA0276 protein
5.2.	36612_at	D87470	KIAA0280 protein
5.2.	38010_at	AF002697	BCL2/adenovirus E1B 19kD interacting protein 3
5.2.	38277_at	M29550	protein phosphatase 3 (formerly 2B), catalytic subunit, beta isoform (calcineurin A beta)
5.2.	41722_at	U40490	nicotinamide nucleotide transhydrogenase	28 genes
6.2.	1211_s_at
6.2.	31655_at
6.2.	33447_at
6.2.	37334_at
6.2.	38824_at
6.2.	39872_at
7.2.	1651_at
7.2.	33854_at
7.2.	33943_at
7.2.	34330_at
7.2.	35767_at
7.2.	36031_at
7.2.	36921_at
7.2.	37065_f_at
7.2.	40724_at
8.2.	1564_at
8.2.	1976_s_at
8.2.	32578_at
8.2.	34199_at
8.2.	35858_at
8.2.	37944_at
8.2.	39394_at
8.2.	39443_s_at
8.2.	39490_f_at
8.2.	40444_s_at
8.2.	41227_at
8.2.	621_at
8.2.	890_at
9.2.	1824_s_at
9.2.	36110_at
9.2.	36959_at
9.2.	38693_at
10.2.	31480_f_at
10.2.	33229_at
10.2.	35991_at
10.2.	36610_at
10.2.	36631_at
10.2.	37280_at
10.2.	38667_at
11.2.	1940_at
11.2.	31672_g_at
11.2.	37474_at
11.2.	37620_at
11.2.	37902_at
11.2.	40431_at
11.2.	40822_at
12.2.	1685_at
12.2.	32111_at
12.2.	37651_at
12.2.	38342_at
12.2.	39507_at
12.2.	39770_at
12.2.	40843_at
12.2.	40992_s_at
13.2.	1064_at
13.2.	1916_s_at
13.2.	40820_at
14.2.	1833_at
14.2.	32167_at
14.2.	34327_at
14.2.	34391_at
14.2.	34696_at
14.2.	35074_at
14.2.	38535_at
14.2.	40145_at
14.2.	904_s_at
15.2.	34862_at
15.2.	40457_at
15.2.	901_g_at
16.2.	1515_at
16.2.	33791_at
16.2.	353_at
16.2.	37190_at
16.2.	38536_at
16.2.	41259_at
17.2.	1911_s_at
17.2.	1925_at
17.2.	31510_s_at
17.2.	34457_at
17.2.	35939_s_at
17.2.	38317_at
18.2.	1213_at	U88666	SFRS protein kinase 2
18.2.	32636_f_at	AB007881	PI-3-kinase-related kinase SMG-1
18.2.	35339_at	AI743606	mel transforming oncogene (derived from cell line NK14) - RAB8 homolog
18.2.	37442_at	AL050378	homo sapiens mRNA; cDNA DKFZp586I1420 (from clone DKFZp586I1420)
18.2.	37518_at	AL049842	nuclear fragile X mental retardation protein interacting protein 1
18.2.	39040_at	W28360	non-canonical ubquitin conjugating enzyme 1
18.2.	39879_s_at	H16917	hypothetical protein FLJ10120
18.2.	41018_at	AL050015	DKFZP564O243 protein
18.2.	450_g_at	U66469	cell growth regulatory with ring finger domain
18.2.	990_at	X51602	zyxin	10 genes
19.2.	32004_s_at
19.2.	33810_at
19.2.	34723_at
19.2.	35784_at
19.2.	36195_at
19.2.	40815_g_at
19.2.	449_at
20.2.	32216_r_at
20.2.	34738_at
20.2.	34848_at
20.2.	34890_at
20.2.	35710_s_at
20.2.	37387_r_at
20.2.	41858_at
21.2.	32697_at
21.2.	34670_at
21.2.	34790_at
21.2.	34840_at
21.2.	35898_at
21.2.	37403_at
21.2.	38885_at
21.2.	39277_at
21.2.	418_at
21.2.	712_s_at
21.2.	861_g_at
21.2.	973_at
22.2.	36802_at
22.2.	37192_at
22.2.	37513_at
22.2.	38528_at
22.2.	40413_at
22.2.	604_at
23.2.	287_at
23.2.	32638_s_at
23.2.	32742_s_at
23.2.	37355_at
23.2.	39929_at
23.2.	40186_at
23.2.	40289_at
23.2.	40924_at
23.2.	41843_r_at
24.2.	1923_at
24.2.	34668_at
24.2.	41061_at
24.2.	41334_r_at
25.2.	1057_at	M97815	cellular retinoic acid binding protein 2
25.2.	32243_g_at	AL038340	crystallin, alpha B
25.2.	32355_at	AL050270	putative ankyrin-repeat containing protein
25.2.	33823_at	D12676	CD36 antigen (collagen type I receptor, thrombospondin receptor)-like 2 (lysosomal integral membrane protein II)
25.2.	36227_at	AF043129	interleukin 7 receptor
25.2.	36783_f_at	M55422	Krueppel-related zinc finger protein
25.2.	37744_r_at	U60062	fasciculation and elongation protein zeta 1 (zygin 1)
25.2.	38156_at	U78313	MyoD family inhibitor
26.2.	33828_at	AF035262	SWI/SNF related, matrix associated, actin dependent regulator of chromatin, subfamily e, member 1
26.2.	37047_at	AF002020	Niemann-Pick disease, type C1
26.2.	38403_at	X77196	lysosomal-associated membrane protein 2
27.2.	1285_at	HG2709-HT2805
27.2.	32242_at	AL038340	crystallin, alpha B
27.2.	33370_r_at	U60205	sterol-C4-methyl oxidase-like
27.2.	33389_at	U23942	cytochrome P450, 51 (lanosterol 14-alpha-demethylase)
27.2.	35977_at	AB020315	dickkopf homolog 1 (Xenopus laevis)
27.2.	36206_at	L31801	solute carrier family 16 (monocarboxylic acid transporters), member 1
27.2.	37884_f_at	AI375033	hypothetical protein AF038169
27.2.	38195_at	AB018326	KIAA0783 gene product
27.2.	38677_at	U04735	stress 70 protein chaperone, microsome-associated, 60kD
27.2.	41172_at	AA126515	androgen-regulated short-chain dehydrogenase/reductase 1
27.2.	875_g_at	M26683	small inducible cytokine A2 (monocyte chemotactic protein 1)
27.2.	892_at	M90657	transmembrane 4 superfamily member 1	23 genes
1.3.	32833_at	M59287	homo sapiens cDNA: FLJ21653 fis, clone COL08586, highly similar to HUMKINCDC human protein kinase mRNA
1.3.	33334_at	X84194	acylphosphatase 1, erythrocyte (common) type
1.3.	34215_at	L03426	DNA segment on chromosome X and Y (unique) 155 expressed sequence
1.3.	35688_g_at	Z24459	mature T-cell proliferation 1
1.3.	35718_at	L22342	SP110 nuclear body protein
1.3.	36178_at	U23143	serine hydroxymethyltransferase 2 (mitochondrial)
1.3.	38805_at	X89750	TGFB-induced factor (TALE family homeobox)
1.3.	39013_at	Y11588	APG5 autophagy 5-like (S. cerevisiae)
1.3.	40615_at	AA780049	hypothetical protein FLJ21439
1.3.	41651_at	AB028956	KIAA1033 protein
1.3.	486_at	U60521	caspase 9, apoptosis-related cysteine protease
1.3.	792_s_at	X52611	transcription factor AP-2 alpha (activating enhancer binding protein 2 alpha)
2.3.	1052_s_at	M83667	CCAAT/enhancer binding protein (C/EBP), delta
2.3.	33380_at	AB005754	polymerase (DNA directed) sigma
2.3.	33399_at	AA142942	ESTs, Moderately similar to ZN91_HUMAN ZINC FINGER PROTEIN 91 [H.sapiens]
2.3.	35238_at	AB000509	TNF receptor-associated factor 5
2.3.	36466_at	U26742	dystrobrevin, alpha
2.3.	36536_at	AF070614	schwannonmin interacting protein 1
2.3.	37982_at	Z25821	dodecenoyl-coenzyme A delta isomerase (3,2 trans-enoyl-coenzyme A isomerase)
2.3.	38431_at	U09759	mitogen-activated protein kinase 9
2.3.	38649_at	AB023187	KIAA0970 protein
2.3.	39401_at	W28264	Homo sapiens, clone MGC:17296 IMAGE:3460701, mRNA, complete cds
2.3.	40116_at	X15573	phosphofructokinase, liver
2.3.	40912_s_at	X81372	biphenyl hydrolase-like (serine hydrolase; breast epithelial mucin-associated antigen)
2.3.	41421_at	AB020716	KIAA0909 protein
3.3.	1863_s_at	U67092	ataxia telangiectasia mutated (includes complementation groups A, C and D)
3.3.	31903_at	AB014593	synovial sarcoma translocation gene on chromosome 18-like 1
3.3.	32756_at	AF030249	enoyl coenzyme A hydratase 1, peroxisomal
3.3.	33305_at	M93056	serine (or cysteine) proteinase inhibitor, clade B (ovalbumin), member 1
3.3.	33372_at	AI189226	RAB31, member RAS oncogene family
3.3.	35255_at	AF098799	RAN binding protein 7
3.3.	35736_at	AL050091	DKFZP586F1918 protein
3.3.	36077_at	AL022729	RAB, member of RAS oncogene family-like 4
3.3.	36302_f_at	U10688	melanoma antigen, family A, 4
3.3.	39370_at	W28807	microtubule-associated proteins 1A/1B light chain 3
3.3.	41440_at	D82061	hydroxysteroid (17-beta) dehydrogenase 8
3.3.	41540_at	Z50749	protein phosphatase 1, regulatory subunit 7
4.3.	31804_f_at			37 genes
4.3.	33713_at
4.3.	35316_at
4.3.	37002_at
4.3.	37532_at
4.3.	38422_s_at
4.3.	38458_at
4.3.	38605_at
4.3.	39441_at
4.3.	39817_s_at
4.3.	40133_s_at
4.3.	935_at
5.3.	33131_at
5.3.	34296_at
5.3.	39083_at
5.3.	39184_at
5.3.	40515_at
5.3.	40893_at
5.3.	589_at
5.3.	811_at
5.3.	860_at
6.3.	32426_f_at
6.3.	33856_at
6.3.	35231_at
6.3.	36639_at
6.3.	36692_at
6.3.	37366_at
6.3.	38054_at
6.3.	39136_at
7.3.	1044_s_at
7.3.	1642_at
7.3.	1902_at
7.3.	192_at
7.3.	1959_at
7.3.	32612_at
7.3.	33484_at
7.3.	34347_at
7.3.	34358_at
7.3.	35001_at
7.3.	38379_at
7.3.	39516_at
7.3.	40018_at
7.3.	656_at
8.3.	203_at
8.3.	33014_at
8.3.	34828_at
8.3.	35271_at
8.3.	36553_at
8.3.	37591_at
8.3.	37928_at
8.3.	39012_g_at
8.3.	40771_at
9.3.	31993_f_at
9.3.	32860_g_at
9.3.	33163_r_at
9.3.	34861_at
9.3.	40410_at
9.3.	41128_at
9.3.	41144_g_at
10.3.	31873_at
10.3.	33394_at
10.3.	33632_g_at
10.3.	33837_at
10.3.	33845_at
10.3.	34719_at
10.3.	36704_at
10.3.	36932_at
11.3.	1532_g_at
11.3.	32036_i_at
11.3.	32841_at
11.3.	34268_at
11.3.	36015_at
11.3.	36072_at
11.3.	36188_at
11.3.	37497_at
11.3.	37686_s_at
11.3.	39762_at
11.3.	41430_at
12.3.	1660_at
12.3.	34575_f_at
12.3.	37283_at
12.3.	38350_f_at
12.3.	41175_at
13.3.	32735_at
14.3.	1237_at
14.3.	2033_s_at
14.3.	32869_at
14.3.	36957_at
14.3.	37294_at
14.3.	38694_at
14.3.	40099_at
14.3.	40811_at
14.3.	41634_at
14.3.	41692_at
14.3.	862_at
14.3.	AFFX-BioB-5_at
15.3.	36985_at
15.3.	37302_at
15.3.	37577_at
15.3.	40060_r_at
15.3.	40976_at
16.3.	1877_g_at
16.3.	190_at
16.3.	32037_r_at
16.3.	35831_at
16.3.	38050_at
16.3.	39046_at
16.3.	40859_at
16.3.	639_s_at
17.3.	1013_at	U59913	MAD, mothers against decapentaplegic homolog 5 (Drosophila)
17.3.	1019_g_at	U81787	wingless-type MMTV integration site family, member 10B
17.3.	297_g_at	HG4322-HT4592
17.3.	32606_at	AA135683	brain abundant, membrane attached signal protein 1
17.3.	32815_at	AI687419
17.3.	32816_at	AL050156	small glutamine-rich tetratricopeptide repeat (TPR)-containing
17.3.	33346_r_at	M61764	tubulin, gamma 1
17.3.	33906_at	AB001740	Sjogren's syndrome/scleroderma autoantigen 1
17.3.	34278_at	L18960	eukaryotic translation intiation factor 1A
17.3.	38765_at	AB028449	Dicer1, Dcr-1 homolog (Drosophila)
17.3.	39093_s_at	Y12059	bromodomain-containing 4
17.3.	40061_at	D83784	pleiomorphic adenoma gene-like 2
17.3.	402_s_at	X69819	intercellular adhesion molecule 3
17.3.	40301_at	AI703188	G-protein coupled receptor
17.3.	40516_at	L19872	aryl hydrocarbon receptor
17.3.	40629_at	L19783	phosphatidylinositol glycan, class H	16 genes
18.3.	32393_s_at
18.3.	34325_at
18.3.	34451_at
18.3.	37632_s_at
18.3.	37949_at
18.3.	38055_at
18.3.	38620_at
19.3.	1191_s_at	AB003102	proteasome (prosome, macropain) 26S subunit, non-ATPase, 11
19.3.	33207_at	AI095508	EST
19.3.	34721_at	U42031	FK506 binding protein 5
19.3.	35249_at	AF091433	cyclin E2
19.3.	35572_f_at	AF038951
19.3.	36835_at	U33052	protein kinase C-like 2
19.3.	36912_at	U20980	chromatin assembly factor 1, subunit B (p60)
19.3.	37079_at	U82319	YDD19 protein
19.3.	777_at	D13988	GDP dissociation inhibitor 2
20.3.	280_g_at	L13740	nuclear receptor subfamily 4, group A, member 1
20.3.	31867_at	AF052174	homo sapiens clone 24630 mRNA sequence
20.3.	31881_at	Y14155	homo sapiens mRNA for Hmob33 protein, 3' untranslated region
20.3.	31943_g_at	AF045583	tubby like protein 3
20.3.	37162_at	S72869	DNA segment, single copy, probe pH4 (transforming sequence, thryoid-1)
20.3.	38155_at	U92538	origin recognition complex, subunit 5-like (yeast)
20.3.	39028_at	Y08890	karyopherin (importin) beta 3
20.3.	40589_at	U40572	syntrophin, beta 2 (dystrophin-associated protein A1, 59kD, basic component 2)
20.3.	41690_at	AL049471	homo sapiens mRNA; cDNA DKFZp586N012 (from clone DKFZp586N012)
20.3.	704_at	HG4167-HT4437		19 genes
21.3.	1053_at
21.3.	1102_s_at
21.3.	303_at
21.3.	33753_at
21.3.	36414_s_at
21.3.	36474_at
21.3.	37598_at
21.3.	40661_at
21.3.	41720_r_at
21.3.	463_g_at
22.3.	1937_at
22.3.	1952_s_at
22.3.	33354_at
22.3.	37503_at
22.3.	40040_at
22.3.	706_at
22.3.	932_i_at
23.3.	2066_at
23.3.	33237_at
23.3.	33880_at
23.3.	36930_at
23.3.	37512_at
23.3.	37728_r_at
23.3.	38226_at
23.3.	41491_s_at
23.3.	41719_i_at
23.3.	AFFX-HUMTFRR/M11507_5_at
24.3.	1139_at
24.3.	1445_at
24.3.	160025_at
24.3.	32565_at
24.3.	32577_s_at
24.3.	35227_at
24.3.	36219_at
24.3.	36345_g_at
24.3.	37699_at
24.3.	37706_at
24.3.	38849_at
24.3.	39071_at
24.3.	39927_at
24.3.	41184_s_at
25.3.	1440_s_at	X83490	tumor necrosis factor receptor superfamily, member 6
25.3.	1621_at	D85423	CDC5 cell division cycle 5-like (S. pombe)
25.3.	1881_at	HG4058-HT4328
25.3.	31684_at	M62896	annexin A2 pseudogene 1
25.3.	34628_at	Y09321	TAF4b RNA polymerase II, TATA box binding protein (TBP)-associated factor, 105 kD
25.3.	36922_at	X59618	ribonucleotide reductase M2 polypeptide
25.3.	38247_at	U67058	coagulation factor II (thrombin) receptor-like 1
25.3.	933_f_at	L11672	zinc finger protein 91 (HPF7, HTF10)
25.3.	AFFX-HUMTFRR/M11507_M_at	M11507	transferrin receptor (p90, CD71)
26.3.	34777_at	D14874	adrenomedullin
26.3.	40391_at	AB007448	solute carrier family 22 (organic cation transporter), member 4
26.3.	41783_at	M97815	cellular retinoic acid binding protein 2
27.3.	1125_s_at	L05424	CD44 antigen (homing function and Indian blood group system)
27.3.	1609_g_at	HG4272-HT4542
27.3.	31416_at	AF019612	membrane-bound transcription factor protease, site 2
27.3.	33185_at	AB018304	Mid-1-related chloride channel 1
27.3.	33730_at	AF095448	retinoic acid induced 3
27.3.	33769_at	AF087020	myelin protein zero-like 1
27.3.	33912_at	Y13834	zinc metalloproteinase (STE24 homolog, yeast)
27.3.	34876_at	U65090	carboxypeptidase D
27.3.	35329_at	AF091084	cytochrome b5 reductase 1 (B5R.1)
27.3.	37177_at	Y00636	CD58 antigen, (lymphocyte function-associated antigen 3)
27.3.	37485_at	D88308	fatty-acid-Coenzyme A ligase, very long-chain 1
27.3.	38125_at	M14083	serine (or cysteine) proteinase inhibitor, clade E (nexin, plasminogen activator inhibitor type 1), member 1
27.3.	38402_at	U36336	lysosomal-associated membrane protein 2
27.3.	38424_at	AB018290	KIAA0747 protein
27.3.	40079_at	AA156240	Homo sapiens cDNA: FLJ22182 fis, clone HRC00953
27.3.	40153_at	X57522	transporter 1, ATP-binding cassette, sub-family B (MDR/TAP)
27.3.	41531_at	AI445461	transmembrane 4 superfamily member 1
27.3.	980_at	AF002020	Niemann-Pick disease, type C1					30 genes
1.4.	1173_g_at	HG172-HT3924
1.4.	1272_at	L19161	eukaryotic translation initiation factor 2, subunit 3 (gamma, 52kD)
1.4.	176_at	U37352	protein phosphatase 2, regulatory subunit B (B56), gamma isoform
1.4.	32597_at	X76061	retinoblastoma-like 2 (p130)
1.4.	34789_at	S69272	serine (or cysteine) proteinase inhibitor, clade B (ovalbumin), member 6
1.4.	39243_s_at	U94319	PC4 and SFRS1 interacting protein 2
1.4.	40412_at	AA203476	pituitary tumor-transforming 1
2.4.	144_at	U80628	thymidine kinase 2, mitochondrial
2.4.	32332_at	X69433	isocitrate dehydrogenase 2 (NADP+), mitochondrial
2.4.	37025_at	AL120815	LPS-induced TNF-alpha factor
2.4.	37707_i_at	M81118	alcohol dehydrogenase 5 (class III), chi polypeptide
2.4.	38252_s_at	U84007	amylo-1, 6-glucosidase, 4-alpha-glucanotransferase (glycogen debranching enzyme, glycogen storage disease type III)
2.4.	38651_at	U60061	fasciculation and elongation protein zeta 2 (zygin II)
2.4.	39509_at	AI692348	programmed cell death 4 (neoplastic transformation inhibitor)
2.4.	39714_at	AF042081	SH3 domain binding glutamic acid-rich protein like
2.4.	40468_at	AB011126	formin-binding protein 17
3.4.	1238_at	U09759	mitogen-activated protein kinase 9
3.4.	39099_at	X97064	Sec23 homolog A (S. cerevisiae)
3.4.	39183_at	X66363	PCTAIRE protein kinase 1
3.4.	40546_s_at	AF047185	NADH dehydrogenase (ubiquinone) 1 alpha subcomplex, 2 (8kD, B8)
4.4.	193_at			20 genes
4.4.	31906_at
4.4.	32775_r_at
4.4.	41288_at
4.4.	41375_at
4.4.	41776_at
5.4.	34246_at
5.4.	36880_at
5.4.	38736_at
5.4.	39168_at
5.4.	39751_at
5.4.	40425_at
5.4.	41437_at
5.4.	41823_at
6.4.	1224_at
6.4.	237_s_at
6.4.	32263_at
6.4.	32790_at
6.4.	33315_at
6.4.	35263_at
6.4.	35669_at
6.4.	36604_at
6.4.	39009_at
6.4.	41197_at
6.4.	41670_at
6.4.	41838_at
7.4.	198_g_at
7.4.	34386_at
7.4.	36504_at
7.4.	37295_at
7.4.	41029_at
7.4.	41108_at
7.4.	41584_at
8.4.	38426_at
8.4.	38571_at
8.4.	39353_at
9.4.	34359_at
9.4.	35657_at
9.4.	37648_at
9.4.	37936_at
10.4.	109_at
10.4.	31883_at
10.4.	34824_at
10.4.	35750_at
10.4.	37471_at
10.4.	38662_at
10.4.	38705_at
10.4.	40487_at
10.4.	831_at
11.4.	106_at
11.4.	1728_at
11.4.	33275_at
11.4.	35199_at
11.4.	36098_at
11.4.	36112_r_at
11.4.	36982_at
11.4.	37752_at
11.4.	38829_r_at
11.4.	40588_r_at
11.4.	41574_at
12.4.	1377_at
12.4.	34765_at
12.4.	38036_at
12.4.	38702_at
12.4.	38911_at
12.4.	41524_at
12.4.	41790_at
13.4.	36044_at
14.4.	1463_at
14.4.	32626_at
14.4.	364_s_at
14.4.	37537_at
14.4.	40091_at
14.4.	40349_at
15.4.	32272_at
15.4.	34931_at
15.4.	34998_at
15.4.	40659_at
15.4.	40845_at
15.4.	40928_at
15.4.	41503_at
15.4.	547_s_at
16.4.	35008_at	AB002345	period homolog 2 (Drosophila)
16.4.	39380_at	AB014597	KIAA0697 protein
16.4.	39707_at	AB014547	myotubularin related protein 4
16.4.	40637_at	Y00371	heat shock 70kD protein 8
16.4.	41466_s_at	L04282	zinc finger protein 148 (pHZ-52)
16.4.	466_at	U77948	general transcription factor II, I
16.4.	857_at	S87759	protein phosphatase 1A (formerly 2C), magnesium-dependent, alpha isoform
17.4.	1192_at	AB003103	proteasome (prosome, macropain) 26S subunit, non-ATPase, 12
17.4.	296_at	HG4322-HT4592
17.4.	32171_at	AL080102	KIAA1856 protein
17.4.	330_s_at	HG2259-HT2348
17.4.	35725_at	D89618	karyopherin alpha 3 (importin alpha 4)
17.4.	39331_at	X79535	tubulin, beta polypeptide
17.4.	39519_at	AB014592	KIAA0692 protein
17.4.	40982_at	AA926957	hypothetical protein FLJ10534
17.4.	429_f_at	X00734	tubulin, beta 5
17.4.	471_f_at	U47634	tubulin, beta 4
18.4.	1018_at	U81787	wingless-type MMTV integration site family, member 10B
18.4.	1402_at	M16038	v-yes-1 Yamaguchi sarcoma viral related oncogene homolog
18.4.	1979_s_at	X55504	nucleolar protein (120kD)
18.4.	32102_at	AB018273	spastic ataxia of Charlevoix-Saguenay (sacsin)
18.4.	336_at	D38081	thromboxane A2 receptor
18.4.	35171_at	AB029006	spastic paraplegia 4 (autosomal dominant; spastin)
18.4.	37037_at	M24486	procollagen-proline, 2-oxoglutarate 4-dioxygenase (proline 4-hydroxylase), alpha polypeptide I
18.4.	38041_at	U41514	UDP-N-acetyl-alpha-D-galactosamine polypeptide N-acetylgalactosaminyltransferase (GalNAc-T1)
18.4.	40244_s_at	AI743654	metallo phosphoesterase
18.4.	663_at	L18960	eukaryotic translation intiation factor 1A
19.4.	1121_g_at	J05459	glutathione S-transferase M3 (brain)
19.4.	32798_at	AF043105	glutathione S-transferase M3 (brain)
19.4.	34656_at	X82895	membrane protein, palmitoylated 2 (MAGUK p55 subfamily member 2)
19.4.	36235_at	W26334	casein kinase 2, alpha 1 polypeptide
19.4.	36397_at	U62434	cholinergic receptor, nicotinic, alpha polypeptide 5
19.4.	37994_at	X69962	fragile X mental retardation 1
19.4.	38265_at	AI538172	hypothetical protein DKFZp761B2423
19.4.	38795_s_at	X56687	upstream binding transcription factor, RNA polymerase I
19.4.	404_at	X52425	interleukin 4 receptor
19.4.	41161_at	AB015051	death-associated protein 6
19.4.	41349_at	L43964	presenilin 2 (Alzheimer disease 4)
20.4.	2029_at	N36267	Rho GTPase activating protein 5
20.4.	33852_at	M77142	TIA cytotoxic granule-associated RNA binding protein
20.4.	33875_at	AI547262	ATPase, H+ transporting, lysosomal 9kD V0 subunit e
20.4.	34537_at	L36069	potassium inwardly-rectifying channel, subfamily J, member 12
20.4.	36120_at	X63657	follicular lymphoma variant translocation 1
20.4.	36500_at	AF027974	NAD(P) dependent steroid dehydrogenase-like; H105e3
20.4.	40396_at	U49395	purinergic receptor P2X, ligand-gated ion channel, 5
20.4.	40980_at	W26477	KIAA1564 protein
21.4.	32096_at	AC005546	hypothetical protein FLJ20244
21.4.	32398_s_at	Z75190	low density lipoprotein receptor-related protein 8, apolipoprotein e receptor
21.4.	32741_at	X77723	rabaptin-5
21.4.	33113_at	U65093	Cbp/p300-interacting transactivator, with Glu/Asp-rich carboxy-terminal domain,2
21.4.	36607_at	Z99716	N-acetylgalactosaminidase, alpha-
21.4.	37481_at	AF038392	pre-mRNA splicing factor 17
21.4.	37749_at	D78611	mesoderm specific transcript homolog (mouse)
21.4.	39367_at	AA522537	elaC homolog 2 (E. coli)	54 genes
22.4.	33821_at
22.4.	37508_f_at
22.4.	38409_at
22.4.	38956_at
22.4.	40617_at
22.4.	41465_at
23.4.	1137_at
23.4.	32802_at
23.4.	33135_at
23.4.	33369_at
23.4.	33650_at
23.4.	34016_s_at
23.4.	35311_at
23.4.	36592_at
23.4.	40432_at
23.4.	40938_at
23.4.	AFFX-HUMTFRR/M11507_3_at
24.4.	33642_s_at
24.4.	33901_at
24.4.	342_at
24.4.	34676_at
24.4.	34718_at
24.4.	34752_at
24.4.	39232_at
24.4.	40089_at
24.4.	820_at
25.4.	1970_s_at
25.4.	33443_at
25.4.	33724_at
25.4.	33929_at
25.4.	35872_at
25.4.	37738_g_at
25.4.	37890_at
25.4.	38299_at
25.4.	38500_at
25.4.	40216_at
26.4.	31342_at
26.4.	33424_at
26.4.	34307_at
26.4.	37251_s_at
26.4.	40119_at
26.4.	551_at
27.4.	1507_s_at
27.4.	1761_at
27.4.	1993_s_at
27.4.	34384_at
27.4.	36572_r_at
27.4.	36609_at
27.4.	37883_i_at
27.4.	39373_at
27.4.	39814_s_at
27.4.	576_at
1.5.	33219_at	AB029020	pVHL-interacting deubiquitinating enzyme 1
1.5.	33258_g_at	D26535	dihydrolipoamide S-succinyltransferase (E2 component of 2-oxo-glutarate complex)
1.5.	33434_at	AF007551	BET1 homolog (S. cerevisiae)
1.5.	34304_s_at	AL050290	spermidine/spermine N1-acetyltransferase
1.5.	34356_at	U52960	SRB7 suppressor of RNA polymerase B homolog (yeast)
1.5.	34411_at	Y10387	3'-phosphoadenosine 5'-phosphosulfate synthase 1
1.5.	34563_at	D26361	KIAA0042 gene product
1.5.	35934_at	L19161	eukaryotic translation initiation factor 2, subunit 3 (gamma, 52kD)
1.5.	36511_at	AB020658	SAC1 suppressor of actin mutations 1-like (yeast)
1.5.	37350_at	AL031177	proteasome (prosome, macropain) 26S subunit, non-ATPase, 10
1.5.	37392_at	X84908	phosphorylase kinase, beta
1.5.	37578_at	D25248	actin filament associated protein
1.5.	38139_at	AF017445	fucose-1-phosphate guanylyltransferase
1.5.	38297_at	X98654	phosphatidylinositol transfer protein, membrane-associated
1.5.	39117_at	AB014562	KIAA0662 gene product
1.5.	39150_at	U69559	ring finger protein 11
1.5.	39628_at	AI671547	RAB9A, member RAS oncogene family
1.5.	39825_at	L77567	solute carrier family 25 (mitochondrial carrier; citrate transporter), member 1
1.5.	39827_at	AA522530	HIF-1 responsive RTP801
1.5.	39951_at	L20826	plastin 1 (I isoform)
1.5.	40488_at	M18533	dystrophin (muscular dystrophy, Duchenne and Becker types)
1.5.	40517_at	AB002370	KIAA0372 gene product
1.5.	41215_s_at	D13891	inhibitor of DNA binding 2, dominant negative helix-loop-helix protein
1.5.	41354_at	U25997	stanniocalcin 1
1.5.	41841_at	AF052138	Homo sapiens clone 23718 mRNA sequence
2.5.	33716_at			25 genes
2.5.	34169_s_at
2.5.	35351_at
2.5.	41441_at
3.5.	32044_at
3.5.	33294_at
3.5.	34432_at
3.5.	35297_at
3.5.	35440_g_at
3.5.	35642_at
3.5.	36600_at
3.5.	37495_at
3.5.	37597_s_at
3.5.	37692_at
3.5.	38374_at
3.5.	39089_at
3.5.	39330_s_at
3.5.	41063_g_at
3.5.	41403_at
4.5.	32647_at
4.5.	33264_at
4.5.	34059_at
4.5.	34299_at
4.5.	34705_at
4.5.	36001_at
4.5.	36928_at
4.5.	38638_at
4.5.	39736_at
4.5.	40997_at
5.5.	32518_at
5.5.	33150_at
5.5.	36319_at
5.5.	39882_at
5.5.	41757_at
5.5.	923_at
6.5.	1640_at
6.5.	32594_at
6.5.	32621_at
6.5.	32768_at
6.5.	33683_at
6.5.	33799_at
6.5.	34773_at
6.5.	35180_at
6.5.	36653_g_at
6.5.	37292_at
6.5.	37755_at
6.5.	38811_at
6.5.	40308_at
6.5.	41223_at
7.5.	1347_at
7.5.	32789_at
7.5.	32975_g_at
7.5.	36492_at
7.5.	37296_at
7.5.	38104_at
7.5.	39354_at
7.5.	41275_at
7.5.	41759_at
7.5.	781_at
8.5.	2049_s_at
8.5.	31608_g_at
8.5.	31872_at
8.5.	32854_at
8.5.	33752_at
8.5.	34323_at
8.5.	36200_at
8.5.	37703_at
8.5.	38968_at
8.5.	39379_at
8.5.	39427_at
8.5.	39943_at
8.5.	40048_at
8.5.	40865_at
8.5.	41462_at
9.5.	1480_at
9.5.	31866_at
9.5.	32406_at
9.5.	32624_at
9.5.	32643_at
9.5.	35699_at
9.5.	36538_at
9.5.	37024_at
9.5.	37050_r_at
9.5.	37225_at
9.5.	37357_at
9.5.	38471_r_at
9.5.	38573_at
9.5.	41234_at
9.5.	41733_at
10.5.	32695_at
10.5.	33433_at
10.5.	35907_at
10.5.	36456_at
10.5.	38399_at
10.5.	38477_at
10.5.	38782_at
10.5.	38817_at
10.5.	39638_at
10.5.	40979_at
11.5.	33202_f_at
11.5.	33720_at
11.5.	35153_at
11.5.	36551_at
11.5.	37001_at
11.5.	38275_at
11.5.	39442_at
11.5.	39725_at
11.5.	40946_at
11.5.	41027_at
11.5.	41147_at
11.5.	752_s_at
12.5.	167_at
12.5.	1703_g_at
12.5.	33430_at
12.5.	34044_at
12.5.	35301_at
12.5.	35808_at
12.5.	35851_g_at
12.5.	36519_at
12.5.	36684_at
12.5.	36685_at
12.5.	36812_at
12.5.	37561_at
12.5.	38115_at
12.5.	38372_at
12.5.	39614_at
12.5.	39844_at
12.5.	40098_at
12.5.	40639_at
12.5.	958_s_at
12.5.	AFFX-M27830_5_at
13.5.	34728_g_at
13.5.	35166_at
13.5.	36330_at
13.5.	38438_at
13.5.	38692_at
13.5.	40105_at
13.5.	41658_at
13.5.	527_at
13.5.	651_at
13.5.	652_g_at
13.5.	915_at
14.5.	1005_at
14.5.	1378_g_at
14.5.	1936_s_at
14.5.	1973_s_at
14.5.	36577_at
14.5.	37043_at
14.5.	37308_at
14.5.	40855_at
14.5.	757_at
15.5.	685_f_at
16.5.	1091_at	M65066	protein kinase, cAMP-dependent, regulatory, type I, beta
16.5.	201_s_at	S82297	beta-2-microglobulin
16.5.	31951_s_at	Z48501	poly (A) binding protein, cytoplasmic 1
16.5.	34712_at	AB023227	KIAA1010 protein
16.5.	35323_at	U78525	eukaryotic translation intiation factor 3, subunit 9 (eta, 116kD)
16.5.	41122_at	AB011173	KIAA0601 protein
17.5.	1815_g_at	D50683	transforming growth factor, beta receptor II (70-80kD)
17.5.	32225_at	X04297	ATPase, Na+/K+ transporting, alpha 1 polypeptide
17.5.	33679_f_at	X02344
17.5.	34291_at	U07424	phenylalanine-tRNA synthetase-like
17.5.	37555_at	X95263	PWP2 periodic tryptophan protein homolog (yeast)
17.5.	40232_at	U75370	polymerase (RNA) mitochondrial (DNA directed)	12 genes
18.5.	1751_g_at
18.5.	33134_at
18.5.	35262_at
18.5.	35340_at
18.5.	38429_at
18.5.	39155_at
18.5.	40562_at
19.5.	32855_at	L00352	low density lipoprotein receptor (familial hypercholesterolemia)
19.5.	39847_at	AF040965	gene near HD on 4p16.3 w/homology to hypothetical S. pombe gene
19.5.	40960_at	D29805	UDP-Gal:betaGlcNAc beta 1,4-galactosyltransferase, polypeptide 1
19.5.	41232_at	AL050022	DKFZP56D116 protein
20.5.	289_at	L29277	signal transducer and activator of transcription 3 (acute-phase response factor)
20.5.	33833_at	J05243	spectrin, alpha, non-erythrocytic 1 (alpha-fodrin)
20.5.	33944_at	S60099	amyloid beta (A4) precursor-like protein 2
20.5.	34796_at	X63679	translocating chain-associating membrane protein
20.5.	36198_at	D13641	translocase of outer mitochrondrial membrane 20 (yeast) homolog
20.5.	39708_at	L29277	signal transducer and activator of transcription 3 (acute-phase response factor)
20.5.	40456_at	AL049963	up-regulated by BCG-CWS
20.5.	981_at	X74794	MCM4 minichromosome maintenance deficient 4 (S. cerevisiae)
21.5.	274_at	L04282	zinc finger protein 148 (pHZ-52)
21.5.	32551_at	U03877	EGF-containing fibulin-like extracellular matrix protein 1
21.5.	36211_at	D87461	BCL2-like 2
21.5.	36549_at	AL049764	solute carrier family 25 (mitochondrial carrier, peroxisomal membrane protein, 34kD), member 17
21.5.	36975_at	W26659	hypothetical protein MGC8721
21.5.	37168_at	AB013924	lysosomal-associated membrane protein 3
21.5.	38513_at	D31765	KIAA0061 protein
21.5.	38820_at	AF051894	15 kDA selenoprotein
21.5.	39055_at	M32886	sorcin
21.5.	39274_at	X58521	nucleoporin 62kD
21.5.	39692_at	AL080209	hypothetical protein DKFZp586F2423
21.5.	40564_at	N42007	DKFZP564A043 protein
22.5.	151_s_at	V00599	FK506 binding protein 1A (12kD)
22.5.	31697_s_at	J04755
22.5.	31823_at	M74099	cut-like 1, CCAAT displacement protein (Drosophila)
22.5.	33678_i_at	X02344	tubulin, beta, 2
22.5.	33862_at	AF017786	phosphatidic acid phosphatase type 2B
22.5.	34407_at	U77594	retinoic acid receptor responder (tazarotene induced) 2
22.5.	34644_at	AB021288	beta-2-microglobulin
22.5.	35467_g_at	W73046	DnaJ (Hsp40) homolog, subfamily B, member 12
22.5.	36203_at	X16277	ornithine decarboxylase 1
22.5.	38138_at	D38583	S100 calcium binding protein A11 (calgizzarin)
23.5.	31851_at	AJ224819	ret finger protein 2
23.5.	36090_at	AL080162	transducin (beta)-like 2
23.5.	36167_at	D89052	ATPase, H+ transporting, lysosomal 21kD, V0 subunit c
23.5.	41781_at	U22815	protein tyrosine phosphatase, receptor type, f polypeptide (PTPRF), interacting protein (liprin), alpha 1
24.5.	31670_s_at	U81554	calcium/calmodulin-dependent protein kinase (CaM kinase) II gamma
24.5.	37843_i_at	AF053004	class I cytokine receptor
24.5.	38552_f_at	AI984786	B-cell receptor-associated protein BAP29
24.5.	38653_at	D11428	peripheral myelin protein 22
24.5.	40528_at	U11701	LIM homeobox protein 2
24.5.	628_at	L37882	frizzled homolog 2 (Drosophila)	44 genes
25.5.	31800_at
25.5.	32547_at
25.5.	34892_at
25.5.	36147_at
25.5.	38802_at
25.5.	40493_at
25.5.	40510_at
25.5.	41091_at
26.5.	343_s_at
26.5.	37644_s_at
26.5.	38772_at
26.5.	39091_at
26.5.	39351_at
26.5.	39541_at
26.5.	39711_at
26.5.	40090_at
26.5.	41814_at
27.5.	1082_at
27.5.	133_at
27.5.	31827_s_at
27.5.	33742_f_at
27.5.	38676_at
27.5.	39841_at
27.5.	40755_at
1.6.	215_g_at
1.6.	32849_at
1.6.	34852_g_at
1.6.	35232_f_at
1.6.	35289_at
1.6.	35697_at
1.6.	36933_at
1.6.	37038_at
1.6.	37312_at
1.6.	37575_at
1.6.	38066_at
1.6.	38470_i_at
1.6.	39674_r_at
1.6.	39964_at
1.6.	660_at
2.6.	1599_at
2.6.	32047_at
2.6.	32173_at
2.6.	34884_at
2.6.	35761_at
2.6.	38678_at
2.6.	39397_at
2.6.	40805_at
2.6.	41264_at
3.6.	214_at
3.6.	32205_at
3.6.	34798_at
3.6.	35363_at
3.6.	37010_at
3.6.	37031_at
3.6.	37161_at
3.6.	37228_at
3.6.	38729_at
3.6.	40427_at
3.6.	41283_at
3.6.	41732_at
4.6.	32133_at
4.6.	32702_at
4.6.	33934_at
4.6.	36369_at
4.6.	36790_at
4.6.	38987_at
4.6.	39158_at
4.6.	39546_s_at
4.6.	39722_at
4.6.	40128_at
4.6.	40576_f_at
4.6.	41037_at
4.6.	41294_at
4.6.	41460_at
4.6.	868_at
5.6.	31792_at
5.6.	34213_at
5.6.	34397_at
5.6.	35306_at
5.6.	35809_g_at
5.6.	36490_s_at
5.6.	36858_at
5.6.	37275_at
5.6.	39118_at
5.6.	544_at
6.6.	1131_at
6.6.	1753_s_at
6.6.	31680_at
6.6.	32209_at
6.6.	32251_at
6.6.	32658_at
6.6.	32827_at
6.6.	33913_at
6.6.	34825_at
6.6.	38251_at
6.6.	38400_at
6.6.	39050_at
6.6.	39759_at
6.6.	40202_at
7.6.	292_s_at
7.6.	34804_at
7.6.	35002_g_at
7.6.	38711_at
7.6.	39690_at
7.6.	40868_at
8.6.	2031_s_at
8.6.	33343_at
8.6.	33358_at
8.6.	34178_at
8.6.	34312_at
8.6.	34677_f_at
8.6.	35233_r_at
8.6.	36688_at
8.6.	36980_at
8.6.	37544_at
8.6.	37693_at
8.6.	39128_r_at
8.6.	39390_at
8.6.	39551_at
8.6.	525_g_at
9.6.	1719_at
9.6.	37253_at
9.6.	39141_at
9.6.	40631_at
9.6.	40709_at
9.6.	40885_s_at
9.6.	41081_at
9.6.	41320_s_at
9.6.	41370_at
9.6.	41632_at
10.6.	1942_s_at
10.6.	32974_at
10.6.	34352_at
10.6.	35841_at
10.6.	38415_at
10.6.	38828_s_at
10.6.	40844_at
10.6.	41737_at
10.6.	41795_at
11.6.	140_s_at
11.6.	33248_at
11.6.	36529_at
11.6.	36991_at
11.6.	37268_at
11.6.	40532_at
11.6.	41514_s_at
12.6.	32564_at
12.6.	36135_at
12.6.	36931_at
12.6.	38640_at
12.6.	39120_at
12.6.	40195_at
13.6.	1622_at
13.6.	1878_g_at
13.6.	2075_s_at
13.6.	263_g_at
13.6.	32588_s_at
13.6.	33136_at
13.6.	36130_f_at
13.6.	39658_at
13.6.	39932_at
14.6.	34318_at
14.6.	38808_at
14.6.	39094_at
14.6.	40360_at
15.6.	1544_at
15.6.	31509_at
15.6.	36617_at
15.6.	36988_at
15.6.	41206_r_at
15.6.	459_s_at
16.6.	1857_at
16.6.	31573_at
16.6.	31708_at
16.6.	34308_at
16.6.	36333_at
16.6.	36843_at
16.6.	37730_at
16.6.	38779_r_at
17.6.	1309_at
17.6.	36602_at
17.6.	37386_i_at
17.6.	38221_at
17.6.	38728_at
17.6.	39764_at
17.6.	498_at
17.6.	744_at
17.6.	944_s_at
18.6.	32644_at
18.6.	34373_at
18.6.	36159_s_at
18.6.	38442_at
18.6.	39695_at
18.6.	41552_g_at
18.6.	41641_at
19.6.	32164_at
19.6.	32793_at
19.6.	32808_at
19.6.	35176_at
19.6.	37895_at
19.6.	38837_at
19.6.	39755_at
19.6.	39756_g_at
19.6.	40490_at
19.6.	41483_s_at
20.6.	1612_s_at	X56681	jun D proto-oncogene
20.6.	32156_at	AF044968	poliovirus receptor-related 2 (herpesvirus entry mediator B)
20.6.	338_at	AF005887	activating transcription factor 6
20.6.	34651_at	M58525	catechol-O-methyltransferase
20.6.	35338_at	X17094	paired basic amino acid cleaving enzyme (furin, membrane associated receptor protein)
20.6.	37737_at	D25547	protein-L-isoaspartate (D-aspartate) O-methyltransferase
20.6.	38985_at	AF063605	leptin receptor overlapping transcript-like 1
20.6.	39339_at	AB018335	KIAA0792 gene product
20.6.	39533_at	D87432	solute carrier family 7 (cationic amino acid transporter, y+ system), member 6
20.6.	40571_at	U90942	myosin VA (heavy polypeptide 12, myoxin)
21.6.	1818_at	HG1879-HT1919
21.6.	232_at	M55210	laminin, gamma 1 (formerly LAMB2)
21.6.	33826_at	AL120500	Cip-1-interacting zinc finger protein
21.6.	359_at	Y10659	interleukin 13 receptor, alpha 1
21.6.	39801_at	AF046889	procollagen-lysine, 2-oxoglutarate 5-dioxygenase 3
21.6.	40369_f_at	AL022723	HLA-G histocompatibility antigen, class I, G
21.6.	41273_at	AL046940	ESTs, weakly similar to N-WASP (H. sapiens)
21.6.	428_s_at	V00567	beta-2-microglobulin
21.6.	480_at	U56816	membrane-associated tyrosine- and threonine-specific cdc2-inhibitory kinase
22.6.	32640_at	M24283	intercellular adhesion molecule 1 (CD54), human rhinovirus receptor
22.6.	350_at	D28118	zinc finger protein 161
22.6.	35303_at	U96876	insulin induced gene 1
22.6.	35770_at	D16469	ATPase, H+ transporting, lysosomal interacting protein 1
22.6.	37238_s_at	AF014118	membrane-associated tyrosine- and threonine-specific cdc2-inhibitory kinase
22.6.	37326_at	U93305	proteolipid protein 2 (colonic epithelium-enriched)
22.6.	38524_at	U49184	occludin
22.6.	40165_at	AB015345	cutaneous T-cell lymphoma-associated tumor antigen se20-4; differentially expressed nucleolar TGF-beta1 target protein (DENTT)
22.6.	41266_at	X53586	integrin, alpha 6
22.6.	41627_at	D50645	stromal cell-derived factor 2
23.6.	160027_s_at	Y00285	insulin-like growth factor 2 receptor
23.6.	32635_at	AB029036	tripartite motif-containing 33
23.6.	38029_at	J02939	solute carrier family 3 (activators of dibasic and neutral amino acid transport), member 2
23.6.	38630_at	AL080192	homo sapiens mRNA; cDNA DKFZp434B102 (from clone DKFZp434B102)
23.6.	38704_at	AB007934	microtubule-actin crosslinking factor 1
23.6.	39694_at	W27517	hypothetical protein MGC5508
23.6.	40125_at	L10284	calnexin
23.6.	41713_at	U09848	zinc finger protein 36 (KOX 18)
23.6.	872_i_at	S62539	insulin receptor substrate 1
24.6.	31832_at	AB006624	KIAA0286 protein
24.6.	32791_at	L19183	hypothetical protein
24.6.	32806_at	M36035	benzodiazapine receptor (peripheral)
24.6.	34649_at	M14219	decorin
24.6.	36204_at	Y00815	protein tyrosine phosphatase, receptor type, F
24.6.	36542_at	AF030409	solute carrier family 9 (sodium/hydrogen exchanger), isoform 6
24.6.	38423_at	L38935	homo sapiens cDNA FLJ32847 fis, clone TESTI2003376
24.6.	39787_at	AB029821	phosphatidylethanolamine N-methyltransferase
24.6.	41176_at	AF052162	hypothetical protein FLJ12443
24.6.	41688_at	AI688299	plasmolipin	48 genes
25.6.	1252_at
25.6.	32818_at
25.6.	35625_at
25.6.	36579_at
25.6.	38325_at
25.6.	39061_at
25.6.	41129_at
25.6.	642_s_at
26.6.	317_at
26.6.	33308_at
26.6.	36262_at
26.6.	36938_at
26.6.	37506_at
26.6.	376_at
26.6.	40215_at
26.6.	40370_f_at
27.6.	1126_s_at
27.6.	1897_at
27.6.	2036_s_at
27.6.	31472_s_at
27.6.	32124_at
27.6.	35116_at
27.6.	36672_at
27.6.	369_s_at
27.6.	38791_at
27.6.	39728_at
27.6.	41481_at
27.6.	41735_at
1.7.	1643_g_at	U35113	metastasis associated 1
1.7.	32067_at	S68271	cAMP responsive element modulator
1.7.	33102_at	D67031	adducin 3 (gamma)
1.7.	33405_at	N90755	adenylyl cyclase-associated protein 2
1.7.	35724_at	Y07867	Pirin
1.7.	36170_at	D83198	protein expressed in thyroid
1.7.	37141_at	U39840	hepatocyte nuclear factor 3, alpha
1.7.	37181_at	X76538	MpV17 transgene, murine homolog, glomerulosclerosis
1.7.	38253_at	U84011	amylo-1, 6-glucosidase, 4-alpha-glucanotransferase (glycogen debranching enzyme, glycogen storage disease type III)
1.7.	38271_at	AB006626	histone deacetylase 4
1.7.	38664_at	AB009285	craniofacial development protein 1
1.7.	38876_at	AL080091	DKFZP564L0862 protein
1.7.	38881_i_at	AF096870	tripartite motif-containing 16
1.7.	39549_at	AI743090	hypothetical protein FLJ23138
1.7.	39646_at	S60415	calcium channel, voltage-dependent, beta 2 subunit
1.7.	39710_at	U30521	P311 protein
1.7.	40124_at	Y18418	RuvB-like 1 (E. coli)
1.7.	40567_at	X01703
1.7.	40623_at	AI749193	ubiquitin protein ligase
1.7.	41366_at	AB023219	KIAA1002 protein
1.7.	487_g_at	U60521	caspase 9, apoptosis-related cysteine protease
2.7.	101_at	Y09305	dual-specificity tyrosine-(Y)-phosphorylation regulated kinase 4
2.7.	32165_at	L41887	splicing factor, arginine/serine-rich 7 (35kD)
2.7.	32556_at	X64044	U2 small nuclear ribonucleoprotein auxiliary factor (65kD)
2.7.	36691_at	X82224	cysteine conjugate-beta lyase; cytoplasmic (glutamine transaminase K, kyneurenine aminotransferase)
2.7.	36791_g_at	M19267	tropomyosin 1 (alpha)
2.7.	38633_at	U35113	metastasis associated 1
2.7.	39329_at	X15804	actinin, alpha 1
2.7.	41338_at	AI951946	amino-terminal enhancer of split
2.7.	948_s_at	D63861	peptidylprolyl isomerase D (cyclophilin D)
3.7.	1104_s_at	M11717	heat shock 70kD protein 1A
3.7.	32615_at	J05032	aspartyl-tRNA synthetase
3.7.	33297_at	AL031778	Homo sapiens, clone MGC:19570 IMAGE:3942960, mRNA, complete cds
3.7.	33866_at	X05276	tropomyosin 4
3.7.	35145_at	X96401	MAX binding protein
3.7.	38724_at	AB011087	KIAA0515 protein
3.7.	38748_at	U76421	adenosine deaminase, RNA-specific, B1 (RED1 homolog rat)
3.7.	38915_at	AB011135	KIAA0563 gene product
3.7.	40505_at	AA883502	ubiquitin-conjugating enzyme E2L 6
3.7.	40848_g_at	AB018293	KIAA0750 gene product
3.7.	41058_g_at	AI760162	uncharacterized hypothalamus protein HT012
4.7.	1299_at	X93512	telomeric repeat binding factor 2
4.7.	1713_s_at	U26727	cyclin-dependent kinase inhibitor 2A (melanoma, p16, inhibits CDK4)
4.7.	33232_at	AI017574	cysteine-rich protein 1 (intestinal)
4.7.	33404_at	U02390	adenylyl cyclase-associated protein 2
4.7.	33878_at	W27472	hypothetical protein FLJ13612
4.7.	35195_at	Y11651	RTC domain containing 1
4.7.	36652_at	J03824	uroporphyrinogen III synthase (congenital erythropoietic porphyria)
4.7.	37955_at	AB015631	transmembrane protein 4
4.7.	669_s_at	L05072	interferon regulatory factor 1
5.7.	111_at			50 genes
5.7.	1136_at
5.7.	1764_s_at
5.7.	32151_at
5.7.	32262_at
5.7.	32593_at
5.7.	33868_at
5.7.	34305_at
5.7.	34512_at
5.7.	35006_at
5.7.	35722_at
5.7.	36208_at
5.7.	36550_at
5.7.	38412_at
5.7.	38618_at
5.7.	40325_at
5.7.	41526_at
6.7.	32060_at
6.7.	32542_at
6.7.	32749_s_at
6.7.	34404_at
6.7.	36948_at
6.7.	36949_at
6.7.	37732_at
6.7.	37965_at
6.7.	37966_at
6.7.	38755_at
6.7.	41302_at
7.7.	1268_at
7.7.	1568_s_at
7.7.	31899_at
7.7.	32255_i_at
7.7.	32654_g_at
7.7.	35147_at
7.7.	36033_at
7.7.	36124_at
7.7.	36633_at
7.7.	36635_at
7.7.	36936_at
7.7.	37616_at
7.7.	37733_at
7.7.	41579_s_at
8.7.	1452_at
8.7.	31936_s_at
8.7.	32206_at
8.7.	33243_at
8.7.	34256_at
8.7.	35704_at
8.7.	36673_at
8.7.	38395_at
8.7.	39065_s_at
8.7.	39110_at
8.7.	40754_at
8.7.	40854_at
8.7.	818_s_at
9.7.	1675_at
9.7.	32075_at
9.7.	32085_at
9.7.	32150_at
9.7.	35786_at
9.7.	35843_at
9.7.	38254_at
9.7.	39147_g_at
9.7.	41048_at
10.7.	1884_s_at
10.7.	33907_at
10.7.	34310_at
10.7.	35252_at
10.7.	37329_at
10.7.	37722_s_at
10.7.	38257_at
10.7.	38841_at
10.7.	40104_at
10.7.	41309_g_at
10.7.	41530_at
10.7.	41638_at
11.7.	1399_at
11.7.	1794_at
11.7.	33898_at
11.7.	35223_at
11.7.	37298_at
11.7.	37907_at
11.7.	38483_at
11.7.	40106_at
11.7.	905_at
12.7.	32107_at
12.7.	32522_f_at
12.7.	32852_at
12.7.	33123_at
12.7.	36138_at
12.7.	36209_at
12.7.	37230_at
12.7.	39748_at
12.7.	40424_at
12.7.	41600_at
13.7.	1225_g_at
13.7.	31821_at
13.7.	34882_at
13.7.	36879_at
13.7.	36958_at
13.7.	37178_at
13.7.	38414_at
13.7.	38496_at
13.7.	41250_at
14.7.	229_at
14.7.	33388_at
14.7.	33706_at
14.7.	34188_at
14.7.	36210_g_at
14.7.	36582_g_at
14.7.	36591_at
14.7.	37042_at
14.7.	39180_at
14.7.	41551_at
15.7.	35823_at
15.7.	39754_at
15.7.	41839_at
15.7.	661_at
16.7.	1081_at
16.7.	32378_at
16.7.	32553_at
16.7.	35693_at
16.7.	36091_at
16.7.	36675_r_at
16.7.	37565_at
16.7.	38754_at
16.7.	40514_at
16.7.	40602_at
17.7.	1571_f_at
17.7.	32772_s_at
17.7.	32780_at
17.7.	33921_at
17.7.	38635_at
17.7.	39733_at
17.7.	40054_at
17.7.	40698_at
17.7.	41015_at
17.7.	41669_at
17.7.	41689_at
18.7.	1563_s_at
18.7.	31690_at
18.7.	33879_at
18.7.	34648_at
18.7.	34776_at
18.7.	36795_at
18.7.	38070_at
18.7.	39777_at
18.7.	41362_at
18.7.	41717_at
18.7.	41766_at
19.7.	31536_at
19.7.	31691_g_at
19.7.	32837_at
19.7.	33830_at
19.7.	38122_at
19.7.	38413_at
19.7.	39080_at
19.7.	39170_at
20.7.	32084_at
20.7.	32579_at
20.7.	36994_at
20.7.	40130_at
20.7.	41000_at
21.7.	199_s_at
21.7.	31801_at
21.7.	35879_at
21.7.	36363_at
21.7.	37263_at
21.7.	37507_i_at
21.7.	38100_at
21.7.	38127_at
21.7.	38712_at
21.7.	41209_at
22.7.	189_s_at	U09937	plasminogen activator, urokinase receptor
22.7.	2057_g_at	M34641	fibroblast growth factor receptor 1 (fms-related tyrosine kinase 2, Pfeiffer syndrome)
22.7.	33988_at	X75861	testis enhanced gene transcript (BAX inhibitor 1)
22.7.	35183_at	U78735	ATP-binding cassette, sub-family A (ABC1), member 3
22.7.	36956_at	L20852	solute carrier family 20 (phosphate transporter), member 2
22.7.	37921_at	U61849	neuronal pentraxin I
22.7.	38464_at	X87237	glucosidase I
22.7.	40504_at	AF001601	paraoxonase 2
22.7.	641_at	L76517	presenilin 1 (Alzheimer disease 3)
23.7.	1585_at	M34309	v-erb-b2 erythroblastic leukemia viral oncogene homolog 3 (avian)
23.7.	1798_at	U41060	LIV-1 protein, estrogen regulated
23.7.	2062_at	L19182	insulin-like growth factor binding protein 7
23.7.	33377_at	X03168	vitronectin (serum spreading factor, somatomedin B, complement S-protein)
23.7.	33402_at	AL035081	KDEL (Lys-Asp-Glu-Leu) endoplasmic reticulum protein retention receptor 3
23.7.	33919_at	AF022813	transmembrane 4 superfamily member 7
23.7.	34885_at	AJ002308	synaptogyrin 2
23.7.	35436_at	L06147	golgi autoantigen, golgin subfamily a, 2
23.7.	36955_at	U10362	chromosome 5 open reading frame 8
23.7.	36979_at	M20681	solute carrier family 2 (facilitated glucose transporter), member 3
23.7.	37320_at	D14694	phosphatidylserine synthase 1
23.7.	38969_at	AI828168	interleukin 27
23.7.	39758_f_at	J04182	lysosomal-associated membrane protein 1
23.7.	41188_at	W28186	putative integral membrane transporter
23.7.	41449_at	AJ000534	sarcoglycan, epsilon
24.7.	32135_at	U00968	sterol regulatory element binding transcription factor 1
24.7.	32536_at	Z37986	emopamil binding protein (sterol isomerase)
24.7.	34224_at	AC004770	fatty acid desaturase 3
24.7.	35256_at	AL096737	homo sapiens mRNA; cDNA DKFZp434F152 (from clone DKFZp434F152)
24.7.	35342_at	AF052159	homo sapiens clone 24416 mRNA sequence
24.7.	35754_at	L40391	homo sapiens cDNA FLJ13553 fis, clone PLACE1007454
24.7.	35844_at	D79206	syndecan 4 (amphiglycan, ryudocan)
24.7.	37690_at	U61263	ilvB (bacterial acetolactate synthase)-like
24.7.	37754_at	L13210	lectin, galactoside-binding, soluble, 3 binding protein
24.7.	38312_at	AL050002	homo sapiens, clone IMAGE:3140802, mRNA
24.7.	38993_r_at	W27522	homo sapiens cDNA: FLJ21904 fis, clone HEP03585
24.7.	39019_at	D14696	lysosomal-associated protein transmembrane 4 alpha
24.7.	39250_at	X96584	nephroblastoma overexpressed gene
24.7.	39517_at	AF035313	HTGN29 protein
24.7.	40931_at	AL080084	CGI-100 protein		15 genes
25.7.	33710_at	U72515	putative protein similar to nessy (Drosophila)
25.7.	33829_at	Y12670	leptin receptor gene-related protein
25.7.	36658_at	D13643	24-dehydrocholesterol reductase
25.7.	37933_at	X85133	retinoblastoma binding protein 6
25.7.	38069_at	Z67743	chloride channel 7
25.7.	40434_at	U97519	podocalyxin-like
25.7.	649_s_at	L06797	chemokine (C-X-C motif), receptor 4 (fusin)	46 genes
26.7.	1648_at	U60805	oncostatin M receptor
26.7.	32233_at	AF007872	torsin family 1, member B (torsin B)
26.7.	32698_at	X64116	poliovirus receptor
26.7.	34171_at	AI867349	hypothetical protein from EUROIMAGE 2021883
26.7.	34761_r_at	U41766	a disintegrin and metalloproteinase domain 9 (meltrin gamma)
26.7.	34910_s_at	AL050389	hypothetical protein DKFZp564F013
26.7.	36679_at	X06272	signal recognition particle receptor ('docking protein')
26.7.	37327_at	X00588	epidermal growth factor receptor (erythroblastic leukemia viral (v-erb-b) oncogene homolog, avian)
26.7.	37391_at	X12451	cathepsin L
26.7.	39663_at	D63998	mannosidase, alpha, class 2A, member 1
26.7.	39752_at	AF040704	putative tumor suppressor	11 genes
27.7.	31886_at
27.7.	32568_at
27.7.	34279_at
27.7.	34297_at
27.7.	36588_at
27.7.	38612_at
27.7.	39021_at
27.7.	39182_at
27.7.	39389_at
27.7.	39617_at
27.7.	41596_s_at
1.8.	1420_s_at	D30655	eukaryotic translation initiation factor 4A, isoform 2
1.8.	1971_g_at	U46922	fragile histidine triad gene
1.8.	266_s_at	L33930	CD24 antigen (small cell lung carcinoma cluster 4 antigen)
1.8.	32485_at	X00371	myoglobin
1.8.	32527_at	AI381790	adipose specific 2
1.8.	32676_at	M93405	aldehyde dehydrogenase 6 family, member A1
1.8.	33412_at	AI535946	lectin, galactoside-binding, soluble, 1 (galectin 1)
1.8.	36134_at	U79299	olfactomedin 1
1.8.	38855_s_at	D82343	olfactomedin 1
1.8.	39084_at	X56832	enolase 3, (beta, muscle)
1.8.	41260_at	U59321	DEAD/H (Asp-Glu-Ala-Asp/His) box polypeptide 17 (72kD)
2.8.	31692_at	M59830
2.8.	37215_at	AF046798	phosphorylase, glycogen; liver (Hers disease, glycogen storage disease type VI)
2.8.	38087_s_at	W72186	S100 calcium binding protein A4 (calcium protein, calvasculin, metastasin, murine placental homolog)
2.8.	40955_at	U79287	prostate tumor over expressed gene 1
2.8.	41062_at	AA037278	hypothetical protein MGC10882
3.8.	36792_at	Z24727	tropomyosin 1 (alpha)
3.8.	37405_at	U29091	selenium binding protein 1
3.8.	41308_at	U37408	C-terminal binding protein 1
4.8.	1158_s_at	J04046	calmodulin 3 (phosphorylase kinase, delta)
4.8.	33721_at	U49248	ATP-binding cassette, sub-family C (CFTR/MRP), member 2
4.8.	33888_at	X82207	ARP1 actin-related protein 1 homolog B, centractin beta (yeast)
4.8.	33899_at	U34252	aldehyde dehydrogenase 9 family, member A1
4.8.	34520_at	AJ012582	hyperpolarization activated cyclic nucleotide-gated potassium channel 2
4.8.	35781_g_at	AF035292	KIAA0657 protein
4.8.	36476_at	AF016270	thyroid hormone receptor coactivating protein
4.8.	38759_at	U97502	butyrophilin, subfamily 3, member A2
4.8.	39530_at	L35240	enigma (LIM domain protein)
4.8.	399_at	X99325	serine/threonine kinase 25 (STE20 homolog, yeast)
4.8.	40541_at	X01630	argininosuccinate synthetase
5.8.	1926_at	U48801	vascular endothelial growth factor B
5.8.	31836_at	L34600	mitochondrial translational initiation factor 2
5.8.	32245_at	AF014837	KIAA0737 gene product
5.8.	34691_f_at	AF006087	actin related protein 2/3 complex, subunit 4 (20 kD)
5.8.	35215_at	AL049996	HDCMA18P protein
5.8.	35787_at	AI986201	ESTs, Highly similar to T46365 hypothetical protein DKFZp434A1518.1 [H.sapiens]
5.8.	36937_s_at	U90878	PDZ and LIM domain 1 (elfin)
5.8.	371_at	Z56281	interferon regulatory factor 3
5.8.	38864_at	W26851	ESTs, Weakly similar to ALU2_HUMAN ALU SUBFAMILY SB SEQUENCE CONTAMINATION WARNING ENTRY [H.sapiens]
5.8.	38970_s_at	AJ011896	Nef-associated factor 1
5.8.	38997_at	X96924	solute carrier family 25 (mitochondrial carrier; citrate transporter), member 1
5.8.	38998_g_at	X96924	solute carrier family 25 (mitochondrial carrier; citrate transporter), member 1
5.8.	40654_at	U88871	peroxisomal biogenesis factor 7
5.8.	40821_at	M61832	S-adenosylhomocysteine hydrolase
5.8.	40898_at	U46751	sequestosome 1
5.8.	40956_at	X90857	Conserved gene telomeric to alpha globin cluster
5.8.	776_at	D13435	phosphatidylinositol glycan, class F
5.8.	989_at	X17576	NCK adaptor protein 1
6.8.	36623_at				48 genes
6.8.	37032_at
6.8.	40827_at
6.8.	41337_at
6.8.	41662_at
6.8.	646_s_at
7.8.	1939_at
7.8.	31504_at
7.8.	32086_at
7.8.	32738_at
7.8.	35174_i_at
7.8.	35292_at
7.8.	36183_at
7.8.	36626_at
7.8.	36744_at
7.8.	38264_at
7.8.	38977_at
7.8.	39219_at
7.8.	39967_at
7.8.	40436_g_at
7.8.	AFFX-BioB-3_at
8.8.	33340_at
8.8.	35184_at
8.8.	36199_at
8.8.	37306_at
8.8.	38081_at
8.8.	39382_at
8.8.	41235_at
9.8.	31895_at
9.8.	33916_at
9.8.	34372_at
9.8.	39417_at
9.8.	40213_at
9.8.	41202_s_at
9.8.	969_s_at
10.8.	32836_at
10.8.	34810_at
10.8.	37311_at
10.8.	38427_at
10.8.	38449_at
10.8.	387_at
10.8.	38718_at
10.8.	39047_at
10.8.	39704_s_at
10.8.	40846_g_at
11.8.	32622_at
11.8.	33909_at
11.8.	36125_s_at
11.8.	37920_at
11.8.	41407_at
11.8.	41590_at
11.8.	41725_at
11.8.	503_at
12.8.	32236_at
12.8.	33740_at
12.8.	34805_at
12.8.	35620_at
12.8.	39532_at
12.8.	40200_at
13.8.	35162_s_at
13.8.	40071_at
13.8.	41138_at
13.8.	41516_at
13.8.	859_at
14.8.	33409_at
14.8.	40229_at
14.8.	40619_at
14.8.	41408_at
14.8.	41861_at
15.8.	153_f_at
15.8.	32331_at
15.8.	33260_at
15.8.	39345_at
15.8.	40260_g_at
16.8.	31623_f_at
16.8.	32043_at
16.8.	36451_at
17.8.	36873_at
17.8.	37027_at
17.8.	37408_at
17.8.	39248_at
17.8.	39372_at
17.8.	40175_at
17.8.	40472_at
17.8.	41718_g_at
18.8.	239_at
18.8.	32778_at
18.8.	33140_at
18.8.	35799_at
18.8.	36184_at
18.8.	40454_at
18.8.	41601_at
18.8.	893_at
19.8.	1351_at
19.8.	1497_at
19.8.	32186_at
19.8.	32628_at
19.8.	35842_at
19.8.	36151_at
19.8.	37281_at
19.8.	37727_i_at
19.8.	37742_at
19.8.	38835_at
19.8.	39163_at
19.8.	41829_at
20.8.	181_g_at
20.8.	35839_at
20.8.	37233_at
20.8.	38161_at
20.8.	38282_at
20.8.	41177_at
20.8.	440_at
21.8.	32234_at
21.8.	32529_at
21.8.	32799_at
21.8.	35807_at
21.8.	36566_at
21.8.	37751_at
21.8.	37991_at
21.8.	38433_at
21.8.	38441_s_at
21.8.	40556_at
21.8.	718_at
21.8.	950_at
22.8.	1278_at
22.8.	1375_s_at
22.8.	32051_at
22.8.	34349_at
22.8.	34819_at
22.8.	38821_at
22.8.	39693_at
22.8.	39773_at
22.8.	39783_at
22.8.	40038_at
22.8.	41728_at
23.8.	1488_at
23.8.	32574_at
23.8.	33889_s_at
23.8.	37736_at
23.8.	40478_at
23.8.	41168_at
24.8.	1572_s_at	M10051	insulin receptor
24.8.	34774_at	U44772	palmitoyl-protein thioesterase 1 (ceroid-lipofuscinosis, neuronal 1, infantile)
24.8.	36614_at	X87949	heat shock 70kD protein 5 (glucose-regulated protein, 78kD)
24.8.	37534_at	Y07593	coxsackie virus and adenovirus receptor
24.8.	40689_at	U11037	sel-1 suppressor of lin-12-like (C. elegans)
24.8.	41700_at	M62424	coagulation factor II (thrombin) receptor	6 genes
25.8.	35623_at	AF093239	pannexin 1
25.8.	37844_at	AI263885	class I cytokine receptor
25.8.	38745_at	X76488	lipase A, lysosomal acid, cholesterol esterase (Wolman disease)
25.8.	38818_at	Y08685	serine palmitoyltransferase, long chain base subunit 1
25.8.	39003_at	Z50022	pituitary tumor-transforming 1 interacting protein
25.8.	40717_at	AB001928	cathepsin L2
25.8.	40903_at	AL049929	ATPase H+ transporting, lysosomal interacting protein 2
26.8.	1537_at	X00588	epidermal growth factor receptor (erythroblastic leukemia viral (v-erb-b) oncogene homolog, avian)
26.8.	36989_at	L19711	dystroglycan 1 (dystrophin-associated glycoprotein 1)
26.8.	38986_at	Z49835	glucose regulated protein, 58kD
26.8.	40419_at	X85116	erythrocyte membrane protein band 7.2 (stomatin)
26.8.	925_at	J03909	interferon, gamma-inducible protein 30		12 genes
27.8.	1038_s_at	U19247	interferon gamma receptor 1
27.8.	33989_f_at	W28869	testis enhanced gene transcript (BAX inhibitor 1)
27.8.	34768_at	AL080080	thioredoxin domain-containing
27.8.	35017_f_at	M80469
27.8.	35684_at	J02958	met proto-oncogene (hepatocyte growth factor receptor)
27.8.	36659_at	X05610	collagen, type IV, alpha 2
27.8.	377_g_at	AB000220	sema domain, immunoglobulin domain (Ig), short basic domain, secreted, (semaphorin) 3C
27.8.	38075_at	X68194	synaptophysin-like protein
27.8.	38797_at	D31887	KIAA0062 protein
27.8.	39333_at	M26576	collagen, type IV, alpha 1
27.8.	40187_at	AW016815	ESTs, Weakly similar to KIAA1205 protein [H.sapiens]
27.8.	40290_f_at	L13972	sialyltransferase 4A (beta-galactosidase alpha-2,3-sialytransferase)	12 genes
1.9.	2017_s_at	M64349	cyclin D1 (PRAD1: parathyroid adenomatosis 1)
1.9.	2020_at	M73554	cyclin D1 (PRAD1: parathyroid adenomatosis 1)
1.9.	284_at	L19778	H2A histone family, member P
1.9.	32065_at	S68134	cAMP responsive element modulator
1.9.	32317_s_at	U34804	sulfotransferase family, cytosolic, 1A, phenol-preferring, member 2
1.9.	32755_at	X13839	actin, alpha 2, smooth muscle, aorta
[truncated: 339 more rows]

## Sheet: HIV_SOM_Filt_3a
SOM Genelist for Filter 2 (refer to paper)
		TOTALS
dark red cluster in M	lower left	51 genes
blue cluster in early G1	top right	39 genes
dark red cluster in G1/S	lower right	32 genes
red cluster in G1/S	middle right	130 genes
blue cluster in G1/S	top left	31 genes
Coordinates (on SOM)	Probe Set ID	GenBank ID	Gene Title
(row.column)
1.1.	1971_g_at	U46922	fragile histidine triad gene
1.1.	36234_at	U79273	Human clone 23933 mRNA sequence
1.1.	37141_at	U39840	hepatocyte nuclear factor 3, alpha
1.1.	40567_at	X01703
1.1.	660_at	L13286	cytochrome P450, subfamily XXIV (vitamin D 24-hydroxylase)
3.1.	1095_s_at	M73239	hepatocyte growth factor (hepapoietin A; scatter factor)
3.1.	2014_s_at	U39064	mitogen-activated protein kinase kinase 6
3.1.	34801_at	AB014610	KIAA0710 gene product
3.1.	36221_at	X84195	acylphosphatase 2, muscle type
3.1.	39597_at	AB020650	KIAA0843 protein
3.1.	40385_at	U64197	small inducible cytokine subfamily A (Cys-Cys), member 20
4.1.	285_g_at	L19778	H2A histone family, member P
4.1.	40425_at	M57730	ephrin-A 1	13 genes
5.1.	1531_at
5.1.	33186_i_at
5.1.	35464_at
5.1.	39575_at
6.1.	32877_i_at
6.1.	35224_at
6.1.	36619_r_at
6.1.	41791_at
7.1.	2021_s_at
7.1.	33773_at
7.1.	33986_r_at
8.1.	33057_g_at
8.1.	38266_at
8.1.	40713_at
8.1.	579_at
9.1.	31773_at
9.1.	31976_at
9.1.	32429_f_at
9.1.	32637_r_at
9.1.	33738_r_at
9.1.	37170_at
9.1.	40662_g_at
9.1.	40681_at
9.1.	472_at
9.1.	725_i_at
10.1.	35494_at
10.1.	37447_at
10.1.	41501_at
11.1.	33320_at
11.1.	33411_g_at
11.1.	35372_r_at
11.1.	36227_at
12.1.	41022_r_at
13.1.	33370_r_at
13.1.	33828_at
13.1.	36572_r_at
13.1.	36609_at
13.1.	38125_at
13.1.	39373_at
14.1.	1125_s_at
14.1.	31416_at
14.1.	33185_at
14.1.	33769_at
14.1.	37883_i_at
14.1.	38424_at
15.1.	32242_at	AL038340	crystallin, alpha B
15.1.	34375_at	M28225	small inducible cytokine A2 (monocyte chemotactic protein 1)
15.1.	36206_at	L31801	solute carrier family 16 (monocarboxylic acid transporters), member 1
15.1.	37884_f_at	AI375033	hypothetical protein AF038169
15.1.	38677_at	U04735	stress 70 protein chaperone, microsome-associated, 60kD
15.1.	875_g_at	M26683	small inducible cytokine A2 (monocyte chemotactic protein 1)
16.1.	39362_r_at	AF043906	transmembrane 4 superfamily member 6
17.1.	1369_s_at	M28130	interleukin 8
17.1.	1931_at	U83660	ATP-binding cassette, sub-family C (CFTR/MRP), member 4
17.1.	32362_r_at	D87012
17.1.	33162_at	X02160	insulin receptor
17.1.	33382_at	M92449	N-acylsphingosine amidohydrolase (acid ceramidase)-like
17.1.	34898_at	M30704	amphiregulin (schwannoma-derived growth factor)
17.1.	34909_at	AC004990	hypothetical protein DKFZp564F013
17.1.	35004_at	U31875	dehydrogenase/reductase (SDR family) member 2
17.1.	41857_r_at	AF007152	lung alpha/beta hydrolase 3	16 genes
2.2.	1420_s_at	D30655	eukaryotic translation initiation factor 4A, isoform 2
2.2.	266_s_at	L33930	CD24 antigen (small cell lung carcinoma cluster 4 antigen)
2.2.	32485_at	X00371	myoglobin
2.2.	33412_at	AI535946	lectin, galactoside-binding, soluble, 1 (galectin 1)
3.2.	33102_at	D67031	adducin 3 (gamma)
3.2.	38484_at	D21267	synaptosomal-associated protein, 25kD
3.2.	39151_at	AL031290	ESTs, Weakly similar to T02345 hypothetical protein KIAA0324 [H.sapiens]
4.2.	35718_at	L22342	SP110 nuclear body protein
4.2.	38470_i_at	D86981	amyloid beta precursor protein (cytoplasmic tail) binding protein 2
4.2.	41264_at	AL050172	Homo sapiens mRNA; cDNA DKFZp586F1322 (from clone DKFZp586F1322)
4.2.	574_s_at	M87507	caspase 1, apoptosis-related cysteine protease (interleukin 1, beta, convertase)	11 genes
6.2.	297_g_at
7.2.	36216_at
7.2.	990_at
8.2.	32159_at
8.2.	38627_at
9.2.	38741_at
9.2.	39962_at
9.2.	41810_at
10.2.	1440_s_at
10.2.	1621_at
10.2.	33823_at
11.2.	1970_s_at
11.2.	34777_at
11.2.	647_at
12.2.	1082_at
12.2.	1126_s_at
12.2.	33742_f_at
12.2.	37251_s_at
13.2.	1993_s_at
13.2.	35116_at
13.2.	40755_at
14.2.	1507_s_at
14.2.	1761_at
14.2.	35329_at
14.2.	38612_at
14.2.	980_at
15.2.	33730_at	AF095448	retinoic acid induced 3
15.2.	37177_at	Y00636	CD58 antigen, (lymphocyte function-associated antigen 3)
15.2.	40079_at	AA156240	Homo sapiens cDNA: FLJ22182 fis, clone HRC00953
15.2.	40153_at	X57522	transporter 1, ATP-binding cassette, sub-family B (MDR/TAP)
16.2.	33389_at	U23942	cytochrome P450, 51 (lanosterol 14-alpha-demethylase)
16.2.	35977_at	AB020315	dickkopf homolog 1 (Xenopus laevis)
16.2.	38195_at	AB018326	KIAA0783 gene product
16.2.	41172_at	AA126515	androgen-regulated short-chain dehydrogenase/reductase 1
16.2.	41531_at	AI445461	transmembrane 4 superfamily member 1
16.2.	892_at	M90657	transmembrane 4 superfamily member 1
17.2.	1285_at	HG2709-HT2805
17.2.	34955_at	AF071202	ATP-binding cassette, sub-family C (CFTR/MRP), member 4
17.2.	36594_s_at	U72263	exostoses (multiple) 2
17.2.	37762_at	Y07909	epithelial membrane protein 1
17.2.	610_at	M15169	adrenergic, beta-2-, receptor, surface	15 genes
1.3.	284_at
1.3.	34316_at
1.3.	37393_at
2.3.	32065_at
2.3.	33006_at
2.3.	39545_at
3.3.	32067_at	S68271	cAMP responsive element modulator
3.3.	32165_at	L41887	splicing factor, arginine/serine-rich 7 (35kD)
3.3.	32962_at	S52028	cystathionase (cystathionine gamma-lyase)
3.3.	38087_s_at	W72186	S100 calcium binding protein A4 (calcium protein, calvasculin, metastasin, murine placental homolog)
3.3.	38876_at	AL080091	DKFZP564L0862 protein
3.3.	39549_at	AI743090	hypothetical protein FLJ23138
3.3.	40124_at	Y18418	RuvB-like 1 (E. coli)	7 genes
4.3.	39951_at
4.3.	41354_at
5.3.	37623_at
7.3.	296_at
7.3.	39331_at
7.3.	547_s_at
8.3.	151_s_at
8.3.	32398_s_at
9.3.	32243_g_at
10.3.	41814_at
10.3.	642_s_at
11.3.	35872_at
11.3.	37644_s_at
11.3.	38772_at
11.3.	40216_at
11.3.	551_at
12.3.	1897_at
12.3.	2036_s_at
12.3.	31472_s_at
12.3.	31827_s_at
12.3.	36672_at
12.3.	369_s_at
12.3.	38791_at
12.3.	39711_at
12.3.	39728_at
12.3.	41481_at
12.3.	41735_at
13.3.	32124_at
14.3.	32233_at
14.3.	34910_s_at
14.3.	39389_at
14.3.	41596_s_at
15.3.	1609_g_at	HG4272-HT4542
15.3.	36588_at	AB018353	KIAA0810 protein
15.3.	37485_at	D88308	fatty-acid-Coenzyme A ligase, very long-chain 1
15.3.	38797_at	D31887	KIAA0062 protein
16.3.	31886_at	X55740	5'-nucleotidase, ecto (CD73)
16.3.	34768_at	AL080080	thioredoxin domain-containing
16.3.	35017_f_at	M80469
16.3.	36659_at	X05610	collagen, type IV, alpha 2
16.3.	38075_at	X68194	synaptophysin-like protein
16.3.	39333_at	M26576	collagen, type IV, alpha 1
17.3.	377_g_at	AB000220	sema domain, immunoglobulin domain (Ig), short basic domain, secreted, (semaphorin) 3C
1.4.	32755_at	X13839	actin, alpha 2, smooth muscle, aorta
1.4.	33304_at	U88964	interferon stimulated gene (20kD)
1.4.	33487_at	D31628	4-hydroxyphenylpyruvate dioxygenase
1.4.	34319_at	AA131149	S100 calcium binding protein P
1.4.	35352_at	AB002305	aryl-hydrocarbon receptor nuclear translocator 2
1.4.	39295_s_at	AF049884	Arg/Abl-interacting protein ArgBP2
1.4.	40309_at	X66839	carbonic anhydrase IX
1.4.	40951_at	AL049250	Homo sapiens cDNA FLJ13765 fis, clone PLACE4000128, weakly similar to Mus musculus putative transcription factor mRNA
2.4.	32317_s_at	U34804	sulfotransferase family, cytosolic, 1A, phenol-preferring, member 2
2.4.	38576_at	AJ223353	H2B histone family, member B	10 genes
3.4.	32066_g_at
3.4.	34818_at
3.4.	39084_at
3.4.	39646_at
4.4.	38345_at
4.4.	38915_at
4.4.	669_s_at
5.4.	32406_at
5.4.	32702_at
6.4.	34964_at
6.4.	41114_at
7.4.	35693_at
7.4.	38779_r_at
7.4.	41362_at
8.4.	35436_at
8.4.	37921_at
8.4.	38318_at
9.4.	32806_at
9.4.	36542_at
9.4.	38423_at
9.4.	41176_at
10.4.	32135_at	U00968	sterol regulatory element binding transcription factor 1
10.4.	34224_at	AC004770	fatty acid desaturase 3
10.4.	35256_at	AL096737	Homo sapiens mRNA; cDNA DKFZp434F152 (from clone DKFZp434F152)
10.4.	35342_at	AF052159	Homo sapiens clone 24416 mRNA sequence
10.4.	35844_at	D79206	syndecan 4 (amphiglycan, ryudocan)	5 genes
11.4.	32818_at
11.4.	35625_at
11.4.	39541_at
12.4.	36262_at	Z12173	glucosamine (N-acetyl)-6-sulfatase (Sanfilippo disease IIID)
12.4.	40370_f_at	M90683	HLA-G histocompatibility antigen, class I, G
12.4.	40434_at	U97519	podocalyxin-like
13.4.	317_at	D55696	legumain
13.4.	39663_at	D63998	mannosidase, alpha, class 2A, member 1	5 genes
14.4.	32698_at
14.4.	33829_at
14.4.	35623_at
14.4.	36679_at
14.4.	36989_at
14.4.	37391_at
14.4.	39021_at
14.4.	39752_at
15.4.	1038_s_at	U19247	interferon gamma receptor 1
15.4.	34279_at	AL050141
15.4.	34297_at	U87460	G protein-coupled receptor 37 (endothelin receptor type B-like)
15.4.	37327_at	X00588	epidermal growth factor receptor (erythroblastic leukemia viral (v-erb-b) oncogene homolog, avian)
15.4.	39182_at	U87947	epithelial membrane protein 3
15.4.	39617_at	X61615	leukemia inhibitory factor receptor	6 genes
16.4.	33989_f_at	W28869	testis enhanced gene transcript (BAX inhibitor 1)
16.4.	34324_at	AF068227	ceroid-lipofuscinosis, neuronal 5
16.4.	40290_f_at	L13972	sialyltransferase 4A (beta-galactosidase alpha-2,3-sialytransferase)	3 genes
17.4.	33427_s_at	AF106861	attractin
17.4.	35684_at	J02958	meta proto-oncogene (hepatocyte growth factor receptor)
17.4.	40187_at	AW016815	ESTs, Weakly similar to KIAA1205 protein [H.sapiens]
1.5.	37196_at	X79981	cadherin 5, type 2, VE-cadherin (vascular epithelium)
1.5.	38418_at	X59798	cyclin D1 (PRAD1: parathyroid adenomatosis 1)
2.5.	2017_s_at	M64349	cyclin D1 (PRAD1: parathyroid adenomatosis 1)
2.5.	36134_at	U79299	olfactomedin 1
3.5.	38049_g_at	D84110	RNA-binding protein gene with multiple splicing
3.5.	40955_at	U79287	prostate tumor over expressed gene 1
4.5.	38157_at	AF059252	dom-3 homolog Z (C. elegans)
4.5.	512_at	U22662	nuclear receptor subfamily 1, group H, member 3
4.5.	803_at	X84003	TAF13 RNA polymerase II, TATA box binding protein (TBP)-associated factor, 18 kD	9 genes
6.5.	31623_f_at
6.5.	34289_f_at
7.5.	36873_at
7.5.	40472_at
8.5.	581_at	M61916	laminin, beta 1
9.5.	2086_s_at	D17517	TYRO3 protein tyrosine kinase
9.5.	33299_at	M37712	cell division cycle 2-like 2
9.5.	33889_s_at	D79985	DiGeorge syndrome critical region gene 2
9.5.	36128_at	L40397	transmembrane trafficking protein
9.5.	39167_r_at	D83174	serine (or cysteine) proteinase inhibitor, clade H (heat shock protein 47), member 2
9.5.	41300_s_at	AA477898	integral membrane protein 2B
10.5.	36614_at	X87949	heat shock 70kD protein 5 (glucose-regulated protein, 78kD)
10.5.	36666_at	M22806	procollagen-proline, 2-oxoglutarate 4-dioxygenase (proline 4-hydroxylase), beta polypeptide (protein disulfide isomerase; thyroid hormone binding protein p55)
10.5.	37359_at	D14658	KIAA0102 gene product
10.5.	37534_at	Y07593	coxsackie virus and adenovirus receptor
11.5.	33710_at	U72515	putative protein similar to nessy (Drosophila)
11.5.	39250_at	X96584	nephroblastoma overexpressed gene
11.5.	40689_at	U11037	sel-1 suppressor of lin-12-like (C. elegans)
11.5.	40903_at	AL049929	ATPase, H+ transporting, lysosomal interacting protein 2
12.5.	37844_at	AI263885	class I cytokine receptor
12.5.	39003_at	Z50022	pituitary tumor-transforming 1 interacting protein
13.5.	1648_at	U60805	oncostatin M receptor
13.5.	37506_at	Z78308	formin binding protein 3
13.5.	38818_at	Y08685	serine palmitoyltransferase, long chain base subunit 1
13.5.	40215_at	D50840	UDP-glucose ceramide glucosyltransferase
14.5.	34171_at	AI867349	hypothetical protein from EUROIMAGE 2021883
14.5.	34761_r_at	U41766	a disintegrin and metalloproteinase domain 9 (meltrin gamma)
14.5.	38745_at	X76488	lipase A, lysosomal acid, cholesterol esterase (Wolman disease)
14.5.	38986_at	Z49835	glucose regulated protein, 58kD
14.5.	40419_at	X85116	erythrocyte membrane protein band 7.2 (stomatin)	26 genes
16.5.	33468_at	Z26317	desmoglein 2
17.5.	1257_s_at	L42379	quiescin Q6
17.5.	1812_s_at	HG1747-HT1764
17.5.	35164_at	AF084481	Wolfram syndrome 1 (wolframin)
17.5.	35791_at	AF038961	mannose-P-dolichol utilization defect 1
17.5.	36593_at	U67368	exostoses (multiple) 2
17.5.	36638_at	X78947	connective tissue growth factor
17.5.	37383_f_at	X58536	major histocompatibility complex, class I, C
17.5.	37421_f_at	AL022723	major histocompatibility complex, class I, F
17.5.	37951_at	AF035119	deleted in liver cancer 1
17.5.	41237_at	D32129	major histocompatibility complex, class I, A	11 genes
1.6.	1104_s_at	M11717	heat shock 70kD protein 1A
1.6.	2020_at	M73554	cyclin D1 (PRAD1: parathyroid adenomatosis 1)
1.6.	31692_at	M59830
1.6.	33342_at	AF039029	RNA, U transporter 1
1.6.	41260_at	U59321	DEAD/H (Asp-Glu-Ala-Asp/His) box polypeptide 17 (72kD)
1.6.	535_s_at	U20816	nuclear factor of kappa light polypeptide gene enhancer in B-cells 2 (p49/p100)
1.6.	AFFX-M27830_M_at	M27830
2.6.	1113_at	M22489	bone morphogenetic protein 2
2.6.	41062_at	AA037278	hypothetical protein MGC10882
3.6.	1842_at	HG2724-HT2820
3.6.	38551_at	U52112	L1 cell adhesion molecule (hydrocephalus, stenosis of aqueduct of Sylvius 1, MASA (mental retardation, aphasia, shuffling gait and adducted thumbs) syndrome, spastic paraplegia 1)
3.6.	40635_at	AF089750	flotillin 1
3.6.	40850_at	L37033	FK506 binding protein 8 (38kD)
4.6.	1879_at	M14949	related RAS viral (r-ras) oncogene homolog
4.6.	318_at	D64142	H1 histone family, member X
4.6.	34303_at	AL049949	Homo sapiens, similar to Y43E12A.2.p, clone MGC:33537 IMAGE:4821347, mRNA, complete cds
4.6.	37657_at	Y16270	paralemmin
4.6.	39420_at	S62138	DNA-damage-inducible transcript 3
4.6.	39673_i_at	AB011792	extracellular matrix protein 2, female organ and adipocyte specific
4.6.	434_at	X03473	H1 histone family, member 0	20 genes
5.6.	1997_s_at
5.6.	40171_at
6.6.	1752_at
6.6.	38086_at
7.6.	34731_at	D80007	KIAA0185 protein
7.6.	36520_at	AB014590	KIAA0690 protein
7.6.	36822_at	U51334	TAF15 RNA polymerase II, TATA box binding protein (TBP)-associated factor, 68 kD
7.6.	37698_at	X97335	A kinase (PRKA) anchor protein 1
7.6.	38757_at	U41745	PDGFA associated protein 1
7.6.	40078_at	AF015287	protease, serine, 23
8.6.	32514_s_at	AF032906	cathepsin Z
8.6.	32566_at	AA165701	hypothetical protein FLJ22678
8.6.	39407_at	M22488	bone morphogenetic protein 1
8.6.	40329_at	AL031228	HLA class II region expressed gene KE4
9.6.	36194_at	M63959	low density lipoprotein-related protein-associated protein 1 (alpha-2-macroglobulin receptor-associated protein 1)
9.6.	38966_at	AF038958	glycoprotein, synaptic 2
9.6.	858_at	S90469	P450 (cytochrome) oxidoreductase
10.6.	1227_g_at	U69611	a disintegrin and metalloproteinase domain 17 (tumor necrosis factor, alpha, converting enzyme)
10.6.	32632_g_at	J03060	Homo sapiens, clone MGC:8614 IMAGE:2961326, mRNA, complete cds
10.6.	32813_s_at	AI683743	katanin p80 (WD40-containing) subunit B 1
10.6.	33212_at	AF006751	ribosome binding protein 1 homolog 180kD (dog)
10.6.	33414_at	X57398	pM5 protein
10.6.	36644_at	D29963	CD151 antigen
10.6.	36950_at	X90872	gp25L2 protein
10.6.	41136_s_at	Y00264	amyloid beta (A4) precursor protein (protease nexin-II, Alzheimer disease)
10.6.	41750_at	D49489	protein disulfide isomerase-related protein
11.6.	1572_s_at	M10051	insulin receptor
11.6.	33337_at	AF002668	degenerative spermatocyte homolog, lipid desaturase (Drosophila)
11.6.	33421_s_at	AB016247	sterol-C5-desaturase (ERG3 delta-5-desaturase homolog, fungal)-like
11.6.	35282_r_at	M33680	CD81 antigen (target of antiproliferative antibody 1)
11.6.	36651_at	X15525	acid phosphatase 2, lysosomal
11.6.	691_g_at	J02783	procollagen-proline, 2-oxoglutarate 4-dioxygenase (proline 4-hydroxylase), beta polypeptide (protein disulfide isomerase; thyroid hormone binding protein p55)
12.6.	288_s_at	L25931	lamin B receptor
12.6.	37345_at	AF013759	calumenin
12.6.	37656_at	D83782	SREBP CLEAVAGE-ACTIVATING PROTEIN
12.6.	37661_at	J04027	ATPase, Ca++ transporting, plasma membrane 1
12.6.	38761_s_at	AA487755	FK506 binding protein 9 (63 kD)
12.6.	39791_at	M23114	ATPase, Ca++ transporting, cardiac muscle, slow twitch 2
13.6.	1537_at	X00588	epidermal growth factor receptor (erythroblastic leukemia viral (v-erb-b) oncogene homolog, avian)
13.6.	36658_at	D13643	24-dehydrocholesterol reductase
13.6.	37933_at	X85133	retinoblastoma binding protein 6
13.6.	38108_at	AF020543	palmitoyl-protein thioesterase 2
13.6.	40717_at	AB001928	cathepsin L2
14.6.	32568_at	AL049332	BTG family, member 3
14.6.	33428_s_at	AF034957	attractin
14.6.	36606_at	X51405	carboxypeptidase E
14.6.	37030_at	AB020694	KIAA0887 protein
14.6.	38207_at	AW006742	multiple endocrine neoplasia I	44 genes
15.6.	33143_s_at	U81800	solute carrier family 16 (monocarboxylic acid transporters), member 3
15.6.	34230_r_at	D84454	solute carrier family 35 (UDP-galactose transporter), member 2
15.6.	35000_at	U03398	tumor necrosis factor (ligand) superfamily, member 9
15.6.	925_at	J03909	interferon, gamma-inducible protein 30
16.6.	32190_at	AL050118	fatty acid desaturase 2
16.6.	39075_at	AF040958	sialidase 1 (lysosomal sialidase)
16.6.	39340_at	M16424	hexosaminidase A (alpha polypeptide)
16.6.	41198_at	AF055008	granulin
16.6.	956_at	HG1980-HT2023
17.6.	1747_at	AD000092	deoxyribonuclease II, lysosomal
17.6.	33938_g_at	AJ011981	Homo sapiens mRNA sequence, IMAGE clone 417820
17.6.	36780_at	M25915	clusterin (complement lysis inhibitor, SP-40,40, sulfated glycoprotein 2, testosterone-repressed prostate message 2, apolipoprotein J)
17.6.	38836_at	AL008583	neuronal pentraxin receptor
17.6.	39062_at	AL008726	protective protein for beta-galactosidase (galactosialidosis)
17.6.	39805_at	AF070598	ATP-binding cassette, sub-family B (MDR/TAP), member 6	15 genes
